# Supplementary material for: Quantitative evaluation of methods to analyze motion changes in single-particle experiments
Source: Nat Commun. 2025 Jul 22;16:6749. doi: 10.1038/s41467-025-61949-x (PMC12283970; doi:10.1038/s41467-025-61949-x)
Supplement: Supplementary file 4 — Source Data files [file 41467_2025_61949_MOESM4_ESM.zip]

Archive with 58 entries (58 files):
- Fig. 3 a, c and d - Final_leaderboard_trajs_single.csv
- Fig. 3 b and e - Final_leaderboard_trajs_ens.csv
- Fig. 3 c and d - Final_leaderboard_videos_single.csv
- Fig. 3 e - Final_leaderboard_videos_ens.csv
- Fig. 4 a-e - Metrics_track_trajs_task_ens_exp_2.csv
- Fig. 4 a-e - Metrics_track_trajs_task_ens_exp_3.csv
- Fig. 4 a-e - Metrics_track_trajs_task_ens_exp_4.csv
- Fig. 4 a-e - Metrics_track_trajs_task_ens_exp_6.csv
- Fig. 4 a-e - Metrics_track_trajs_task_ens_exp_7.csv
- Fig. 4 a-e - Metrics_track_trajs_task_ens_exp_8.csv
- Fig. 4 a-e - Metrics_track_trajs_task_ens_exp_9.csv
- Fig. 4 a-e - Metrics_track_trajs_task_ens_exp_10.csv
- Fig. 4 a-e - Metrics_track_trajs_task_ens_exp_11.csv
- Fig. 4 a-e - Metrics_track_trajs_task_single_exp_2.csv
- Fig. 4 a-e - Metrics_track_trajs_task_single_exp_3.csv
- Fig. 4 a-e - Metrics_track_trajs_task_single_exp_4.csv
- Fig. 4 a-e - Metrics_track_trajs_task_single_exp_6.csv
- Fig. 4 a-e - Metrics_track_trajs_task_single_exp_7.csv
- Fig. 4 a-e - Metrics_track_trajs_task_single_exp_8.csv
- Fig. 4 a-e - Metrics_track_trajs_task_single_exp_9.csv
- Fig. 4 a-e - Metrics_track_trajs_task_single_exp_10.csv
- Fig. 4 a-e - Metrics_track_trajs_task_single_exp_11.csv
- Fig. 4 f-g - Metrics_track_videos_task_ens_exp_2.csv
- Fig. 4 f-g - Metrics_track_videos_task_ens_exp_3.csv
- Fig. 4 f-g - Metrics_track_videos_task_ens_exp_4.csv
- Fig. 4 f-g - Metrics_track_videos_task_ens_exp_6.csv
- Fig. 4 f-g - Metrics_track_videos_task_ens_exp_7.csv
- Fig. 4 f-g - Metrics_track_videos_task_ens_exp_8.csv
- Fig. 4 f-g - Metrics_track_videos_task_ens_exp_9.csv
- Fig. 4 f-g - Metrics_track_videos_task_ens_exp_10.csv
- Fig. 4 f-g - Metrics_track_videos_task_ens_exp_11.csv
- Fig. 4 f-g - Metrics_track_videos_task_single_exp_2.csv
- Fig. 4 f-g - Metrics_track_videos_task_single_exp_3.csv
- Fig. 4 f-g - Metrics_track_videos_task_single_exp_4.csv
- Fig. 4 f-g - Metrics_track_videos_task_single_exp_6.csv
- Fig. 4 f-g - Metrics_track_videos_task_single_exp_7.csv
- Fig. 4 f-g - Metrics_track_videos_task_single_exp_8.csv
- Fig. 4 f-g - Metrics_track_videos_task_single_exp_9.csv
- Fig. 4 f-g - Metrics_track_videos_task_single_exp_10.csv
- Fig. 4 f-g - Metrics_track_videos_task_single_exp_11.csv
- Fig. 5 a,b.csv
- Fig. 5 c.csv
- Fig. 5 d.csv
- Fig. 5 e.csv
- Fig. 6 a.csv
- Fig. 6 a Inset.csv
- Fig. 6 b.csv
- Fig. 6 c.csv
- Fig. 6 d.csv
- Fig. 7 a,b and c.csv
- Fig. 8 a.csv
- Fig. 8 b.csv
- Fig. 8 c.csv
- Fig. 8 d.csv
- Fig. 8 e.csv
- Fig. 8 f.csv
- Fig. 8 g.csv
- Fig. 8 h.csv
