# Supplementary material for: Quantitative evaluation of methods to analyze motion changes in single-particle experiments
Source: Nat Commun. 2025 Jul 22;16:6749. doi: 10.1038/s41467-025-61949-x (PMC12283970; doi:10.1038/s41467-025-61949-x)
Supplement: Supplementary file 4 — Source Data files [file 41467_2025_61949_MOESM4_ESM.zip › Fig. 3 a, c and d - Final_leaderboard_trajs_single.csv]

Global rank	Team	RMSE (CP)	JSC (CP)	MAE (alpha)	MSLE (K)	F1 (diff. type)	RMSE rank	JI rank	MAE rank	MSLE rank	F1 rank	MRR
1	UCL SAM	1.639	0.703	0.175	0.015	0.968	1	1	1	1	1	1.0
2	SPT-HIT	1.693	0.65	0.217	0.022	0.915	3	3	8	2	2	0.358
3	HNU	1.658	0.482	0.178	0.06	0.871	2	10	2	10	10	0.26
4	M3	1.738	0.649	0.184	0.024	0.652	5	4	3	4	15	0.22
5	bjyong	1.896	0.664	0.211	0.252	0.879	7	2	6	11	9	0.202
6	SU-FIONA	2.426	0.579	0.194	0.024	0.885	10	6	4	3	7	0.199
7	Unfriendly AI	1.709	0.632	0.241	0.042	0.903	4	5	9	8	4	0.187
8	KCL	1.803	0.533	0.214	0.03	0.882	6	8	7	6	8	0.145
9	EmetBrown	4.439	0.084	0.309	0.056	0.91	17	17	12	9	3	0.129
10	BIOMED-UCA	2.138	0.57	0.275	0.026	0.859	9	7	10	5	12	0.127
11	Nanoninjas	3.677	0.246	0.203	1.87	0.899	12	12	5	16	5	0.126
12	KNU-ON	2.659	0.488	0.307	0.031	0.756	11	9	11	7	14	0.101
13	HSC AI	4.025	0.193	0.393	1.402	0.896	15	15	15	15	6	0.087
14	AIntgonnawork	1.994	0.447	0.563	0.298	0.545	8	11	17	13	16	0.083
15	ICSO UPV	4.056	0.211	0.38	5.255	0.861	16	13	14	17	11	0.072
16	D.AnDi	3.879	0.204	0.472	0.275	0.354	14	14	16	12	17	0.07
17	DeepSPT	4.894	0.186	0.336	0.424	0.822	18	16	13	14	13	0.069
18	far_naz	3.829	0.023	1.476	94.564	0.293	13	18	18	18	18	0.06
