# Supplementary material for: Quantitative evaluation of methods to analyze motion changes in single-particle experiments
Source: Nat Commun. 2025 Jul 22;16:6749. doi: 10.1038/s41467-025-61949-x (PMC12283970; doi:10.1038/s41467-025-61949-x)
Supplement: Supplementary file 4 — Source Data files [file 41467_2025_61949_MOESM4_ESM.zip › Fig. 3 b and e - Final_leaderboard_trajs_ens.csv]

Global rank	Team	W1 (alpha):	W1 (K):	alpha rank	K rank	MRR
1	UCL SAM	0.138	0.058	1	4	0.25
2	DeepSPT	0.267	0.05	9	1	0.222
3	Nanoninjas	0.192	0.051	3	2	0.167
4	bjyong	0.188	0.084	2	7	0.129
5	SPT-HIT	0.231	0.057	6	3	0.1
6	ICSO UPV	0.218	0.067	4	5	0.09
7	HSC AI	0.23	0.256	5	8	0.065
8	Unfriendly AI	0.238	0.072	7	6	0.062
9	EmetBrown	0.259	0.622	8	11	0.043
10	BIOMED-UCA	0.275	0.534	10	9	0.042
11	KCL	0.448	0.593	11	10	0.038
