# Supplementary material for: Quantitative evaluation of methods to analyze motion changes in single-particle experiments
Source: Nat Commun. 2025 Jul 22;16:6749. doi: 10.1038/s41467-025-61949-x (PMC12283970; doi:10.1038/s41467-025-61949-x)
Supplement: Supplementary file 4 — Source Data files [file 41467_2025_61949_MOESM4_ESM.zip › Fig. 3 c and d - Final_leaderboard_videos_single.csv]

Global rank	Team	RMSE (CP)	JSC (CP)	MAE (alpha)	MSLE (K)	F1 (diff. type)	RMSE rank	JI rank	MAE rank	MSLE rank	F1 rank	MRR
1	SU-FIONA	2.948	0.301	0.224	0.578	0.91	3	1	1	3	1	0.733
2	ICSO UPV	2.508	0.216	0.425	0.185	0.827	1	3	3	1	3	0.6
3	SPT-HIT	2.8	0.272	0.297	0.288	0.848	2	2	2	2	2	0.5
