# Supplementary material for: Quantitative evaluation of methods to analyze motion changes in single-particle experiments
Source: Nat Commun. 2025 Jul 22;16:6749. doi: 10.1038/s41467-025-61949-x (PMC12283970; doi:10.1038/s41467-025-61949-x)
Supplement: Supplementary file 4 — Source Data files [file 41467_2025_61949_MOESM4_ESM.zip › Fig. 3 e - Final_leaderboard_videos_ens.csv]

Global rank	Team	W1 (alpha):	W1 (K):	alpha rank	K rank	MRR
1	SPT-HIT	0.259	0.058	1	1	0.4
2	BIOMED-UCA	0.273	0.33	2	3	0.167
2	ICSO UPV	0.38	0.143	3	2	0.167
