# Supplementary material for: Quantitative evaluation of methods to analyze motion changes in single-particle experiments
Source: Nat Commun. 2025 Jul 22;16:6749. doi: 10.1038/s41467-025-61949-x (PMC12283970; doi:10.1038/s41467-025-61949-x)
Supplement: Supplementary file 4 — Source Data files [file 41467_2025_61949_MOESM4_ESM.zip › Fig. 4 a-e - Metrics_track_trajs_task_ens_exp_2.csv]

Team	alpha	K	alpha rank	K rank	MRR	Global Rank
I	0.0214821080018083	0.0006813837958613	1	4	0.25	2
M	0.1778695070685125	0.0031495534390175	7	5	0.06857142857142857	5
H	0.133905337080338	2.0020752048718132e-05	4	2	0.15	3
O	0.0960030834015334	0.0005009316735831	3	3	0.13333333333333333	4
E	0.1635662974069994	0.0208235436977445	6	6	0.06666666666666667	6
K	0.1467032366850829	0.0568310546980702	5	8	0.065	7
L	0.205974258042385	0.2298360517870405	9	11	0.0404040404040404	10
D	0.0649083621638969	4.9639166422714e-07	2	1	0.3	1
B	0.2461560054201366	0.1332094726266843	10	10	0.04	11
F	0.2688292082093968	0.0221124150293548	11	7	0.046753246753246755	9
N	0.2010922910876205	0.0601786413988778	8	9	0.04722222222222222	8
