# Supplementary material for: Quantitative evaluation of methods to analyze motion changes in single-particle experiments
Source: Nat Commun. 2025 Jul 22;16:6749. doi: 10.1038/s41467-025-61949-x (PMC12283970; doi:10.1038/s41467-025-61949-x)
Supplement: Supplementary file 4 — Source Data files [file 41467_2025_61949_MOESM4_ESM.zip › Fig. 4 a-e - Metrics_track_trajs_task_ens_exp_3.csv]

Team	alpha	K	alpha rank	K rank	MRR	Global Rank
I	0.06479362349365	0.0011399794950945	1	1	0.4	1
M	0.3289517094929918	0.0019341705491764	11	2	0.1181818181818182	3
H	0.1335633366582153	0.0037451484160285	4	5	0.09	5
O	0.07981325284241	0.0034600174760551	2	3	0.16666666666666666	2
E	0.123862365257545	0.0111225108326871	3	6	0.1	4
K	0.1371327714126589	0.0157127202872577	5	7	0.06857142857142857	7
L	0.2109793038105427	0.0240345990088495	8	9	0.04722222222222222	9
D	0.2202072071963809	0.0037379220660216	9	4	0.07222222222222222	6
B	0.2222299306972137	0.0763465092599511	10	10	0.04	11
F	0.1711166653226077	0.016801468572782	6	8	0.05833333333333333	8
N	0.1729997062231481	0.1467213330297639	7	11	0.046753246753246755	10
