# Supplementary material for: Quantitative evaluation of methods to analyze motion changes in single-particle experiments
Source: Nat Commun. 2025 Jul 22;16:6749. doi: 10.1038/s41467-025-61949-x (PMC12283970; doi:10.1038/s41467-025-61949-x)
Supplement: Supplementary file 4 — Source Data files [file 41467_2025_61949_MOESM4_ESM.zip › Fig. 4 a-e - Metrics_track_trajs_task_ens_exp_4.csv]

Team	alpha	K	alpha rank	K rank	MRR	Global Rank
I	0.0679149500258265	0.0015108496136299	1	1	0.4	1
M	0.1627951892786557	0.0043467005254239	7	2	0.12857142857142856	3
H	0.1057260643675725	0.0067098125521022	2	3	0.16666666666666666	2
O	0.1098251418830356	0.0093993129869457	3	4	0.11666666666666665	4
E	0.1498913374945997	0.0194528602621851	6	6	0.06666666666666667	6
K	0.1366298114072414	0.0335139723648454	5	8	0.065	7
L	0.2342214475646862	0.1209133610720416	11	10	0.038181818181818185	11
D	0.1183931556131943	0.0098668797467678	4	5	0.09	5
B	0.1963129653736537	0.0943010834099742	9	9	0.04444444444444444	9
F	0.227488897688625	0.0276232422190919	10	7	0.04857142857142857	8
N	0.1896152248857991	0.2423233987807054	8	11	0.04318181818181818	10
