# Supplementary material for: Quantitative evaluation of methods to analyze motion changes in single-particle experiments
Source: Nat Commun. 2025 Jul 22;16:6749. doi: 10.1038/s41467-025-61949-x (PMC12283970; doi:10.1038/s41467-025-61949-x)
Supplement: Supplementary file 4 — Source Data files [file 41467_2025_61949_MOESM4_ESM.zip › Fig. 4 a-e - Metrics_track_trajs_task_ens_exp_6.csv]

Team	alpha	K	alpha rank	K rank	MRR	Global Rank
I	0.0303766640926234	0.0940064074426014	1	9	0.22222222222222224	2
M	0.2868341644626849	0.0671196273466464	9	7	0.050793650793650794	10
H	0.1161499735841888	0.0701317512700208	4	8	0.075	8
O	0.0535658627173045	0.046572220325602	2	6	0.13333333333333333	3
E	0.1646436440488534	0.0282879443167446	7	2	0.12857142857142856	4
K	0.1453552669878283	0.0315792451184977	6	4	0.08333333333333333	7
L	0.0719171897215875	0.3640931235666146	3	10	0.08666666666666667	6
D	0.1176497021397515	0.0157401620544513	5	1	0.24	1
B	0.2651476364823174	0.0300203354841437	8	3	0.09166666666666666	5
F	0.3171718757266114	0.0323208961223996	10	5	0.06000000000000001	9
N	0.5513802778049554	0.9169370877811542	11	11	0.03636363636363636	11
