# Supplementary material for: Quantitative evaluation of methods to analyze motion changes in single-particle experiments
Source: Nat Commun. 2025 Jul 22;16:6749. doi: 10.1038/s41467-025-61949-x (PMC12283970; doi:10.1038/s41467-025-61949-x)
Supplement: Supplementary file 4 — Source Data files [file 41467_2025_61949_MOESM4_ESM.zip › Fig. 4 a-e - Metrics_track_trajs_task_ens_exp_7.csv]

Team	alpha	K	alpha rank	K rank	MRR	Global Rank
I	0.1147318814515783	0.0112417984377922	6	4	0.08333333333333333	5
M	0.2035988803793492	0.0029288384393645	8	1	0.225	2
H	0.0541711763942749	0.0029672026160099	1	2	0.3	1
O	0.0909904266611503	0.1295940913352489	4	10	0.06999999999999999	7
E	0.1508622915975147	0.0175990052912777	7	5	0.06857142857142857	8
K	0.1024227736811615	0.0228234579580951	5	6	0.07333333333333333	6
L	0.0649067408913016	0.0727445928877512	2	9	0.12222222222222223	4
D	0.0803000423164685	0.0111358021637199	3	3	0.13333333333333333	3
B	0.209207736343791	0.0243980291583799	9	8	0.04722222222222222	10
F	0.2280124569186467	0.0229107843781538	10	7	0.04857142857142857	9
N	0.7678494082450761	0.6631523907108282	11	11	0.03636363636363636	11
