# Supplementary material for: Quantitative evaluation of methods to analyze motion changes in single-particle experiments
Source: Nat Commun. 2025 Jul 22;16:6749. doi: 10.1038/s41467-025-61949-x (PMC12283970; doi:10.1038/s41467-025-61949-x)
Supplement: Supplementary file 4 — Source Data files [file 41467_2025_61949_MOESM4_ESM.zip › Fig. 4 a-e - Metrics_track_trajs_task_ens_exp_8.csv]

Team	alpha	K	alpha rank	K rank	MRR	Global Rank
I	0.0260935705819344	0.0581571218032846	2	10	0.12	4
M	0.1181928653143234	0.0196391182187289	9	3	0.08888888888888888	7
H	0.0675113526963006	0.0224170433352297	4	4	0.1	6
O	0.0231327536430859	0.0226292873003141	1	6	0.23333333333333334	1
E	0.0701441920270715	0.0100609690662135	6	1	0.23333333333333334	1
K	0.0686853139763867	0.0146188563630374	5	2	0.13999999999999999	3
L	0.0906911555639757	0.0551460852869587	7	9	0.050793650793650794	9
D	0.0523793436513155	0.0226150971060657	3	5	0.10666666666666666	5
B	0.1201669638185414	0.0314999381830568	10	8	0.045	10
F	0.0981974038652675	0.0278110273042629	8	7	0.05357142857142857	8
N	0.3350502083079101	0.3774402197673994	11	11	0.03636363636363636	11
