# Supplementary material for: Quantitative evaluation of methods to analyze motion changes in single-particle experiments
Source: Nat Commun. 2025 Jul 22;16:6749. doi: 10.1038/s41467-025-61949-x (PMC12283970; doi:10.1038/s41467-025-61949-x)
Supplement: Supplementary file 4 — Source Data files [file 41467_2025_61949_MOESM4_ESM.zip › Fig. 4 a-e - Metrics_track_trajs_task_ens_exp_9.csv]

Team	alpha	K	alpha rank	K rank	MRR	Global Rank
I	0.0366728483251104	0.0973484637642886	1	9	0.22222222222222224	2
M	0.1032970450323118	0.0229055826303721	8	3	0.09166666666666666	6
H	0.090008547614278	0.0258870592501726	6	5	0.07333333333333333	7
O	0.0856414693275599	0.0254389080129156	4	4	0.1	4
E	0.0772246409996192	0.0137807963663083	2	1	0.3	1
K	0.0877403398775891	0.0143400148919912	5	2	0.13999999999999999	3
L	0.224941815965097	0.1361670683383724	10	10	0.04	10
D	0.1009000357201639	0.0659230969129994	7	8	0.05357142857142857	9
B	0.0843605536131344	0.0373977812909673	3	7	0.09523809523809523	5
F	0.1079335380355099	0.0278640751511782	9	6	0.05555555555555556	8
N	0.3089367530832239	0.6609490419025151	11	11	0.03636363636363636	11
