# Supplementary material for: Quantitative evaluation of methods to analyze motion changes in single-particle experiments
Source: Nat Commun. 2025 Jul 22;16:6749. doi: 10.1038/s41467-025-61949-x (PMC12283970; doi:10.1038/s41467-025-61949-x)
Supplement: Supplementary file 4 — Source Data files [file 41467_2025_61949_MOESM4_ESM.zip › Fig. 4 a-e - Metrics_track_trajs_task_ens_exp_10.csv]

Team	alpha	K	alpha rank	K rank	MRR	Global Rank
I	0.1567485426008196	0.0654229876376844	7	1	0.22857142857142856	1
M	0.3386341755841378	0.448640967289133	11	3	0.08484848484848484	6
H	0.1234181081211966	0.4514554445785574	3	4	0.11666666666666665	5
O	0.1573822738731765	0.4196692801295368	8	2	0.125	3
E	0.1495947883140286	0.4526060338287662	6	5	0.07333333333333333	7
K	0.1615009862966896	0.4681739597097468	9	6	0.05555555555555556	10
L	0.1338818526912688	1.5252919381952268	4	9	0.07222222222222222	8
D	0.1900577500744956	0.6986884391253463	10	8	0.045	11
B	0.0827909838589547	6.875608125924694	2	11	0.1181818181818182	4
F	0.0783248237049119	6.097318940864545	1	10	0.22000000000000003	2
N	0.1379942267213829	0.4836395728111797	5	7	0.06857142857142857	9
