# Supplementary material for: Quantitative evaluation of methods to analyze motion changes in single-particle experiments
Source: Nat Commun. 2025 Jul 22;16:6749. doi: 10.1038/s41467-025-61949-x (PMC12283970; doi:10.1038/s41467-025-61949-x)
Supplement: Supplementary file 4 — Source Data files [file 41467_2025_61949_MOESM4_ESM.zip › Fig. 4 a-e - Metrics_track_trajs_task_ens_exp_11.csv]

Team	alpha	K	alpha rank	K rank	MRR	Global Rank
I	0.5597822510465306	0.0125519468841319	3	4	0.11666666666666665	4
M	0.7360811385798472	0.0030208172857752	6	3	0.1	5
H	0.8507236280582676	8.332006241096653e-06	11	2	0.1181818181818182	2
O	0.7218638701028622	0.0221628374936267	5	6	0.07333333333333333	7
E	0.7416352431306951	0.021753272237723	7	5	0.06857142857142857	8
K	0.7855967282921325	0.0685273252986583	9	8	0.04722222222222222	9
L	0.8030641582601405	0.2562306658215192	10	10	0.04	11
D	0.0531690844094457	7.354169290906172e-07	1	1	0.4	1
B	0.7665421808995276	0.0730791150357291	8	9	0.04722222222222222	9
F	0.7098459026518962	0.0432472117856029	4	7	0.07857142857142857	6
N	0.532979142144202	0.5024591690760707	2	11	0.1181818181818182	2
