# Supplementary material for: Quantitative evaluation of methods to analyze motion changes in single-particle experiments
Source: Nat Commun. 2025 Jul 22;16:6749. doi: 10.1038/s41467-025-61949-x (PMC12283970; doi:10.1038/s41467-025-61949-x)
Supplement: Supplementary file 4 — Source Data files [file 41467_2025_61949_MOESM4_ESM.zip › Fig. 4 a-e - Metrics_track_trajs_task_single_exp_2.csv]

Team	RMSE CP	JSC CP	alpha	K	state	RMSE CP rank	JSC CP rank	alpha rank	K rank	state rank	MRR	Global Rank
I	0.3229807219674108	0.9861878453038674	0.0494866087459999	0.0038227087873015	0.9995511669658886	3	1	2	1	1	0.7666666666666666	1
E	1.0400995537962132	0.9623362445414848	0.1333273927565843	0.0122310967349548	0.7695436059647536	6	4	10	4	13	0.1687179487179487	7
C	0.2989168533049257	0.981737686773658	0.0806764549267853	0.0149499472862488	0.984622342831298	1	2	5	8	7	0.39357142857142857	3
R	0.3209833376209784	0.9665019220208676	0.0638749618462577	0.0063327957327156	0.985579089680036	2	3	3	2	5	0.3733333333333333	4
O	0.7873687160088944	0.926367081754196	0.1183818289644527	0.0347273089799041	0.9227251943301326	5	6	8	11	8	0.14151515151515154	9
Q	1.9124936481857728	0.9097413318657128	0.0963936536090948	0.012909527538965	0.9894988066825776	12	8	6	6	4	0.15833333333333333	8
D	1.1241415691610748	0.9104477611940298	0.0460062624150849	0.0125670644680286	0.9967992684042066	7	7	1	5	2	0.39714285714285713	2
N	0.4764809762570885	0.8789283874291602	0.100862963622723	0.0107535720800947	0.9852193995381062	4	9	7	3	6	0.2007936507936508	6
B	4.414770218078329	0.044660846205507	0.307058761003217	0.0768252864824184	0.8125	16	17	14	13	11	0.07211685373450079	14
F	1.2278029157808674	0.7389521640091116	0.1307405613131957	0.0129345420327824	0.9154160982264664	9	10	9	7	9	0.11523809523809522	10
H	2.7559818004927576	0.4841034336583298	0.1825362940556777	2.157092351399374	0.796576032225579	13	13	12	16	12	0.0766025641025641	13
G	1.672653125957934	0.7037037037037037	0.1880978863897916	0.0160983155789314	0.7174424071462154	11	11	13	9	16	0.08647047397047397	11
L	3.958114029012639	0.3236086175942549	0.3290183805263618	2.347564353092953	0.8271293375394323	15	14	16	17	10	0.07188375350140057	15
A	1.5916175465865996	0.5555555555555556	0.1665188114026297	0.0588399479921005	0.7369624885635864	10	12	11	12	14	0.08580086580086581	12
K	1.1989936337954552	0.9292426755113322	0.0679204927819658	0.0199103335431156	0.9905882352941175	8	5	4	10	3	0.20166666666666666	5
P	3.4435806107423144	0.199438202247191	0.4477095439201889	0.1041225302312612	0.4304367402071139	14	15	17	14	17	0.0654341736694678	16
M	5.495163244662262	0.1204228588938256	0.3149206640284192	0.3696980252245506	0.7220200181983621	17	16	15	15	15	0.06426470588235293	17
