# Supplementary material for: Quantitative evaluation of methods to analyze motion changes in single-particle experiments
Source: Nat Commun. 2025 Jul 22;16:6749. doi: 10.1038/s41467-025-61949-x (PMC12283970; doi:10.1038/s41467-025-61949-x)
Supplement: Supplementary file 4 — Source Data files [file 41467_2025_61949_MOESM4_ESM.zip › Fig. 4 a-e - Metrics_track_trajs_task_single_exp_3.csv]

Team	RMSE CP	JSC CP	alpha	K	state	RMSE CP rank	JSC CP rank	alpha rank	K rank	state rank	MRR	Global Rank
I	0.3242059361749795	0.958102766798419	0.0982820377309853	0.0053229246199663	0.9973060344827588	1	1	4	1	2	0.75	1
E	0.4397837447204522	0.9292379471228616	0.1125997186656494	0.0118472086713615	0.5883297644539615	3	3	6	5	13	0.22205128205128202	6
C	0.4251390869389019	0.8857368006304176	0.0928246157127632	0.0175721743839195	0.8967668746454907	2	5	3	7	5	0.27523809523809517	3
R	0.5878217476649009	0.9244410177332304	0.1054702905485274	0.0085227450160898	0.864051585169264	4	4	5	2	6	0.2733333333333333	4
O	0.8749100673207965	0.9399844115354636	0.1374156547735238	0.022389379354718	0.6264737406216506	5	2	7	10	10	0.20857142857142855	7
Q	2.7702178872531205	0.7633015006821282	0.0870823149663573	0.0101477190677244	0.9983775013520824	12	8	1	3	1	0.5083333333333333	2
D	1.488640111886029	0.5275590551181102	0.140920850959014	0.2064207744428706	0.5650984682713348	11	12	8	14	15	0.08746753246753247	12
N	1.1750765734880309	0.7688772160210111	0.1562764478398038	0.0111056122832177	0.6675794085432639	7	7	10	4	9	0.14936507936507937	8
B	4.591748949566122	0.1063485644965628	0.3135432573735687	0.0667843939557062	0.5892661555312158	15	15	14	12	12	0.07428571428571427	15
F	0.9541512585944938	0.6781609195402298	0.1710133699680707	0.0202041948153746	0.861884368308351	6	9	11	9	7	0.12453102453102453	10
H	2.940961361756268	0.3493182886694875	0.1541227844126256	1.6216373227582126	0.5875870069605569	13	13	9	16	14	0.07977716727716729	13
G	1.3099595493475196	0.8158473954512105	0.2001164830740369	0.0186437405238711	0.4715138361367336	10	6	13	8	17	0.10548265460030166	11
L	4.283906144146	0.2599608099281515	0.3975242312160356	2.6501855900173967	0.600701754385965	14	14	17	17	11	0.07028265851795264	16
A	1.3051741555820795	0.6388718577559779	0.1741615181894923	0.056600184281148	0.9323593073593074	9	10	12	11	4	0.12707070707070706	9
K	1.223285972873298	0.565068493150685	0.0921163894363229	0.0150911477485122	0.9710720363017584	8	11	2	6	3	0.24318181818181817	5
P	5.3398652810762535	0.0561042056870424	0.3852305957691039	0.113168370667814	0.7509313464608834	16	17	16	13	8	0.07714932126696833	14
M	5.460378222896162	0.0920375416288222	0.3789701352775726	0.2798690759882567	0.5474413646055437	17	16	15	15	16	0.06343137254901961	17
