# Supplementary material for: Quantitative evaluation of methods to analyze motion changes in single-particle experiments
Source: Nat Commun. 2025 Jul 22;16:6749. doi: 10.1038/s41467-025-61949-x (PMC12283970; doi:10.1038/s41467-025-61949-x)
Supplement: Supplementary file 4 — Source Data files [file 41467_2025_61949_MOESM4_ESM.zip › Fig. 4 a-e - Metrics_track_trajs_task_single_exp_4.csv]

Team	RMSE CP	JSC CP	alpha	K	state	RMSE CP rank	JSC CP rank	alpha rank	K rank	state rank	MRR	Global Rank
I	1.173426723782944	0.8906552614590059	0.1109315126373627	0.0059478459194035	1.0	4	3	4	1	1	0.5666666666666667	2
E	1.2920047079022114	0.890324691257054	0.1278555819226412	0.0154807341437816	1.0	6	4	6	5	1	0.35666666666666663	4
C	0.6067371497530254	0.8831393519974835	0.0954195730110508	0.0504688696335963	0.9999339803261372	1	5	3	10	5	0.36666666666666664	3
R	0.9200217528175476	0.8737382234185733	0.1217424331507054	0.0091452441142241	0.6843430810130124	2	6	5	2	14	0.2876190476190476	5
O	1.2254145985639504	0.893698175787728	0.1435010667302035	0.0294489679028671	0.937525465163656	5	2	7	9	8	0.2157936507936508	7
Q	2.15172809035771	0.8423584045111535	0.0906334728654339	0.0128239503841447	0.6592377031726879	11	7	2	4	15	0.2100865800865801	8
D	1.3428796508509089	0.9238754325259516	0.0741472776178696	0.0122261239185953	1.0	7	1	1	3	1	0.6952380952380952	1
N	1.1082323757546528	0.7111987262112366	0.1756545364278981	0.0187692012531169	0.8986672461248733	3	10	9	8	11	0.15207070707070708	9
B	4.73483708644722	0.0749611887336438	0.3236122160861974	0.0867242976781429	1.0	14	17	13	12	1	0.25810170221934925	6
F	1.384066321959546	0.7200677966101695	0.1583480890916303	0.0181125912787845	0.7997182909651888	8	8	8	7	12	0.12023809523809523	10
H	3.335847843042013	0.3489114848129318	0.178787998716028	1.900110216109223	0.9830508474576272	12	12	10	16	7	0.09440476190476191	12
G	1.7727944642681652	0.7200567502986858	0.1916114045818709	0.0156428655608902	0.7931277284889452	10	9	12	6	13	0.10760683760683762	11
L	4.742186556150373	0.1554039947108358	0.3898953620329743	0.6021570490679787	0.9932963476652796	15	15	15	15	6	0.08666666666666667	14
A	1.749170265236048	0.6291256904216624	0.1815598196265395	0.0765105056716814	0.6056386571999725	9	11	11	11	16	0.08926767676767677	13
K	4.743499751176918	0.1278627228416906	0.4736199317519705	10.78564585785664	0.9092855533017804	16	16	17	17	9	0.0707516339869281	16
P	3.868538172903582	0.1812010995982237	0.3937289582265803	0.1114053117212331	0.376786772939859	13	13	16	13	17	0.0704185520361991	17
M	5.341727784860829	0.167243177949816	0.3444831799729951	0.3094211570043303	0.9084492975564286	17	14	14	14	10	0.0746218487394958	15
