# Supplementary material for: Quantitative evaluation of methods to analyze motion changes in single-particle experiments
Source: Nat Commun. 2025 Jul 22;16:6749. doi: 10.1038/s41467-025-61949-x (PMC12283970; doi:10.1038/s41467-025-61949-x)
Supplement: Supplementary file 4 — Source Data files [file 41467_2025_61949_MOESM4_ESM.zip › Fig. 4 a-e - Metrics_track_trajs_task_single_exp_6.csv]

Team	RMSE CP	JSC CP	alpha	K	state	RMSE CP rank	JSC CP rank	alpha rank	K rank	state rank	MRR	Global Rank
I	2.4500426750120683	0.2564146424905918	0.0734016658539623	0.0207795206595792	1.0	5	4	1	1	1	0.6900000000000001	1
E	2.306319462252921	0.0986680686996144	0.1342955919202615	0.0236122885496264	1.0	3	11	8	2	1	0.40984848484848485	3
C	2.092457497388747	0.0461727528089887	0.1367576559636728	0.0453561241400092	1.0	1	14	9	10	1	0.4565079365079365	2
R	3.0500899325164617	0.2722619434514137	0.1110489888273427	0.0345901580683339	0.6008064516129032	8	2	4	5	16	0.22749999999999998	10
O	2.838566286620045	0.1603594263003283	0.1590464448503637	0.0874878483298378	0.9004825090470446	6	7	12	13	12	0.11062271062271063	14
Q	3.0537814910940893	0.0381947493195188	0.1334602708766638	0.0354624325424764	1.0	9	15	7	6	1	0.2974603174603175	6
D	4.328333919915721	0.160932577189666	0.0853733250697312	0.0544135124919654	1.0	12	6	2	11	1	0.36818181818181817	4
N	2.303340257991863	0.0855942587082093	0.122828443448696	0.0360766983796128	0.9297863061491496	2	12	6	7	11	0.19675324675324674	11
B	4.454735361823387	0.1088074944329263	0.1426877519303025	0.0392704872942099	1.0	14	10	10	8	1	0.27928571428571425	8
F	3.010832204741833	0.1428937697632681	0.2055140951996286	0.0345494077092735	0.9654107473749228	7	8	14	4	10	0.13785714285714284	13
H	4.4515979086655255	0.0775700934579439	0.1460960508004799	1.8136402015585968	1.0	13	13	11	16	1	0.261451048951049	9
G	3.53519515591702	0.1422475106685633	0.2287779962156173	0.0401584193692033	0.7801946193474528	10	9	15	9	14	0.09206349206349207	16
L	4.860180986681563	0.0129418064976794	0.1814875308541678	2.4649917452934758	0.979494190020506	17	17	13	17	9	0.07290095525389642	17
A	2.4073953986366057	0.2614345558690262	0.5229182343758506	0.165008865129199	0.6570505920344456	4	3	17	15	15	0.15509803921568627	12
K	3.88247068183621	0.0297898210873718	0.1064895405686155	0.0325006965489602	1.0	11	16	3	3	1	0.3640151515151515	5
P	4.807041577229436	0.1747668139420716	0.4019755017804206	0.0561486691179452	0.2261158244190335	16	5	16	12	17	0.0934313725490196	15
M	4.543750768236082	0.3361512791991101	0.1197578566698685	0.1647630488031976	0.8852438090375288	15	1	5	14	13	0.283003663003663	7
