# Supplementary material for: Quantitative evaluation of methods to analyze motion changes in single-particle experiments
Source: Nat Commun. 2025 Jul 22;16:6749. doi: 10.1038/s41467-025-61949-x (PMC12283970; doi:10.1038/s41467-025-61949-x)
Supplement: Supplementary file 4 — Source Data files [file 41467_2025_61949_MOESM4_ESM.zip › Fig. 4 a-e - Metrics_track_trajs_task_single_exp_7.csv]

Team	RMSE CP	JSC CP	alpha	K	state	RMSE CP rank	JSC CP rank	alpha rank	K rank	state rank	MRR	Global Rank
I	1.8518807847807144	0.6876862587964239	0.2888747028129384	0.0031712427747622	0.9990973741794312	3	2	10	3	3	0.31999999999999995	3
E	2.035767328435223	0.6026583788883647	0.2425068991465128	0.0033177935392002	0.9993287689622768	6	4	5	4	1	0.37333333333333335	2
C	2.5491098964180243	0.1117472739304312	0.1707225812747027	0.0647963320409538	0.8137342908438062	9	14	2	11	13	0.1700743700743701	9
R	1.6643749917356965	0.6002834510161212	0.2889551867384665	0.0110515342049063	0.5556463078924282	2	5	11	7	15	0.2000865800865801	6
O	1.992224174584188	0.6452936859558044	0.2604597466229594	0.12698273687771	0.958785046728972	5	3	8	13	8	0.17205128205128206	8
Q	2.8400579311217045	0.5492447813543022	0.2527970218040825	0.0026579362940981	0.9989683124539426	10	7	7	2	4	0.22714285714285715	5
D	1.5565238048742418	0.7954292704626335	0.2335620243261276	0.0010387727703338	0.9991704228078424	1	1	4	1	2	0.75	1
N	1.8642228659723228	0.4539911455157605	0.2172215496348674	0.0109244074352158	0.8961662540325606	4	8	3	6	12	0.19166666666666665	7
B	4.612976323567871	0.0912933220625528	0.282110041667075	0.0140886183983268	0.9937455642299504	15	15	9	9	7	0.09968253968253968	12
F	2.1629540856310614	0.5819979543129901	0.3593973905501015	0.0064021913271462	0.9197596127093652	7	6	13	5	10	0.1372893772893773	10
H	3.995795100130714	0.1402158346972176	0.1575109058966078	1.8273410743140737	0.9981556621173	13	13	1	16	5	0.2832692307692307	4
G	3.2066444603040765	0.3682131048680571	0.4674505094637307	0.0119856545261756	0.7388285504984553	11	10	15	8	14	0.0908008658008658	13
L	4.612731574286457	0.0751264884754944	0.3332395745344683	0.2934992813774306	0.994899766239286	14	16	12	15	6	0.09011904761904761	14
A	2.322130242189078	0.3704417546835248	0.8007855235616168	0.2455495392734428	0.4273345457420732	8	9	17	14	16	0.08577264239028945	15
K	4.712258543143386	0.0639507473862281	0.4113490767385522	8.403529739619037	0.9275264964920136	16	17	14	17	9	0.07253734827264238	17
P	3.63570982411856	0.3021406304121926	0.4758290053000306	0.114341246572579	0.25269091465592	12	11	16	12	17	0.07577985739750445	16
M	5.095630848275556	0.2098044980155813	0.2440868814117367	0.0328176204300376	0.9085393803758728	17	12	6	10	11	0.09994652406417112	11
