# Supplementary material for: Quantitative evaluation of methods to analyze motion changes in single-particle experiments
Source: Nat Commun. 2025 Jul 22;16:6749. doi: 10.1038/s41467-025-61949-x (PMC12283970; doi:10.1038/s41467-025-61949-x)
Supplement: Supplementary file 4 — Source Data files [file 41467_2025_61949_MOESM4_ESM.zip › Fig. 4 a-e - Metrics_track_trajs_task_single_exp_8.csv]

Team	RMSE CP	JSC CP	alpha	K	state	RMSE CP rank	JSC CP rank	alpha rank	K rank	state rank	MRR	Global Rank
I	2.2344292319681984	0.6104245029554003	0.1152364363876455	0.0097255051802873	0.9647519582245432	1	3	1	1	11	0.6848484848484848	1
E	2.643500565177779	0.6319702602230484	0.1205795588552273	0.01011016894324	1.0	5	2	3	2	1	0.5066666666666666	2
C	3.0491945053353504	0.5109797297297297	0.1411982581904627	0.0523793063737599	0.9972677595628416	10	9	7	11	7	0.11754689754689754	11
R	2.455944272398966	0.5943442223305705	0.1174463987912044	0.0119760807334013	0.6552538370720189	4	5	2	3	15	0.26999999999999996	7
O	2.7620789486715185	0.634676564156946	0.1355929246726545	0.0938025613612924	0.9490999379267536	6	1	6	13	12	0.2987179487179487	5
Q	3.1622776601683795	0.4986931521170936	0.1222246738809683	0.0133664655855073	1.0	11	10	4	4	1	0.3381818181818182	4
D	2.3211091420485044	0.6013488197826902	0.157207911846315	0.0142050612729918	1.0	2	4	9	5	1	0.41222222222222216	3
N	2.4001173680221743	0.5439827307069617	0.1276428903051817	0.0145367385769873	0.992841803865426	3	7	5	6	8	0.19357142857142856	9
B	4.763597428951808	0.0675733106672333	0.1990082343579603	0.0262049768851769	1.0	16	16	12	10	1	0.26166666666666666	8
F	2.821413291308624	0.5767419962335216	0.162704894276343	0.0161132422635776	0.981556195965418	7	6	10	7	9	0.1326984126984127	10
H	4.40724869500266	0.2095400340715502	0.1487621741354172	1.6078571042702643	0.999379267535692	14	14	8	16	6	0.09940476190476191	12
G	3.4047288836190357	0.5127388535031847	0.1904407525455212	0.0190874249896812	0.9348703170028818	13	8	11	9	13	0.09617327117327117	13
L	2.9154759474226504	0.4514224369296833	0.4188922730121178	2.9125205409848456	0.9759229534510432	8	11	17	17	10	0.08671122994652407	14
A	2.969921452923041	0.3540296052631579	0.4080418202320622	0.0966586938857493	0.5389830508474577	9	12	16	14	16	0.07817460317460316	15
K	3.17138649610739	0.314556331006979	0.2019146494245147	0.017291404121312	1.0	12	13	13	8	1	0.27243589743589747	6
P	4.692346528340483	0.0586878154289834	0.3686021593990596	0.0612830560659915	0.3654320987654321	15	17	15	12	17	0.06686274509803922	17
M	5.38307580408027	0.0827027027027027	0.3516735955012814	0.2060613533392371	0.8842504743833017	17	15	14	15	14	0.06700280112044818	16
