# Supplementary material for: Quantitative evaluation of methods to analyze motion changes in single-particle experiments
Source: Nat Commun. 2025 Jul 22;16:6749. doi: 10.1038/s41467-025-61949-x (PMC12283970; doi:10.1038/s41467-025-61949-x)
Supplement: Supplementary file 4 — Source Data files [file 41467_2025_61949_MOESM4_ESM.zip › Fig. 4 a-e - Metrics_track_trajs_task_single_exp_9.csv]

Team	RMSE CP	JSC CP	alpha	K	state	RMSE CP rank	JSC CP rank	alpha rank	K rank	state rank	MRR	Global Rank
I	1.6502833773684542	0.5294947121034077	0.1424895711577435	0.0126087048630118	0.9997137950772752	1	2	1	1	6	0.7333333333333333	1
E	1.9698270705502967	0.5174446016030174	0.1687618442613209	0.0219177712607651	1.0	2	5	3	3	1	0.4733333333333333	2
C	2.1436506467328336	0.3349881796690307	0.204003324442469	0.1066424718279142	0.6048872180451128	6	8	8	14	15	0.11095238095238094	12
R	1.9839833750824711	0.5189141076991545	0.1444330517437757	0.0153908759859888	0.6439645625692137	3	4	2	2	14	0.33095238095238094	4
O	2.068998300689	0.5349854227405247	0.1828865358139416	0.0411283626824701	0.9289071680376028	4	1	6	9	11	0.32373737373737377	5
Q	3.054748207506636	0.312007874015748	0.1714193783527983	0.0268283049859841	1.0	10	9	4	4	1	0.34222222222222226	3
D	4.063894124735992	0.1796536796536796	0.3759722200609289	0.0729916987767447	1.0	12	12	14	12	1	0.2642857142857143	7
N	2.110182184660608	0.2879941075374417	0.1956751487287802	0.0312839889200802	0.9378435517970402	5	10	7	7	9	0.13936507936507936	10
B	5.118898807360818	0.1097046413502109	0.2574840550966309	0.0557816132697581	1.0	15	16	12	10	1	0.2625	8
F	2.1683804867375223	0.5231123195984104	0.1780029172690852	0.0288103453483033	0.9332470892626132	7	3	5	6	10	0.18857142857142856	9
H	4.700820470695844	0.1309548360486698	0.2089912924731595	1.9740408875869304	0.9979814291481632	13	13	9	16	7	0.09406288156288156	13
G	2.949012950934648	0.4196094723722476	0.2230525023708127	0.0270357667362906	0.8809190249369572	9	6	10	5	13	0.1309401709401709	11
L	5.091926044570315	0.0627947381484239	0.4099105081836378	2.5003700628474945	0.9790964261631828	14	17	15	17	8	0.0761484593837535	15
A	2.3165469018980787	0.3963963963963964	0.4250128074580266	0.1009404107170133	0.5500285877644369	8	7	17	13	16	0.0932207498383969	14
K	3.868382551098564	0.1222768798313422	0.2335525154426319	0.0367385265454639	1.0	11	14	11	8	1	0.27564935064935064	6
P	5.204640357411836	0.12109409577764	0.4183485972025302	0.0663884807131106	0.3114534494306765	16	15	16	11	17	0.06827985739750446	17
M	5.219900122978305	0.2466207913492258	0.3118556558450272	0.2566624604029844	0.8857449088960343	17	11	13	15	12	0.0753311394487865	16
