# Supplementary material for: Quantitative evaluation of methods to analyze motion changes in single-particle experiments
Source: Nat Commun. 2025 Jul 22;16:6749. doi: 10.1038/s41467-025-61949-x (PMC12283970; doi:10.1038/s41467-025-61949-x)
Supplement: Supplementary file 4 — Source Data files [file 41467_2025_61949_MOESM4_ESM.zip › Fig. 4 a-e - Metrics_track_trajs_task_single_exp_10.csv]

Team	RMSE CP	JSC CP	alpha	K	state	RMSE CP rank	JSC CP rank	alpha rank	K rank	state rank	MRR	Global Rank
I	0.0	1.0	0.1301490538125641	0.0377815641899201	0.9768637532133676	1	1	6	1	4	0.6833333333333333	2
E	0.0	1.0	0.1028791144252706	0.0467126819500604	0.9723650385604112	1	1	2	2	7	0.6285714285714286	3
C	0.0	1.0	0.0949371831584812	0.046838118508355	0.9800771208226222	1	1	1	3	1	0.8666666666666668	1
R	0.0	0.8359659781287971	0.1031766339533774	0.06939952196869	0.9395886889460152	1	9	3	5	14	0.34317460317460313	6
O	0.0	0.966794380587484	0.1177455329412429	2.905967732318373	0.9325192802056556	1	5	5	13	15	0.30871794871794866	8
Q	0.0	1.0	0.1396429557251432	0.1204733009497408	0.9781491002570694	1	1	7	8	3	0.5202380952380953	4
D	0.0	0.3201710261569416	0.331620101384426	0.2480476818003768	0.9736503856041132	1	14	12	10	6	0.2842857142857143	12
N	0.0	0.9527760051052968	0.1617233822419778	0.0889343947991466	0.9787917737789203	1	7	8	7	2	0.3821428571428571	5
B	0.0	0.0238528401051142	0.1701463012616421	0.0529625725425173	0.9659383033419024	1	17	9	4	10	0.30398692810457517	9
F	0.0	0.7676590776415645	0.1899695804959608	0.0714600207438778	0.968508997429306	1	11	10	6	9	0.29373737373737374	10
H	0.0	0.6810154525386314	0.1110152898308671	3.1628160919815644	0.9762210796915168	1	12	4	16	5	0.31916666666666665	7
G	0.0	0.7937720329024677	0.2167790780115977	0.1366886990795296	0.9697943444730076	1	10	11	9	8	0.28540404040404044	11
L	0.0	0.957151858853182	0.5925955152028953	3.139495320866765	0.9408740359897172	1	6	16	15	13	0.27455128205128204	14
A	0.0	0.5037147102526003	0.9421128736866456	2.5192539259158164	0.9505141388174806	1	13	17	12	12	0.2604826546003016	15
K	0.0	0.9435637285986048	0.4003600178279704	1.4154300540365896	0.9640102827763496	1	8	13	11	11	0.2767482517482517	13
P	0.0	0.2920262340352088	0.5362405555494131	3.054697634821347	0.7557840616966581	1	15	15	14	17	0.2527170868347339	16
M	0.0	0.1485473289597001	0.4778567630774539	4.670774664042779	0.8560411311053985	1	16	14	17	16	0.2510504201680672	17
