# Supplementary material for: Quantitative evaluation of methods to analyze motion changes in single-particle experiments
Source: Nat Commun. 2025 Jul 22;16:6749. doi: 10.1038/s41467-025-61949-x (PMC12283970; doi:10.1038/s41467-025-61949-x)
Supplement: Supplementary file 4 — Source Data files [file 41467_2025_61949_MOESM4_ESM.zip › Fig. 4 a-e - Metrics_track_trajs_task_single_exp_11.csv]

Team	RMSE CP	JSC CP	alpha	K	state	RMSE CP rank	JSC CP rank	alpha rank	K rank	state rank	MRR	Global Rank
I	0.7343278507410187	0.9065217391304348	0.0608392431436448	0.0305558080928029	0.8621791670827923	1	1	1	1	1	1.0	1
E	2.294543598441595	0.6144113867747356	0.558364356789735	0.0740522813890463	0.4043741275011633	8	4	10	8	10	0.13999999999999999	9
C	1.83188518885864	0.6361845515811301	0.4239732760187982	0.0852760074239017	0.5303011975323576	4	3	7	9	6	0.2007936507936508	5
R	1.0286566126310668	0.7752298659576825	0.0962952801776375	0.049851160924818	0.8041072447233314	2	2	2	4	2	0.45	2
O	1.963276517737592	0.5789812332439678	0.3070581876440454	0.0325884542779629	0.4291290887064208	6	8	5	2	9	0.22055555555555556	4
Q	1.860893831389477	0.3592330978809283	0.2136381160618604	0.0592056978129678	0.7109233554616778	5	11	4	6	4	0.1915151515151515	6
D	1.7645211312426494	0.4321613459879206	0.1957613026494466	0.0452996908275831	0.7700680272108843	3	10	3	3	3	0.2866666666666666	3
N	2.0924479154645046	0.6028629461263179	0.508862414796693	0.0926946301491434	0.6686323429349059	7	6	8	10	5	0.14690476190476193	7
B	4.4047079021155575	0.1453334403338415	0.7834012416169629	0.1857376399669276	0.3294248138171446	14	15	12	12	11	0.07913419913419913	12
F	2.371848306440009	0.6013773365530811	0.5363980702703085	0.0646100949454451	0.4384632081614933	10	7	9	7	8	0.12436507936507937	10
H	2.990138503488124	0.1559333483449673	0.5969347522202572	3.3100731709533138	0.2035680152914941	12	14	11	17	15	0.0742322383498854	13
G	2.3407085192741515	0.4574125946674966	0.3117703893000261	0.0589373069233541	0.4555472822040208	9	9	6	5	7	0.1463492063492063	8
L	4.4135886773752295	0.1364959753382428	0.7848244989817801	1.0327920779020243	0.2156256441970727	15	16	13	15	14	0.06883699633699633	16
A	2.4590954862679584	0.6132591093117409	0.866663704116814	0.2110364595947294	0.2227991503422233	11	5	15	13	13	0.10228438228438227	11
K	4.465983344784216	0.0800990916597853	0.8274170923492522	1.6125975203047136	0.1917513080947983	16	17	14	16	16	0.06355042016806722	17
P	4.267238193184967	0.2685685101415438	1.0147294557705853	0.1268182647998585	0.1727383863080684	13	13	17	11	17	0.07248046071575484	14
M	4.539239802717762	0.3009028044563964	0.9783484561655486	0.2840940639451103	0.2417512690355329	17	12	16	14	12	0.07188375350140055	15
