# Supplementary material for: Quantitative evaluation of methods to analyze motion changes in single-particle experiments
Source: Nat Commun. 2025 Jul 22;16:6749. doi: 10.1038/s41467-025-61949-x (PMC12283970; doi:10.1038/s41467-025-61949-x)
Supplement: Supplementary file 4 — Source Data files [file 41467_2025_61949_MOESM4_ESM.zip › Fig. 4 f-g - Metrics_track_videos_task_ens_exp_2.csv]

Team	alpha	K	alpha rank	K rank	MRR	Global Rank
E	0.2355817402913176	0.0559786136851719	2	2	0.2	3
F	0.2645631429967968	1.0309283015949812e-05	3	1	0.26666666666666666	1
K	0.2056387734199473	0.1639055308986675	1	3	0.26666666666666666	1
