# Supplementary material for: Quantitative evaluation of methods to analyze motion changes in single-particle experiments
Source: Nat Commun. 2025 Jul 22;16:6749. doi: 10.1038/s41467-025-61949-x (PMC12283970; doi:10.1038/s41467-025-61949-x)
Supplement: Supplementary file 4 — Source Data files [file 41467_2025_61949_MOESM4_ESM.zip › Fig. 4 f-g - Metrics_track_videos_task_ens_exp_3.csv]

Team	alpha	K	alpha rank	K rank	MRR	Global Rank
E	0.1585516952243923	0.0104929911362946	2	1	0.3	1
F	0.1616741962058009	0.023193798124048	3	2	0.16666666666666666	3
K	0.1429907654132891	0.0583002455787558	1	3	0.26666666666666666	2
