# Supplementary material for: Quantitative evaluation of methods to analyze motion changes in single-particle experiments
Source: Nat Commun. 2025 Jul 22;16:6749. doi: 10.1038/s41467-025-61949-x (PMC12283970; doi:10.1038/s41467-025-61949-x)
Supplement: Supplementary file 4 — Source Data files [file 41467_2025_61949_MOESM4_ESM.zip › Fig. 4 f-g - Metrics_track_videos_task_ens_exp_4.csv]

Team	alpha	K	alpha rank	K rank	MRR	Global Rank
E	0.2077890621732457	0.0574672476028382	3	2	0.16666666666666666	3
F	0.2025666445759023	0.0066665496904417	2	1	0.3	1
K	0.1808100146401657	0.0721236364078934	1	3	0.26666666666666666	2
