# Supplementary material for: Quantitative evaluation of methods to analyze motion changes in single-particle experiments
Source: Nat Commun. 2025 Jul 22;16:6749. doi: 10.1038/s41467-025-61949-x (PMC12283970; doi:10.1038/s41467-025-61949-x)
Supplement: Supplementary file 4 — Source Data files [file 41467_2025_61949_MOESM4_ESM.zip › Fig. 4 f-g - Metrics_track_videos_task_ens_exp_6.csv]

Team	alpha	K	alpha rank	K rank	MRR	Global Rank
E	0.2487847785610107	0.0375155866678418	1	2	0.3	1
F	0.276438486567907	0.0300464351033027	2	1	0.3	1
K	0.3550725770995621	0.3964716318451501	3	3	0.13333333333333333	3
