# Supplementary material for: Quantitative evaluation of methods to analyze motion changes in single-particle experiments
Source: Nat Commun. 2025 Jul 22;16:6749. doi: 10.1038/s41467-025-61949-x (PMC12283970; doi:10.1038/s41467-025-61949-x)
Supplement: Supplementary file 4 — Source Data files [file 41467_2025_61949_MOESM4_ESM.zip › Fig. 4 f-g - Metrics_track_videos_task_ens_exp_9.csv]

Team	alpha	K	alpha rank	K rank	MRR	Global Rank
E	0.1240325118256166	0.0144479025978127	2	1	0.3	1
F	0.1239950448131093	0.0281510671024827	1	2	0.3	1
K	0.3078119838953292	0.1140114689336205	3	3	0.13333333333333333	3
