# Supplementary material for: Quantitative evaluation of methods to analyze motion changes in single-particle experiments
Source: Nat Commun. 2025 Jul 22;16:6749. doi: 10.1038/s41467-025-61949-x (PMC12283970; doi:10.1038/s41467-025-61949-x)
Supplement: Supplementary file 4 — Source Data files [file 41467_2025_61949_MOESM4_ESM.zip › Fig. 4 f-g - Metrics_track_videos_task_ens_exp_10.csv]

Team	alpha	K	alpha rank	K rank	MRR	Global Rank
E	0.1378559327749221	0.3754146746164792	2	2	0.2	3
F	0.104970409955332	3.622045731958811	1	3	0.26666666666666666	1
K	0.2352923018135936	0.186144835561319	3	1	0.26666666666666666	1
