# Supplementary material for: Quantitative evaluation of methods to analyze motion changes in single-particle experiments
Source: Nat Commun. 2025 Jul 22;16:6749. doi: 10.1038/s41467-025-61949-x (PMC12283970; doi:10.1038/s41467-025-61949-x)
Supplement: Supplementary file 4 — Source Data files [file 41467_2025_61949_MOESM4_ESM.zip › Fig. 4 f-g - Metrics_track_videos_task_ens_exp_11.csv]

Team	alpha	K	alpha rank	K rank	MRR	Global Rank
E	0.7780852556561022	0.0390130178827114	3	1	0.26666666666666666	1
F	0.6968916368322016	0.0478182491793196	2	2	0.2	3
K	0.6575399065477477	0.1519823809505111	1	3	0.26666666666666666	1
