# Supplementary material for: Quantitative evaluation of methods to analyze motion changes in single-particle experiments
Source: Nat Commun. 2025 Jul 22;16:6749. doi: 10.1038/s41467-025-61949-x (PMC12283970; doi:10.1038/s41467-025-61949-x)
Supplement: Supplementary file 4 — Source Data files [file 41467_2025_61949_MOESM4_ESM.zip › Fig. 4 f-g - Metrics_track_videos_task_single_exp_2.csv]

Team	RMSE CP	JSC CP	alpha	K	state	RMSE CP rank	JSC CP rank	alpha rank	K rank	state rank	MRR	Global Rank
Q	2.050868256631958	0.584	0.1159640879572829	0.0291257030702404	0.95625	2	1	1	1	1	0.9	1
K	2.769968821616459	0.3877118644067797	0.194089382658599	0.0719890892360497	0.8211382113821138	3	2	2	2	2	0.4666666666666666	2
E	1.9912087486503651	0.3611111111111111	0.2701869489529594	0.1175538322344511	0.7182835820895522	1	3	3	3	3	0.4666666666666666	2
