# Supplementary material for: Quantitative evaluation of methods to analyze motion changes in single-particle experiments
Source: Nat Commun. 2025 Jul 22;16:6749. doi: 10.1038/s41467-025-61949-x (PMC12283970; doi:10.1038/s41467-025-61949-x)
Supplement: Supplementary file 4 — Source Data files [file 41467_2025_61949_MOESM4_ESM.zip › Fig. 4 f-g - Metrics_track_videos_task_single_exp_3.csv]

Team	RMSE CP	JSC CP	alpha	K	state	RMSE CP rank	JSC CP rank	alpha rank	K rank	state rank	MRR	Global Rank
Q	2.735740618106868	0.5598958333333334	0.1055309224672511	0.5185337126806738	0.9828693790149892	2	1	1	3	1	0.7666666666666667	1
K	3.0115290021338117	0.4912790697674418	0.1593345680199562	0.0677291055626452	0.6238095238095238	3	2	2	1	2	0.5666666666666667	2
E	1.9695671176358736	0.3356521739130435	0.1633322251671574	0.0908433985298757	0.5882352941176471	1	3	3	2	3	0.5	3
