# Supplementary material for: Quantitative evaluation of methods to analyze motion changes in single-particle experiments
Source: Nat Commun. 2025 Jul 22;16:6749. doi: 10.1038/s41467-025-61949-x (PMC12283970; doi:10.1038/s41467-025-61949-x)
Supplement: Supplementary file 4 — Source Data files [file 41467_2025_61949_MOESM4_ESM.zip › Fig. 4 f-g - Metrics_track_videos_task_single_exp_4.csv]

Team	RMSE CP	JSC CP	alpha	K	state	RMSE CP rank	JSC CP rank	alpha rank	K rank	state rank	MRR	Global Rank
Q	3.438301587734732	0.1675461741424802	0.2164009545636845	1.230138039319425	0.8203309692671394	1	1	2	3	3	0.6333333333333334	2
K	3.708099243547832	0.1149425287356321	0.1814772499807816	0.0994395861646258	0.9375	2	3	1	1	2	0.6666666666666666	1
E	4.4361295385751385	0.1169537624660018	0.3885543587069346	0.2452381362889484	0.9965337954939342	3	2	3	2	1	0.5333333333333333	3
