# Supplementary material for: Quantitative evaluation of methods to analyze motion changes in single-particle experiments
Source: Nat Commun. 2025 Jul 22;16:6749. doi: 10.1038/s41467-025-61949-x (PMC12283970; doi:10.1038/s41467-025-61949-x)
Supplement: Supplementary file 4 — Source Data files [file 41467_2025_61949_MOESM4_ESM.zip › Fig. 4 f-g - Metrics_track_videos_task_single_exp_6.csv]

Team	RMSE CP	JSC CP	alpha	K	state	RMSE CP rank	JSC CP rank	alpha rank	K rank	state rank	MRR	Global Rank
Q	3.326795390096537	0.0194583223770707	0.119795572280473	0.3777906718334187	1.0	1	2	1	3	1	0.7666666666666667	1
K	4.123105625617661	0.001842590155304	0.3458797129833068	0.0748985411781055	0.9806451612903224	3	3	3	1	3	0.4666666666666667	3
E	3.744728095035356	0.0227154046997389	0.2228190957836584	0.1031788958177267	1.0	2	1	2	2	1	0.7	2
