# Supplementary material for: Quantitative evaluation of methods to analyze motion changes in single-particle experiments
Source: Nat Commun. 2025 Jul 22;16:6749. doi: 10.1038/s41467-025-61949-x (PMC12283970; doi:10.1038/s41467-025-61949-x)
Supplement: Supplementary file 4 — Source Data files [file 41467_2025_61949_MOESM4_ESM.zip › Fig. 4 f-g - Metrics_track_videos_task_single_exp_7.csv]

Team	RMSE CP	JSC CP	alpha	K	state	RMSE CP rank	JSC CP rank	alpha rank	K rank	state rank	MRR	Global Rank
Q	3.908753064017209	0.0825503355704698	0.2144643513032321	1.495412155476475	1.0	1	2	1	3	1	0.7666666666666667	1
K	6.522687678055308	0.0268780151619572	0.411921776901394	0.0874861536296377	0.9904761904761904	3	3	3	1	3	0.4666666666666667	3
E	4.4296081735779484	0.08904510837727	0.3541920811819999	0.1883313405863013	0.9984101748807632	2	1	2	2	2	0.6	2
