# Supplementary material for: Quantitative evaluation of methods to analyze motion changes in single-particle experiments
Source: Nat Commun. 2025 Jul 22;16:6749. doi: 10.1038/s41467-025-61949-x (PMC12283970; doi:10.1038/s41467-025-61949-x)
Supplement: Supplementary file 4 — Source Data files [file 41467_2025_61949_MOESM4_ESM.zip › Fig. 4 f-g - Metrics_track_videos_task_single_exp_8.csv]

Team	RMSE CP	JSC CP	alpha	K	state	RMSE CP rank	JSC CP rank	alpha rank	K rank	state rank	MRR	Global Rank
Q	3.802832952094854	0.3603238866396761	0.0935411957321547	0.3860548480311014	1.0	2	3	1	3	1	0.6333333333333333	2
K	3.39786028927832	0.5224215246636771	0.3191347582314294	0.0607333957324296	1.0	1	1	3	1	1	0.8666666666666668	1
E	3.8380684244511887	0.4219653179190751	0.1454657982634311	0.0648081915123198	1.0	3	2	2	2	1	0.5666666666666667	3
