# Supplementary material for: Quantitative evaluation of methods to analyze motion changes in single-particle experiments
Source: Nat Commun. 2025 Jul 22;16:6749. doi: 10.1038/s41467-025-61949-x (PMC12283970; doi:10.1038/s41467-025-61949-x)
Supplement: Supplementary file 4 — Source Data files [file 41467_2025_61949_MOESM4_ESM.zip › Fig. 4 f-g - Metrics_track_videos_task_single_exp_9.csv]

Team	RMSE CP	JSC CP	alpha	K	state	RMSE CP rank	JSC CP rank	alpha rank	K rank	state rank	MRR	Global Rank
Q	3.1622776601683795	0.2122137404580152	0.1900498267586078	0.2340117246829748	1.0	2	2	1	3	1	0.6666666666666667	2
K	3.351078890406749	0.0705128205128205	0.3513972710519051	0.0719884627233202	0.979746835443038	3	3	3	1	3	0.4666666666666667	3
E	3.149470062827508	0.2155876807039597	0.2504507322112044	0.1048955419312442	0.9987995198079233	1	1	2	2	2	0.7	1
