# Supplementary material for: Quantitative evaluation of methods to analyze motion changes in single-particle experiments
Source: Nat Commun. 2025 Jul 22;16:6749. doi: 10.1038/s41467-025-61949-x (PMC12283970; doi:10.1038/s41467-025-61949-x)
Supplement: Supplementary file 4 — Source Data files [file 41467_2025_61949_MOESM4_ESM.zip › Fig. 4 f-g - Metrics_track_videos_task_single_exp_10.csv]

Team	RMSE CP	JSC CP	alpha	K	state	RMSE CP rank	JSC CP rank	alpha rank	K rank	state rank	MRR	Global Rank
Q	0.0	1.0	0.4037183737176676	0.9548196933956372	0.9966666666666668	1	1	2	1	2	0.8	1
K	0.0	0.4451612903225806	0.4507505026253409	1.202509741047622	0.8833333333333333	1	3	3	2	3	0.5	3
E	0.0	0.98	0.3166901465977181	1.8149914868412125	1.0	1	2	1	3	1	0.7666666666666667	2
