# Supplementary material for: Quantitative evaluation of methods to analyze motion changes in single-particle experiments
Source: Nat Commun. 2025 Jul 22;16:6749. doi: 10.1038/s41467-025-61949-x (PMC12283970; doi:10.1038/s41467-025-61949-x)
Supplement: Supplementary file 4 — Source Data files [file 41467_2025_61949_MOESM4_ESM.zip › Fig. 4 f-g - Metrics_track_videos_task_single_exp_11.csv]

Team	RMSE CP	JSC CP	alpha	K	state	RMSE CP rank	JSC CP rank	alpha rank	K rank	state rank	MRR	Global Rank
Q	2.2796734847146856	0.2235051546391752	0.3165065417676284	0.0858669386610685	0.6584269662921348	1	2	1	1	1	0.9	1
K	3.205712985387315	0.0498732037193575	0.7764648546371444	0.1815208600588861	0.2065727699530516	2	3	3	2	3	0.39999999999999997	3
E	3.599752911556397	0.2635954277797021	0.6668759265328355	0.5315449902852531	0.3462643678160919	3	1	2	3	2	0.5333333333333333	2
