# Supplementary material for: Quantitative evaluation of methods to analyze motion changes in single-particle experiments
Source: Nat Commun. 2025 Jul 22;16:6749. doi: 10.1038/s41467-025-61949-x (PMC12283970; doi:10.1038/s41467-025-61949-x)
Supplement: Supplementary file 4 — Source Data files [file 41467_2025_61949_MOESM4_ESM.zip › Fig. 5 a,b.csv]

Team	alpha	K	FPR
I	0.1301490538125641	0.0377815641899201	0.0
E	0.1028791144252706	0.0467126819500604	0.0
C	0.0949371831584812	0.046838118508355	0.0
R	0.1031766339533774	0.06939952196869	0.1478641840087623
O	0.1177455329412429	2.905967732318373	0.0323383084577114
Q	0.1396429557251432	0.1204733009497408	0.0
D	0.331620101384426	0.2480476818003768	0.6346560225405025
N	0.1617233822419778	0.0889343947991466	0.0453987730061349
B	0.1701463012616421	0.0529625725425173	0.7563038371182459
F	0.1899695804959608	0.0714600207438778	0.2036847492323439
H	0.1110152898308671	3.1628160919815644	0.2708528584817244
G	0.2167790780115977	0.1366886990795296	0.1840587309910854
L	0.5925955152028953	3.139495320866765	-0.014341590612777
A	0.9421128736866456	2.5192539259158164	0.3917122752150117
K	0.4003600178279704	1.4154300540365896	0.0412815773259396
P	0.5362405555494131	3.054697634821347	0.5686165788744109
M	0.4778567630774539	4.670774664042779	0.7001926782273603
MSD	0.1334922296019637	0.4775451377551138
