# Supplementary material for: Quantitative evaluation of methods to analyze motion changes in single-particle experiments
Source: Nat Commun. 2025 Jul 22;16:6749. doi: 10.1038/s41467-025-61949-x (PMC12283970; doi:10.1038/s41467-025-61949-x)
Supplement: Supplementary file 4 — Source Data files [file 41467_2025_61949_MOESM4_ESM.zip › Fig. 5 d.csv]

I	E	C	R	O
0.005124092909783618	0.007065255404014572	0.04401540083493388	0.011197065272839661	0.08163263194327751
0.007369947035063747	0.013417580427192934	0.04958816826105373	0.014457458498245793	0.05287819085623283
0.010451149972794338	0.02052270268490091	0.061532150642539835	0.01911502065378414	0.07364195940619239
0.008623580564394127	0.016914209894542467	0.06635348261307382	0.0156994895574704	0.07288580068048352
0.008853541805506605	0.01761537242319939	0.06514265234090111	0.014715188592910112	0.0802367644218747
0.009542814576119593	0.015298944856579146	0.0594207953341817	0.017977525402373917	0.09067902004872082
0.00891666358195039	0.0160643249472269	0.0661700797114311	0.015860376085793677	0.0932266745407096
0.007268453927816612	0.012366412737966771	0.05638756793523856	0.016770779534924757	0.10754110955868924
0.009310567168274959	0.017962371804928875	0.05687803819360299	0.018328416555673147	0.09529145568490886
