# Supplementary material for: Quantitative evaluation of methods to analyze motion changes in single-particle experiments
Source: Nat Commun. 2025 Jul 22;16:6749. doi: 10.1038/s41467-025-61949-x (PMC12283970; doi:10.1038/s41467-025-61949-x)
Supplement: Supplementary file 4 — Source Data files [file 41467_2025_61949_MOESM4_ESM.zip › Fig. 6 a.csv]

I	E	C	R	O
0.2909566412563473	0.0	0.2990060704786388	0.23865125927434236	0.07757995342148466
0.01063924558076791	0.0	0.0	0.0058223144177049265	0.10573068455145908
0.2165010117464398	0.16172671392392177	0.59495144889726	0.10643699810377083	0.6315334003588836
0.481903101416445	0.8382732860760782	0.1060424806241012	0.6490894282041819	0.1851559616681726
