# Supplementary material for: Quantitative evaluation of methods to analyze motion changes in single-particle experiments
Source: Nat Commun. 2025 Jul 22;16:6749. doi: 10.1038/s41467-025-61949-x (PMC12283970; doi:10.1038/s41467-025-61949-x)
Supplement: Supplementary file 4 — Source Data files [file 41467_2025_61949_MOESM4_ESM.zip › Fig. 6 a Inset.csv]

I - No Trap	E - No Trap	C - No Trap	R - No Trap	O - No Trap	I - Trap	E - Trap	C - Trap	R - Trap	O - Trap
18.01891979301423	16.96760958756208	22.04602761656994	21.84970781592403	21.884359903381643	10.781655269983494		12.856361149110807	10.666951080773606	11.917888563049853
