# Supplementary material for: Quantitative evaluation of methods to analyze motion changes in single-particle experiments
Source: Nat Commun. 2025 Jul 22;16:6749. doi: 10.1038/s41467-025-61949-x (PMC12283970; doi:10.1038/s41467-025-61949-x)
Supplement: Supplementary file 4 — Source Data files [file 41467_2025_61949_MOESM4_ESM.zip › Fig. 6 b.csv]

I	E	C	R	O
0.15251488570853605	0.0	0.14980408868686151	0.14763781857783775	0.13079891568119134
5.3268937107141586e-05	0.0005741207665991927	0.0	0.0029948980195792937	0.019768694437539213
0.8474318453543568	0.9994258792334008	0.8501959113131385	0.8493672834025829	0.8494323898812695
0.0	0.0	0.0	0.0	0.0
