# Supplementary material for: Quantitative evaluation of methods to analyze motion changes in single-particle experiments
Source: Nat Commun. 2025 Jul 22;16:6749. doi: 10.1038/s41467-025-61949-x (PMC12283970; doi:10.1038/s41467-025-61949-x)
Supplement: Supplementary file 4 — Source Data files [file 41467_2025_61949_MOESM4_ESM.zip › Fig. 6 c.csv]

I	E	C	R	O
0.0	0.0	0.0027753349246776387	0.06147995020386719	0.07482554221821214
0.5622908505316536	0.0	0.41275968797469076	0.4191155475861439	0.08984432997932776
0.4377091494683463	1.0	0.5844649771006316	0.5194045022099889	0.8340509610882054
0.0	0.0	0.0	0.0	0.0012791667142547142
