# Supplementary material for: Quantitative evaluation of methods to analyze motion changes in single-particle experiments
Source: Nat Commun. 2025 Jul 22;16:6749. doi: 10.1038/s41467-025-61949-x (PMC12283970; doi:10.1038/s41467-025-61949-x)
Supplement: Supplementary file 4 — Source Data files [file 41467_2025_61949_MOESM4_ESM.zip › Fig. 6 d.csv]

I	E	C	R	O
0.0	0.0	0.0002255508515672401	0.0702376629322964	0.050788413001653286
3.383262773508601e-06	0.0	0.0	0.1964356198926829	0.021369815431738163
0.9999966167372265	1.0	0.9997744491484327	0.7333267171750207	0.9277786173281697
0.0	0.0	0.0	0.0	6.315423843882722e-05
