# Supplementary material for: Quantitative evaluation of methods to analyze motion changes in single-particle experiments
Source: Nat Commun. 2025 Jul 22;16:6749. doi: 10.1038/s41467-025-61949-x (PMC12283970; doi:10.1038/s41467-025-61949-x)
Supplement: Supplementary file 4 — Source Data files [file 41467_2025_61949_MOESM4_ESM.zip › Fig. 7 a,b and c.csv]

JSC (CP)	MSLE (K)	MAE (\alpha)	Team
-16.377599508050082	17.618085352123956	3.5635204755275995	I
91.06418780267582	-10.816183183166812	0.6980392656075989	E
114.74077035852339	-44.68514296628673	2.2858072258865967	C
85.4019546918254	-5.221884158872069	9.073795794790255	R
88.49104166101966	-9.047957776908694	-2.867220867517636	O
152.29008594113748	0.391918136964382	8.971695565041504	Q
50.52956148317583	-33.020261756475996	-31.0024103888747	D
188.87400334700672	0.26629355300144525	9.020534691690965	N
-21.764819380426697	8.870252294530234	10.76775852524269	B
72.66758146107695	-7.296401849435023	3.1578474970315518	F
74.29974525735905	-27.930422440165987	1.9101262687471983	H
81.15157345059792	-5.438888162991935	7.320440299290105	G
243.14106317724068	-88.633300346973	4.743387619977688	L
23.972630207571267	-16.39107892655803	11.603783638917225	A
147.33193707742416	6.034966792995955	10.834687629390613	K
-32.491309491034166	-14.586088420089508	1.202538901810284	P
-37.42014172266694	-1.097369149801138	-4.238248712946887	M
