# Supplementary material for: Quantitative evaluation of methods to analyze motion changes in single-particle experiments
Source: Nat Commun. 2025 Jul 22;16:6749. doi: 10.1038/s41467-025-61949-x (PMC12283970; doi:10.1038/s41467-025-61949-x)
Supplement: Supplementary file 4 — Source Data files [file 41467_2025_61949_MOESM4_ESM.zip › Fig. 8 a.csv]

I	M	H	O	E	alpha
0.0007509872225409898	0.006998400569138155	0.09555488245770935	0.2952883238132599	0.27038474307257065	0.0
0.000837560278687763	0.007378247270989547	0.09697550182576332	0.2981845851324079	0.30130555987289204	0.002001001001001001
0.0009335940757745744	0.0077765064561788185	0.09843831125940171	0.3010814889116838	0.3349941234779239	0.004002002002002002
0.001040061216215628	0.008193940193088299	0.09994511503904288	0.3039785050122474	0.3715969738996999	0.006003003003003003
0.001158027385696449	0.008631334833632131	0.10149778642853716	0.3068750981604916	0.4112557837593233	0.008004004004004004
0.001288659490801015	0.009089501401719643	0.10309826925644583	0.30977072809753414	0.45410548470335305	0.010005005005005004
0.0014332344189345791	0.009569275966632667	0.10474857945417249	0.3126648497324537	0.5002722786022481	0.012006006006006006
0.0015931484570968946	0.01007151999985959	0.10645080654345561	0.31555691329922303	0.549871550679739	0.014007007007007008
0.0017699274067247712	0.010597120713885968	0.10820711506533327	0.3184463645172858	0.6030057051899671	0.016008008008008008
0.001965237432263796	0.011146991381398361	0.11001974594229041	0.3213326447557214	0.659761947679531	0.018009009009009008
0.0021808966813060622	0.011722071633316865	0.11189101776490455	0.32421519120094033	0.7202100411637359	0.02001001001001001
0.0024188877140001665	0.012323327734031587	0.11382332799391406	0.32709343702784965	0.7844000666248869	0.022011011011011012
0.002681370778953418	0.01295175283218111	0.1158191540682484	0.32996681157442465	0.8523602210167599	0.024012012012012012
0.0029706979719542597	0.013608367185273461	0.11788105440918481	0.33283474051962	0.9240946883436829	0.026013013013013012
0.0032894283124900894	0.014294218356417141	0.1200116693104331	0.33569664606455146	0.9995816212864522	0.028014014014014016
0.0036403437711657258	0.015010381381396863	0.12221372170359968	0.3385519471168798	1.0787712721856628	0.030015015015015016
0.004026466278680691	0.015757958904299693	0.12449001778815116	0.34140005947831814	1.1615843128875263	0.032016016016016016
0.004451075743936889	0.016538081279871063	0.12684344751468343	0.34424039603519047	1.247910382938201	0.034017017017017016
0.004917729105058365	0.017351906640754568	0.12927698491001433	0.3470723669519629	1.3376069048220791	0.036018018018018017
0.005430280432547183	0.018200620927751217	0.13179368823235285	0.34989537986766595	1.4304982033335185	0.03801901901901902
0.005992902098406837	0.019085437881213398	0.13439669994456135	0.3527088400951285	1.5263749637224922	0.04002002002002002
0.006610107018773581	0.020007598991677367	0.13708924649332485	0.35551215082294035	1.624994059953503	0.042021021021021024
0.0072867719703418495	0.020968373407826625	0.13987463788187388	0.3583047133200604	1.7260787802746749	0.044022022022022024
0.00802816197258971	0.0219690577998717	0.14275626702377334	0.36108592714298904	1.8293194723420574	0.046023023023023024
0.008839955718448828	0.023010976176431344	0.14573760886520631	0.3638551903454229	1.9343746244367652	0.048024024024024024
0.009728272025564609	0.024095479653000212	0.14882221926313496	0.3666118996903158	2.040872392925016	0.050025025025025024
0.01069969726861074	0.025223946170096462	0.15201373360672507	0.3693554508642707	2.1484125791403095	0.052026026026026025
0.011761313740219626	0.026397780159193463	0.15531586516947943	0.3720852386941992	2.2565690514294623	0.054027027027027025
0.012920728873935418	0.02761841215455591	0.15873240317963386	0.3748006573661924	2.3648926003350152	0.05602802802802803
0.014186105247172757	0.02888729834912241	0.16226721059653798	0.37750110064656484	2.472914206935709	0.05802902902902903
0.01556619126546671	0.030205920092603998	0.16592422158097567	0.3801859621050498	2.580148696397327	0.06003003003003003
0.01707035241133659	0.0315757833299988	0.16970743864766835	0.38285463534015995	2.6860987409695256	0.06203103103103103
0.018708602921888206	0.03299841797876287	0.1736209294885687	0.38550651420675774	2.790259169176773	0.06403203203203203
0.02049163773888694	0.034475377242919845	0.17766882345597834	0.38814099304593735	2.89212153096955	0.06603303303303304
0.022430864553520266	0.03600823686244182	0.18185530769502573	0.39075746691738633	2.991178862297884	0.06803403403403403
0.024538435745516216	0.037598594296290526	0.18618462291561294	0.3933553318344829	3.086930587106107	0.07003503503503504
0.026827279992810416	0.03924806783756906	0.19066105879459144	0.39593398500250826	3.1788874902749784	0.07203603603603603
0.02931113330369968	0.04095829565930446	0.19528894899965538	0.3984928250604992	3.2665766916863044	0.07403703703703704
0.032004569198542866	0.04273093478945342	0.2000726658272428	0.40103125232747605	3.349546549465021	0.07603803803803803
0.03492302774277777	0.044567660013809254	0.2050166144476276	0.4035486690540306	3.4273714196477476	0.07803903903903904
0.038082843107526076	0.04647016270557253	0.21012522675134637	0.4060444796805956	3.4996562000895577	0.08004004004004003
0.04150126930861963	0.048440149580444736	0.21540295479215327	0.4085180911041447	3.566040588375862	0.08204104104104104
0.04519650374978236	0.050479341376205834	0.22085426382282472	0.410968912955613	3.6262029868447576	0.08404204204204205
0.04918770817125295	0.05258947145584405	0.22648362492134247	0.4133963578910207	3.6798639925055103	0.08604304304304304
0.053495026581678186	0.05477228433342314	0.23229550720626957	0.4157998419001619	3.726789415586191	0.08804404404404405
0.05813959972901472	0.057029534121992125	0.23829436964150352	0.4181787846378185	3.7667927775526824	0.09004504504504504
0.06314357564584364	0.05936298290297368	0.2444846524320227	0.4205326097838524	3.7997372475773243	0.09204604604604605
0.06853011578634154	0.06177439901659993	0.25087076801376473	0.4228607454402565	3.8255369854378656	0.09404704704704704
0.07432339625660783	0.06426555527311026	0.2574570916423519	0.42516262457541043	3.844157868513459	0.09604804804804805
0.08054860362756779	0.06683822708456967	0.26424795158703324	0.4274376855284573	3.8556175907136114	0.09804904904904906
0.08723192481073057	0.06949419051732576	0.2712476189379262	0.4296853725900272	3.859985131615548	0.10005005005005005
0.09440053047213683	0.07223522026528008	0.27846029703640707	0.43190513667959113	3.8573796045751725	0.10205105105105106
0.10208255145937827	0.07506308754431809	0.28589011054032987	0.43409643614470245	3.847968502895005	0.10405205205205205
0.11030704772105744	0.07797955790841754	0.2935410941376191	0.43625873771343604	3.8319653730619785	0.10605305305305306
0.11910396920794701	0.08098638898812846	0.3014171809236955	0.43839151763867545	3.8096269534006892	0.10805405405405405
0.12850410826084813	0.0840853281523096	0.30952219046014207	0.44049426308176404	3.7812498250313338	0.11005505505505506
0.13853904301211475	0.0872781100941884	0.31785981653398254	0.44256647379366804	3.7471666296029142	0.11205605605605606
0.1492410713564249	0.09056645434301082	0.3264336146389486	0.44460766416452796	3.7077419147428565	0.11405705705705706
0.1606431350819144	0.09395206270274664	0.33524698920210044	0.4466173657275879	3.66336767340256	0.11605805805805806
0.17277873379555836	0.09743661661951399	0.3443031805811767	0.44859513022138114	3.614458647193874	0.11805905905905906
0.18568182832688598	0.10102177447960153	0.3536052518600491	0.45054053333509453	3.5614474663451747	0.12006006006006006
0.199386733351869	0.10470916884016974	0.3631560754716231	0.4524531792866499	3.5047797000320133	0.12206106106106106
0.21392799904423265	0.10850040359493267	0.37295831967949433	0.45433270641167584	3.444908890563536	0.12406206206206206
0.2293402816344214	0.11239705107733496	0.38301443495157184	0.45617879397464867	3.3822916432713006	0.12606306306306306
0.2456582028369307	0.11640064910395664	0.3933266402607495	0.457991170451514	3.317382841021705	0.12806406406406406
0.26291619819443385	0.12051269796110108	0.4038969093495198	0.45976962357651247	3.250631048154169	0.13006506506506507
0.2811483544817695	0.12473465733774089	0.41472695699714934	0.46151401249512436	3.1824741634564377	0.13206606606606608
0.30038823641395657	0.12906794320821954	0.4258182253297016	0.46322428242039665	3.11333537566846	0.13406706706706706
0.3206687030094075	0.133513924668328	0.43717187021475207	0.46490048225168223	3.0436194681157698	0.13606806806806807
0.3420217140717272	0.13807392072859836	0.4487887477840953	0.4665427856831782	2.9737095115830514	0.13806906906906907
0.36447812737012886	0.14274919706887573	0.46066940112909616	0.46815151640458963	2.9039639766258016	0.14007007007007008
0.3880674872186167	0.1475409627584507	0.4728140472145509	0.46972717807758246	2.834714288362929	0.14207107107107106
0.4128178052766878	0.1524503669462486	0.48522256405800324	0.4712704898589655	2.766262838573086	0.14407207207207207
0.4387553345181866	0.15747849552578883	0.4978944782223961	0.472782428333999	2.6988814618037145	0.14607307307307307
0.4659043374389398	0.16262636777983477	0.5108289526707189	0.47426427681975797	2.6328103743544027	0.14807407407407408
0.4942868496964671	0.16789493300986372	0.5240247750319096	0.4757176830975028	2.568257567561933	0.1500750750750751
0.5239224404950689	0.17328506715568406	0.5374803463277085	0.47714472673250624	2.5053986399225763	0.15207607607607607
0.5548279711453924	0.17879756941072683	0.5511936702104032	0.4785479972371279	2.4443770463482495	0.15407707707707707
0.5870173533376339	0.18443315883872302	0.5651623427614518	0.4799306844249108	2.385304737356454	0.15607807807807808
0.6205013087702966	0.19019247099766637	0.5793835429008235	0.4812966823861883	2.3282631563071123	0.1580790790790791
0.6552871318702255	0.19607605457712962	0.5938540234565381	0.48265070858454745	2.2733045589678063	0.16008008008008007
0.6913784574229855	0.20208436805517557	0.6085701029433007	0.48399843962314293	2.2204536167361932	0.16208108108108107
0.728775035003825	0.20821777638125588	0.6235276580983502	0.4853466652542013	2.169709262776644	0.16408208208208208
0.7674725121571336	0.21447654769164118	0.638722117221613	0.48670346219729815	2.121046739120381	0.1660830830830831
0.8074622283147959	0.2208608500640661	0.6541484543660123	0.4880783892846127	2.074419802399238	0.1680840840840841
0.8487310214700036	0.2273707483183931	0.6698011844223132	0.48948270535629673	2.029763046281496	0.17008508508508507
0.8912610496315239	0.23400620087022062	0.6856743591411905	0.49092961117777917	1.986994299789853	0.17208608608608608
0.9350296290731278	0.24076705664445858	0.7017615641332622	0.4924345164344096	1.9460170624310251	0.1740870870870871
0.9800090913628968	0.2476530520559874	0.7180559168856926	0.4940153325684332	1.9067229393705352	0.1760880880880881
1.0261666611066937	0.2546638080645917	0.7345500658315838	0.4956927918501716	1.8689940426559264	0.1780890890890891
1.0734643562687005	0.2617988273114216	0.7512361905057684	0.49749079261131707	1.832705327635347	0.18009009009009008
1.1218589128392584	0.2690574913442844	0.7681060028178182	0.49943677000621556	1.797726837143908	0.1820910910910911
1.1713017355062283	0.27643905793909623	0.7851507494700416	0.5015620910010612	1.7639258296471527	0.1840920920920921
1.2217388758509562	0.2839426585248508	0.8023612155450437	0.5039024715170919	1.731168771252809	0.1860930930930931
1.2731110394340455	0.2915672957194491	0.8197277292839871	0.5064984127705195	1.6993231752478495	0.18809409409409408
1.3253536229603353	0.2993118409837326	0.8372401680731258	0.5093956528603997	1.6682592765135982	0.1900950950950951
1.378396782517686	0.30717503240101635	0.8548879656523918	0.5126456285607025	1.6378515317514413	0.1920960960960961
1.432165533671709	0.3151554725893808	0.8726601205559272	0.5163059410833182	1.6079799398582848	0.1940970970970971
1.4865798839699562	0.32325162675390245	0.8905452057903812	0.5204408183079122	1.5785311799766717	0.1960980980980981
1.5415549981661474	0.33146182088592896	0.9085313797526025	0.5251215646407397	1.5493995676709253	0.1980990990990991
1.5970013962197902	0.33978424011638825	0.926606398384079	0.5304269882913021	1.5204878323190358	0.2001001001001001
1.652825183861328	0.34821692723001424	0.9447576285550743	0.5364437943722438	1.4917077211403877	0.2021011011011011
1.7089283152402537	0.3567577813472175	0.9629720626669549	0.5432669308688653	1.4629804372905466	0.2041021021021021
1.7652088868960627	0.36540455678017814	0.9812363344566839	0.5509998732303547	1.4342369211428714	0.2061031031031031
1.8215614620123979	0.374154862069564	0.999536735982903	0.5597548321507667	1.405417985246286	0.2081041041041041
1.8778774236361198	0.38300615920806874	1.01785923576845	0.5696528680839907	1.376474314509126	0.2101051051051051
1.9340453552684373	0.3919557630567658	1.0361894980696016	0.5808238952273572	1.347366343925416	0.2121061061061061
1.98995144696766	0.40100084096003036	1.0545129032377898	0.5934065571697761	1.3180640266518224	0.21410710710710712
2.0454799248457047	0.41013841256453387	1.072814569135045	0.6075479561903467	1.2885465054832332	0.2161081081081081
2.1005135015962777	0.41936534984754986	1.0910793735600093	0.6234032183699716	1.2588017007875076	0.2181091091091091
2.1549338454645772	0.42867837735951664	1.109291977637023	0.6411348772971351	1.2288258277718376	0.2201101101101101
2.2086220648593615	0.4380740726855065	1.1274368501165835	0.6609120602609807	1.198622855591494	0.22211111111111112
2.26145920562089	0.44754886712992115	1.1454982925313866	0.6829094624747456	1.1682039203036432	0.22411211211211213
2.313326757795224	0.457099046628404	1.1634604651482439	0.7073060970962648	1.1375867030408815	0.2261131131131131
2.364107168628753	0.46672075289059967	1.1813074136524242	0.7342838116338347	1.1067947840565742	0.2281141141141141
2.413684358388774	0.4764099847770231	1.19902309649741	0.7640255647557208	1.0758569825007671	0.23011511511511512
2.461944235538016	0.48616259991292	1.2165914128497475	0.7967134615543102	1.0448066909433464	0.23211611611611613
2.5087752077446264	0.4959743165415939	1.23399623105556	0.8325265499275512	1.013681212790182	0.2341171171171171
2.554068685195292	0.5058407156192716	1.251221417552462	0.8716383858873189	0.9825211098557435	0.23611811811811811
2.597719572698453	0.5157572431531406	1.2682508661480454	0.9142143812220263	0.9513695664776932	0.23811911911911912
2.63962674711726	0.5257192127837698	1.285068527583821	0.9604089529429851	0.9202717756981174	0.24012012012012013
2.679693516757782	0.5357218086126566	1.301658439301534	1.0103625002226924	0.8892743522034604	0.24212112112112114
2.7178280594565183	0.5457600882752004	1.3180047553270886	1.0641982409596669	0.8584247759195412	0.24412212212212211
2.753943836261456	0.555828986258918	1.3340917761859912	1.1220189465305448	0.8277708694061234	0.24612312312312312
2.7879599777813597	0.5659233174662431	1.3499039787632152	1.1839036195508865	0.7973603114924536	0.24812412412412413
2.8198016404871384	0.5760377810207682	1.3654260460197312	1.2499041653829595	0.7672401889443474	0.25012512512512514
2.8494003304845834	0.5861669643152791	1.3806428964776372	1.3200421135134734	0.7374565873569062	0.2521261261261261
2.876694192537414	0.5963053472994488	1.3955397133858798	1.3943054495841234	0.7080542219254852	0.25412712712712715
2.901628262400492	0.6064473070045299	1.4101019734789468	1.472645622600846	0.6790761082610225	0.25612812812812813
2.924154680822343	0.6165871223018974	1.4243154752417044	1.5549747944891539	0.6505632729830797	0.2581291291291291
2.944232867890499	0.6267189788917571	1.4381663665946571	1.641163400530863	0.6225545034433606	0.26013013013013014
2.961829656719393	0.6368369745178306	1.4516411719154014	1.7310380891608181	0.595086135601694	0.2621311311311311
2.9769193858148317	0.6469351244033119	1.4647268183138888	1.8243801079954354	0.5681918787929194	0.26413213213213216
2.98948394978807	0.6570073669028583	1.4774106610812776	1.9209241997158417	0.5419026758839984	0.26613313313313314
2.999512808432341	0.6670475693648807	1.4896805082347013	2.020358066483324	0.5162465971227397	0.2681341341341341
3.0070029545118766	0.6770495341978627	1.501524644083101	2.122322454912851	0.49124876581995996	0.27013513513513515
3.011958840944229	0.6870070051339373	1.5129318517424637	2.2264119053082814	0.46693131388231124	0.27213613613613613
3.0143922683776863	0.6969136736824415	1.5238914345322643	2.332176198956452	0.4433133651205449	0.27413713713713717
3.0143222344733807	0.7067631857656507	1.5343932361886643	2.4391225259230196	0.4204110441946053	0.27613813813813815
3.01177474649314	0.7165491485284159	1.5444276598340672	2.546718383177857	0.39823750901977095	0.2781391391391391
3.0067825990663586	0.726265137312918	1.5539856856468899	2.6543951992353896	0.37680300444454173	0.28014014014014016
2.9993851192594243	0.735904702789277	1.5630588871799478	2.7615526671042323	0.3561149350183854	0.28214114114114114
2.9896278812973387	0.74546137823228	1.5716394462805794	2.867563752515873	0.336177954693554	0.2841421421421421
2.9775623934868496	0.7549286869340228	1.5797201665705436	2.971780329490305	0.3169940713476968	0.28614314314314315
2.963245760062276	0.7643001497418004	1.5872944854488285	3.073539380665228	0.2985627640708204	0.28814414414414413
2.9467403208176726	0.7735692927101581	1.5943564845857494	3.1721696858437527	0.2808811112293766	0.29014514514514517
2.928113271501386	0.7827296548555526	1.6009008988820526	3.2669989092832967	0.2639439274001493	0.29214614614614615
2.907436268030571	0.7917747960016898	1.6069231238722113	3.357360984724668	0.24774390735535404	0.2941471471471471
2.884785017634005	0.8006983047031766	1.6124192215566064	3.442603687390948	0.23227177537659563	0.29614814814814816
2.860238860051482	0.8094938062347542	1.6173859246528635	3.522096274483356	0.21751643827744005	0.29814914914914914
2.833880341907992	0.8181549706330049	1.6218206392621803	3.595237070332621	0.20346514062110052	0.3001501501501502
2.80579478734159	0.8266755207770649	1.6257214459520744	3.661460869542129	0.19010362072986367	0.30215115115115115
2.776069867896626	0.8350492404945608	1.6290870992624993	3.720246031333024	0.1774162661951648	0.30415215215215213
2.7447951746004304	0.8432699826786466	1.631917025647764	3.7711211409514087	0.16538626771067524	0.30615315315315317
2.7120617950234145	0.8513316774017471	1.6342113198720885	3.813671119430328	0.15399577016431926	0.30815415415415415
2.6779618979818953	0.8592283400113335	1.6359707398818957	3.8475426711447414	0.14322602003790968	0.3101551551551552
2.6425883283822365	0.8669540791927968	1.6371967001831016	3.8724489693108204	0.13305750827424967	0.31215615615615616
2.6060342145262414	0.874503104984281	1.637891263756648	3.888173492644015	0.12347010788026766	0.31415715715715714
2.5683925900041027	0.8818697367281159	1.6380571325503328	3.894572941517713	0.11444320564041943	0.3161581581581582
2.5297560320949213	0.8890484109433258	1.6376976365896105	3.891579178810769	0.10595582741650605	0.31815915915915916
2.4902163183788097	0.8960336891035428	1.6368167217544145	3.8792001588018845	0.09798675660771836	0.32016016016016013
2.44986410304152	0.9028202653045329	1.6354189362732083	3.8575198265270627	0.09051464543764974	0.32216116116116117
2.408788614125162	0.9094029738054473	1.6335094159893764	3.826696989502059	0.08351811882278244	0.32416216216216215
2.367077372749404	0.9157767964278718	1.6310938684586724	3.786963183151227	0.0769758706592535	0.3261631631631632
2.324815935099443	0.9219368697966955	1.628178555939792	3.73861957020494	0.07086675244127136	0.32816416416416416
2.2820876577520197	0.9278784924068579	1.6247702773431785	3.682032932272976	0.06516985419516899	0.33016516516516514
2.238973486691555	0.9335971315000494	1.6208763492058953	3.617630828342726	0.05986457777765387	0.3321661661661662
2.1955517701568628	0.9390884297355439	1.6165045857628195	3.5458960097020378	0.054930702645249824	0.33416716716716716
2.1518980952569904	0.9443482116394432	1.6116632781865003	3.4673601934125626	0.05034844425423381	0.3361681681681682
2.108085148104202	0.9493724898167839	1.6063611730697849	3.38259730668785	0.046098505296612385	0.33816916916916917
2.064182597034363	0.9541574709111507	1.6006074502267449	3.292216322156879	0.04216212001793053	0.34017017017017015
2.0202569983214302	0.9586995612966799	1.594411699888537	3.196853808887835	0.03852109189715602	0.3421711711711712
1.9763717236442133	0.9629953724876334	1.5877838993715727	3.0971663261538067	0.03515782499768868	0.34417217217217216
1.9325869084309768	0.9670417262510425	1.5807343892958214	2.993822786262581	0.032055349321966485	0.3461731731731732
1.8889594200913398	0.9708356594083066	1.5732738494311493	2.887496909441294	0.029197340520439666	0.3481741741741742
1.8455428450453921	0.9743744283120629	1.5654132742493834	2.778859887925123	0.02656813431913998	0.35017517517517516
1.8023874933774588	0.9776555129851048	1.5571639482592405	2.6685733682721486	0.02415273603902577	0.3521761761761762
1.759540419875925	0.980676620908672	1.5485374212004164	2.557282850789976	0.021936825585044287	0.35417717717717717
1.7170454601710239	0.9834356904480002	1.5395454831719673	2.4456115931338007	0.019906758283783153	0.3561781781781782
1.674943280648806	0.9859308939036527	1.5302001397687017	2.334155091971795	0.018049561946032428	0.3581791791791792
1.6332714408009328	0.9881606401778501	1.5205135872975672	2.2234762024835297	0.016352930524899428	0.36018018018018017
1.5920644666658519	0.9901235770457334	1.5104981881440585	2.114100940741907	0.014805214731677643	0.3621811811811812
1.5513539340261417	0.9918185930223086	1.5001664463564581	2.0065149991058275	0.013395409960807417	0.3641821821821822
1.5111685600484484	0.9932448188166539	1.4895309835132633	1.9011609899843576	0.01211314186233466	0.36618318318318316
1.4715343020853768	0.9944016283658756	1.4786045149365015	1.7984364190640987	0.010948649885598436	0.3681841841841842
1.4324744624016148	0.9952886394422544	1.4673998263107895	1.6986923756286405	0.00989276910178088	0.3701851851851852
1.3940097976383279	0.9959057138280292	1.4559297507649407	1.6022329152121348	0.008936910595732449	0.3721861861861862
1.3561586318892735	0.9962529570533235	1.4442071464697546	1.5093150987436785	0.008073040699429952	0.3741871871871872
1.3189369723276674	0.9963307176938325	1.4322448748022865	1.4201496427317464	0.007293659320790632	0.37618818818818817
1.2823586263936324	0.9961395862260406	1.4200557791234423	1.3349021270358048	0.006591777602604623	0.3781891891891892
1.2464353196266273	0.9956803934389475	1.4076526642122094	1.2536947004510899	0.005960895127273668	0.3801901901901902
1.2111768133045466	0.994954208402529	1.3950482763961873	1.1766082197197245	0.005394976864061763	0.3821911911911912
1.1765910211300914	0.9939623359944395	1.3822552844144123	1.1036847546575683	0.0048884300368489545	0.3841921921921922
1.1426841242844084	0.9927063139877956	1.3692862610447238	1.0349303907892753	0.004436081072087345	0.3861931931931932
1.1094606842470525	0.9911879097042349	1.3561536655241768	0.9703182611154004	0.004033152768927236	0.3881941941941942
1.0769237528590294	0.9894091162378251	1.342869826787242	0.9097917402637836	0.0036752418164211886	0.3901951951951952
1.045074979181347	0.9873721482568174	1.3294469275427996	0.8532677371471828	0.003358296766421986	0.3921961961961962
1.013914712774411	0.9850794373916559	1.3158969892072117	0.8006400261855193	0.003078596555342109	0.3941971971971972
0.9834421030930943	0.9825336272191002	1.3022318577071104	0.7517825619670653	0.002832729653394338	0.3961981981981982
0.9536551947580288	0.9797375678537643	1.288463190161929	0.7065527277263244	0.00261757390632979	0.3981991991991992
0.9245510185250385	0.9766943101598146	1.2746024424526978	0.6647944740145333	0.0024302771220558374	0.4002002002002002
0.8961256778314676	0.9734070995970121	1.260660857680194	0.6263413102452641	0.002268238442866438	0.40220120120120123
0.8683744308502238	0.9698793697167069	1.2466494555122334	0.5910191182362521	0.0021290905333529652	0.4042022022022022
0.8412917680293884	0.9661147353247846	1.2325790224166862	0.5586487632772122	0.0020106826043735882	0.4062032032032032
0.814871485137415	0.9621169853299424	1.2184601027737452	0.5290484844877898	0.0019110642847261724	0.4082042042042042
0.7891067518709899	0.9578900752969915	1.2043029908580571	0.5020360521648817	0.001828470344365169	0.4102052052052052
0.763990176114869	0.9534381197261714	1.1901177236785476	0.47743068535072064	0.0017613062660932553	0.4122062062062062
0.7395138639704308	0.9487653840806789	1.175914074661173	0.45505472790032964	0.00170813465660447	0.4142072072072072
0.7156694756925315	0.9438762765857812	1.1617015481573905	0.4347350858286697	0.0016676624825119383	0.4162082082082082
0.6924482776927396	0.9387753398239547	1.147489374758846	0.41630443263448846	0.001638729112513609	0.41820920920920923
0.6698411907814453	0.9334672421515134	1.1332865073967198	0.3996021926093839	0.0016202951430828562	0.4202102102102102
0.6478388348319167	0.9279567689630761	1.119101618202213	0.3844753148444861	0.0016114319819661878	0.4222112112112112
0.6264315700565254	0.9222488138310573	1.1049430961029647	0.3707788527568773	0.0016113121612752147	0.4242122122122122
0.6056095350893002	0.9163483695480541	1.0908190451286077	0.35837636549996726	0.0016192003500221318	0.4262132132132132
0.5853626820701219	0.910260519100596	1.0767372833973266	0.34714015863425063	0.0016344450345155532	0.42821421421421424
0.565680808924532	0.9039904266031894	1.0627053427540907	0.33695138196329333	0.001656470834056028	0.4302152152152152
0.5465535890296254	0.8975433282219245	1.0487304690302262	0.3277000025366832	0.001684771418798797	0.4322162162162162
0.5279705984511989	0.8909245231171151	1.0348196228931839	0.31928467054319476	0.0017189029964385966	0.43421721721721723
0.509921340930499	0.8841393644345	1.0209794812546997	0.3116124952213998	0.0017584783344722756	0.4362182182182182
0.4923952707908795	0.877193250374448	1.0072164392050587	0.3045987470593101	0.0018031612851680467	0.43821921921921925
0.47538181392574125	0.8700916153683818	0.9935366124408884	0.29816650149553275	0.0018526617809750076	0.4402202202202202
0.45887038701947797	0.8628399213912382	0.9799458401537202	0.29224623812508993	0.0019067312689069148	0.4422212212212212
0.4428504151431271	0.855443649438254	0.9664496883465834	0.28677540810277974	0.0019651585533957705	0.44422222222222224
0.4273113478561369	0.847908291193661	0.9530534535460284	0.28169798107017197	0.0020277660182022807	0.4462232232232232
0.4122426739353796	0.8402393409180322	0.939762166877264	0.27696398154829144	0.002094406199164194	0.44822422422422425
0.39763393484239173	0.832442287580013	0.9265805984705098	0.272529023370378	0.002164958680833009	0.45022522522522523
0.38347473702994744	0.8245226072570171	0.9135132621671969	0.26835384940587437	0.00223932729137359	0.4522262262262262
0.3697547631796183	0.8164857558281744	0.9005644204953076	0.26440388257052827	0.0023174375714576563	0.45422722722722725
0.3564637824529978	0.808337161981363	0.8877380898838916	0.2606487929454647	0.0023992344942551417	0.4562282282282282
0.34359165983086803	0.8000822205545837	0.8750380460876516	0.2570620847527145	0.002484680414999932	0.4582292292292292
0.33112836460683326	0.7917262862302333	0.8624678297934278	0.2536207059639396	0.0025737532299666076	0.46023023023023024
0.319063978094821	0.7832746675989926	0.850030752381424	0.25030468245705667	0.0026664447260304975	0.4622312312312312
0.307388700603427	0.7747326216081132	0.8377299018150928	0.24709677788281462	0.002762759103285837	0.46423223223223226
0.2960928577243506	0.7661053484068479	0.8255681486347555	0.24398217975804337	0.0028627116544579214	0.46623323323323324
0.28516690597708105	0.7573979865996339	0.8135481520312	0.24094821175983558	0.0029663275860596326	0.4682342342342342
0.27460143784760527	0.7486156089154417	0.8016723659767466	0.2379840717492471	0.003073640967404982	0.47023523523523525
0.26438718625510715	0.7397632182994308	0.7899430453925351	0.23508059469673284	0.003184693794699617	0.47223623623623623
0.2545150284774398	0.7308457444307341	0.7783622523320564	0.2322300394062153	0.003299535158478127	0.47423723723723726
0.24497598956350167	0.7218680406678551	0.7669318621622785	0.22942589773164	0.0034182205036485586	0.47623823823823824
0.2357612452584867	0.7128348814207817	0.7556535697250066	0.22666272484018107	0.0035408109723365083	0.4782392392392392
0.22686212446627493	0.7037509599465618	0.7445288954624419	0.2239359889911401	0.0036673728205927746	0.48024024024024026
0.21827011127191143	0.6946208865627294	0.7335591914922002	0.22124193926052566	0.0037979769008429118	0.48224124124124124
0.20997684654614107	0.6854491872706374	0.7227456476183411	0.21857748964036122	0.003932698202713299	0.48424224224224227
0.20197412915328503	0.6762403027784979	0.7120892972662438	0.21594011797155435	0.004071615445569526	0.48624324324324325
0.1942539167832791	0.6669985879116913	0.7015910233303915	0.2133277782230002	0.004214810716750734	0.48824424424424423
0.18680832642843906	0.6577283113958036	0.6912515639253618	0.21073882470154545	0.00436236915007992	0.49024524524524526
0.1796296345253851	0.6484336559957874	0.6810715180314926	0.20817194686229917	0.004514378639777815	0.49224624624624624
0.1727102767825312	0.6391187189927379	0.6710513510278298	0.20562611348208915	0.0046709295854100935	0.4942472472472472
0.16604284771358502	0.6297875129779655	0.6611914001060791	0.2031005250568614	0.004832114663954924	0.49624824824824826
0.15962009989755965	0.620443966942392	0.6514918795603164	0.20059457338341652	0.004998028625496124	0.49824924924924924
0.15343494298585506	0.6110919276377837	0.6419528859482215	0.19810780738456504	0.005168768109425589	0.5002502502502503
0.14748044247700054	0.6017351611850046	0.6325744031205597	0.195639904332639	0.005344431478382903	0.5022512512512513
0.14174981827961888	0.592377354903286	0.6233563071165108	0.19319064571782546	0.005525118667470727	0.5042522522522522
0.13623644308408772	0.5830221193335459	0.6142983709233072	0.19075989709397007	0.005710931046565225	0.5062532532532532
0.1309338405631997	0.5736729904279746	0.6054002690994118	0.18834759131462445	0.005901971293793299	0.5082542542542543
0.12583568342186183	0.5643334318775366	0.5966615822612023	0.18595371464579202	0.006098343278475747	0.5102552552552553
0.12093579131551306	0.5550068375486102	0.5880818014337859	0.1835782953089016	0.006300151952039036	0.5122562562562563
0.11622812865649224	0.5456965339998417	0.5796603322671977	0.18122139406806115	0.006507503245580645	0.5142572572572572
0.11170680232702422	0.5364057830502742	0.5713964991197674	0.17888309652977222	0.006720503972936474	0.5162582582582582
0.10736605931685082	0.5271377843700634	0.563289549010954	0.17656350687134942	0.006939261738243856	0.5182592592592593
0.10320028430279589	0.517895678065515	0.555338655446382	0.1742627427566271	0.007163884847124064	0.5202602602602603
0.09920399718672697	0.5086825472308101	0.5475429221181947	0.1719809312345973	0.007394482220723416	0.5222612612612613
0.09537185060749612	0.49950142043962925	0.5399013864841884	0.1697182054488403	0.0076311633119552245	0.5242622622622622
0.09169862744147436	0.49035527415088825	0.5324130232294584	0.16747470201344755	0.007874038023376016	0.5262632632632632
0.08817923830529406	0.48124703500401006	0.5250767476145334	0.1652505589350452	0.008123216626211342	0.5282642642642643
0.08480871907336265	0.4721795819805274	0.5178914187141571	0.16304591398094773	0.008378809680118176	0.5302652652652653
0.08158222842163165	0.46315574841033375	0.5108558425510146	0.16086090341081402	0.008640927953335906	0.5322662662662663
0.07849504540801486	0.45417832380259193	0.5039687751288136	0.1586956610038324	0.008909682342934934	0.5342672672672673
0.07554256709874474	0.4452500554831064	0.49722892536917274	0.15655031732577515	0.009185183794923262	0.5362682682682682
0.07272030624886554	0.4363736500219025	0.49063495795681084	0.15442499919056923	0.009467543224017282	0.5382692692692693
0.07002388904398399	0.4275517744367859	0.4841854960975063	0.15231982927960205	0.009756871432924242	0.5402702702702703
0.06744905290934591	0.41878705716077136	0.4778791241932558	0.15023492588909196	0.010053279031021187	0.5422712712712713
0.06499164439129859	0.41008208876345886	0.4717143904389971	0.1481704027817145	0.01035687635234853	0.5442722722722723
0.06264761711522455	0.40143942241867436	0.46568980934515203	0.14612636912349147	0.010667773372868056	0.5462732732732732
0.06041302982311916	0.3928615741129602	0.45980386419012487	0.1441029294908932	0.010986079626962806	0.5482742742742743
0.05828404449312483	0.38435102259179593	0.4540550094067589	0.14210018393631532	0.011311904123183551	0.5502752752752753
0.05625692454254058	0.37591020904270583	0.44844167290657466	0.14011822810269936	0.011645355259271168	0.5522762762762763
0.05432803311510207	0.36754153651668897	0.44296225834545255	0.13815715338018242	0.011986540736507978	0.5542772772772773
0.0524938314526703	0.3592473690916321	0.43761514733422197	0.13621704709936105	0.012335567473474114	0.5562782782782782
0.05075087735088973	0.3510300307835386	0.4323987015974202	0.13429799275713183	0.012692541519307437	0.5582792792792792
0.049095823697870224	0.3428918042135265	0.4273112650832725	0.13240007027217013	0.013057567966587236	0.5602802802802803
0.04752541709451932	0.33483492904056317	0.4223511660277324	0.13052335626799966	0.01343075086398452	0.5622812812812813
0.046036496554795275	0.3268616001718319	0.41751671897519027	0.12866792438230829	0.01381219312884367	0.5642822822822823
0.04462599228387353	0.31897396576444675	0.4128062267582471	0.1268338456017444	0.014201996459883282	0.5662832832832833
0.043290924532008036	0.3111741250339135	0.4082179824387136	0.12502118862188105	0.014600261250227443	0.5682842842842842
0.042028402521729125	0.30346412588629423	0.40375027121177864	0.12323002023240627	0.015007086501003615	0.5702852852852853
0.040835623445946274	0.29584596239244887	0.3994013722750677	0.12146040572790098	0.015422569735768473	0.5722862862862863
0.03970987153450834	0.2883215721239768	0.39516956066409276	0.11971240934480552	0.015846806916050917	0.5742872872872873
0.03864851718682017	0.28089283337159676	0.3910531090553887	0.11798609472538356	0.016279892358329565	0.5762882882882883
0.037649016168208684	0.2735615622676252	0.38705028953841975	0.116281525409654	0.01672191865279308	0.5782892892892892
0.03670890886787584	0.2663295098349904	0.38315937535714606	0.11459876535640492	0.01717297658426438	0.5802902902902903
0.03582581961646134	0.25919835898581367	0.3793786426219493	0.11293787949452472	0.017633155055704425	0.5822912912912913
0.03499745606145897	0.25216972149300737	0.37570637199243584	0.11129893430598424	0.01810254101474943	0.5842922922922923
0.034221608598985265	0.24524513495860548	0.37214085033146643	0.10968199844189949	0.018581219383774578	0.5862932932932933
0.03349614986067575	0.23842605980260856	0.36868037233060214	0.10808714337318016	0.01906927299402173	0.5882942942942943
0.03281903425478268	0.23171387629604817	0.36532324210700406	0.10651444407734031	0.019566782524374098	0.5902952952952953
0.032188297560861626	0.22510988166172544	0.3620677747716917	0.10496397976311306	0.02007382644541132	0.5922962962962963
0.031602056577752766	0.2186152872656621	0.35891229796893015	0.10343583463456368	0.020590480969432043	0.5942972972972973
0.03105850882488972	0.21223121592175723	0.35585515338641216	0.1019300986964517	0.021116820007188317	0.5962982982982983
0.030555932297289173	0.2059586993314221	0.35289469823578595	0.10044686860263179	0.021652915132138715	0.5982992992992993
0.030092685274890632	0.19979867567913973	0.3500293067029979	0.09898624854932712	0.0221988355530928	0.6003003003003003
0.029667206187219707	0.19375198740392233	0.3472573713678295	0.09754835121514001	0.02275464809619131	0.6023013013013013
0.029278013534634426	0.18781937916556077	0.34457730459194535	0.09613329874969248	0.02332041719724283	0.6043023023023023
0.028923705867681858	0.1820014960233854	0.3419875398747063	0.09474122381281305	0.023896204905518463	0.6063033033033033
0.02860296182633308	0.17629888184397058	0.33948653317595556	0.09337227066619777	0.024482070900194556	0.6083043043043043
0.028314540241077452	0.17071197795288098	0.3370727642049449	0.09202659631948178	0.02507807252072573	0.6103053053053054
0.02805728029803817	0.1652411220441365	0.3347447376745449	0.09070437173266055	0.02568426481252983	0.6123063063063063
0.0278301017704151	0.15988654735961877	0.3325009845198569	0.08940578307678414	0.026300700589473147	0.6143073073073073
0.027632005318667722	0.1546483821491622	0.33034006308034153	0.08813103305483797	0.026927430514754606	0.6163083083083083
0.02746207286191491	0.14952664942056568	0.32826056024457284	0.08688034228468935	0.02756450320190896	0.6183093093093093
0.02731946802304893	0.14452126698728124	0.3262610925567313	0.0856539507459442	0.028211965337773814	0.6203103103103104
0.027203436650035325	0.13963204782006428	0.3243403072839667	0.08445211929250734	0.028869861829399112	0.6223113113113113
0.027113307415795623	0.13485870070745676	0.3224968834437777	0.08327513123257588	0.02953823597701944	0.6243123123123123
0.02704849249894625	0.13020083122862836	0.32072953279058175	0.08212329397772547	0.03021712967535629	0.6263133133133133
0.027008488347490665	0.12565794304083452	0.31903700076068015	0.08099694076265332	0.03090658364567503	0.6283143143143143
0.02699287652733383	0.1212294394826058	0.31741806737485906	0.07989643243704384	0.03160663770118402	0.6303153153153154
0.027001324657205984	0.11691462549276346	0.3158715480979077	0.07882215933090064	0.03231733104853422	0.6323163163163164
0.027033587431246918	0.11271270984449042	0.31439629465437724	0.07777454319455418	0.033038702628357564	0.6343173173173173
0.02708950773011093	0.10862280769300167	0.31299119579995416	0.07675403921440044	0.0337707914979663	0.6363183183183183
0.0271690178210079	0.10464394343485242	0.3116551780478697	0.07576113810525748	0.03451363725953093	0.6383193193193193
0.027272140646596187	0.10077505387663396	0.31038720634981865	0.07479636828003317	0.03526728053725198	0.6403203203203203
0.027398991202089693	0.09701499171073252	0.30918628473091675	0.07386029809719201	0.03603176350724883	0.6423213213213214
0.027549777999335043	0.09336252929598199	0.3080514568782786	0.07295353818627537	0.03680713048409935	0.6443223223223223
0.02772480461595678	0.08981636274141808	0.3069818066828544	0.07207674385148072	0.03759342856818316	0.6463233233233233
0.027924471326959462	0.08637511629195255	0.30597645873422114	0.0712306175530314	0.038390708358200826	0.6483243243243243
0.028149276815418612	0.0830373470155867	0.30503457876807905	0.07041591146577325	0.039199024733468625	0.6503253253253253
0.02839981995808868	0.07980154979277856	0.30415537406625864	0.06963343011411482	0.04001843771081525	0.6523263263263264
0.028676801680908456	0.0766661626097085	0.30333809380910076	0.06888403308208796	0.04084901338113652	0.6543273273273273
0.028981026878496144	0.07362957215840224	0.3025820293801245	0.06816863779693566	0.04169082493089331	0.6563283283283283
0.029313406390799383	0.07069011974791928	0.3018865146229522	0.06748822238424795	0.04254395375406599	0.6583293293293293
0.029674959029105795	0.06784610753197448	0.30125092605050924	0.06684382859224669	0.04340849066030311	0.6603303303303303
0.030066813642628747	0.06509580505936974	0.3006746830065691	0.06623656478238417	0.044284537185222045	0.6623313313313314
0.030490211215867893	0.06243745615431258	0.30015724777975683	0.06566760898295264	0.045172207009031545	0.6643323323323324
0.030946506985907417	0.05986928613396357	0.29969812567017773	0.06513821200191361	0.04607162748985031	0.6663333333333333
0.0314371725677639	0.0573895093702204	0.2992968650088695	0.06464970059464167	0.04698294131828545	0.6683343343343343
0.031963798074835285	0.05499633720162847	0.29895305713033005	0.0642034806817391	0.04790630830001334	0.6703353353353353
0.03252809422043898	0.05268798619922065	0.298666336298399	0.06380104061151536	0.04884190727326315	0.6723363363363364
0.03313189438536722	0.05046268678682705	0.2984363795858193	0.06344395446114084	0.04978993816824258	0.6743373373373374
0.03377715663533947	0.04831869221174574	0.29826290670782707	0.06313388536987728	0.05075062421566063	0.6763383383383383
0.034465965671200194	0.04625428785543778	0.29814567981015855	0.06287258889715874	0.051724214311586976	0.6783393393393393
0.03520053469370722	0.04426780086589235	0.2980845032118865	0.06266191639764947	0.05271098554594553	0.6803403403403403
0.035983207163785634	0.04235761008333987	0.2980792231035253	0.06250381840473615	0.053711245901957236	0.6823413413413414
0.036816458438195705	0.040522156218933104	0.2981297272008695	0.06240034801323189	0.054725337133828406	0.6843423423423424
0.03770289725969042	0.03875995223176055	0.29823594435505013	0.06235366425136571	0.0557536378299168	0.6863433433433433
0.03864526707992379	0.03706959383309146	0.2983978441193146	0.062366035431423626	0.05679656666849219	0.6883443443443443
0.03964644719263115	0.035449770028090695	0.2986154362730497	0.062439842467680334	0.05785458587304382	0.6903453453453453
0.04070945365394065	0.033899273584534276	0.29888877030358757	0.06257758214953166	0.05892820487385882	0.6923463463463464
0.0418374399661047	0.03241701129552384	0.299217934846342	0.06278187035699845	0.06001798418230613	0.6943473473473474
0.043033697500470286	0.03100201387918659	0.29960305708383905	0.06305544520503342	0.061124539483902895	0.6963483483483484
0.044301655635145376	0.029653445333343926	0.30004430210421185	0.0634011701023206	0.06224854595580346	0.6983493493493493
0.04564488158257927	0.02837061153773049	0.3005418722197408	0.06382203670952179	0.06339074281384051	0.7003503503503503
0.04706707988216294	0.027152967871313067	0.3010960062460257	0.06432116778119261	0.064551938093647	0.7023513513513514
0.048572091532981865	0.026000125588476166	0.30170697874238206	0.06490181987487434	0.06573301366969894	0.7043523523523524
0.0501638927420309	0.024911856676337007	0.30237509921406186	0.06556738591016047	0.06693493051533453	0.7063533533533534
0.051846593263528674	0.023888096897378357	0.3031007112768977	0.0663213975598556	0.0681587342059171	0.7083543543543543
0.05362443430546639	0.022928946708187067	0.30388419178497744	0.06716752745467887	0.06940556066631984	0.7103553553553553
0.055501785980191475	0.022034669737699745	0.3047259499219576	0.06810959118233496	0.07067664216280652	0.7123563563563564
0.05748314427666972	0.02120568850835542	0.305626426256624	0.06915154906117152	0.07197331353816537	0.7143573573573574
0.059573127533100165	0.020442577092326226	0.3065860917633156	0.07029750766808338	0.07329701868761992	0.7163583583583584
0.06177647238976979	0.0197460504138937	0.3076054468078233	0.0715517210997999	0.07464931727157834	0.7183593593593594
0.06409802920344616	0.019116949939316032	0.30868502009938414	0.07291859194622621	0.07603189165970486	0.7203603603603603
0.06654275690620819	0.018556225538327822	0.30982536760938706	0.07440267195408598	0.07744655409908303	0.7223613613613614
0.06911571729341322	0.01806491335766093	0.3110270714574168	0.0760086623587592	0.07889525409740258	0.7243623623623624
0.0718220687274955	0.017644109617375506	0.31229073876526	0.07774141386191304	0.0803800860101324	0.7263633633633634
0.07466705924647592	0.017294940325757815	0.3136170004795029	0.0796059262322997	0.08190329681854178	0.7283643643643644
0.07765601906844573	0.017018527008168347	0.3150065101633593	0.0816073475069474	0.08346729408320532	0.7303653653653653
0.08079435248585153	0.01681594865923968	0.31645994275836564	0.08375097276990523	0.08507465405527001	0.7323663663663663
0.08408752914615401	0.01668820025559929	0.31797799331659454	0.08604224248572018	0.0867281299252851	0.7343673673673674
0.0875410747183499	0.016636148306803145	0.3195613757040392	0.088486740364939	0.088430660186795	0.7363683683683684
0.09116056094792883	0.016660484074030046	0.32121082127583706	0.0910901907391366	0.09018537708918521	0.7383693693693694
0.09495159510605956	0.01676167524756505	0.3229270775240036	0.0938584554232832	0.09199561515144648	0.7403703703703703
0.09891980884217208	0.016939917043138367	0.32471090669836683	0.0967975300436843	0.09386491970560916	0.7423713713713713
0.10307084645258453	0.017195083851450396	0.32656308440139925	0.09991353981026019	0.09579705543558752	0.7443723723723724
0.10741035258141574	0.017526682752130766	0.3284843981576633	0.10321273471257572	0.09779601487408986	0.7463733733733734
0.11194395937370215	0.017933810380176912	0.3304756459586	0.10670148411980915	0.09986602681710255	0.7483743743743744
0.11667727310437274	0.01841511480663861	0.33253763478340925	0.11038627076573312	0.10201156461225251	0.7503753753753754
0.12161586031052407	0.01896876426282559	0.3346711790967872	0.11427368410081173	0.10423735427412353	0.7523763763763763
0.12676523345823557	0.019592424695263677	0.33687709932431015	0.11837041299466683	0.10654838237635104	0.7543773773773774
0.13213083617895865	0.02028324828336979	0.33915622030627335	0.1226832377734535	0.10894990366707714	0.7563783783783784
0.13771802811428144	0.02103787517929897	0.34150936973081997	0.12721902157811057	0.1114474483511316	0.7583793793793794
0.1435320694115603	0.021852450834980674	0.34393737654721757	0.13198470103100646	0.11404682897913104	0.7603803803803804
0.1495781049165338	0.022722661359521397	0.34644106936016883	0.13698727620020087	0.11675414688060028	0.7623813813813813
0.15586114811252105	0.023643789394304487	0.3490212748060719	0.14223379985237858	0.11957579807522126	0.7643823823823824
0.16238606485915139	0.024610792995240476	0.3516788159121714	0.14773136598747894	0.1225184785934509	0.7663833833833834
0.16915755698674956	0.025618409961938923	0.3544145104395801	0.1534870976501619	0.125589189135044	0.7683843843843844
0.17618014580544258	0.026661289940265766	0.35722916921117503	0.15950813401548136	0.1287952389914935	0.7703853853853854
0.18345815559079315	0.0277341564337437	0.3601235944254127	0.16580161674852414	0.13214424915610729	0.7723863863863863
0.19099569711020425	0.028832000574102037	0.3630985779571388	0.1723746756402648	0.1356441545433925	0.7743873873873874
0.19879665125649887	0.02995030810329595	0.3661548996465065	0.17923441352451464	0.13930320523766182	0.7763883883883884
0.2068646528569168	0.03108532048789938	0.3692933255771546	0.1863878904835948	0.1431299666893427	0.7783893893893894
0.21520307472723293	0.032234330400129664	0.3725146063448319	0.1938421073532035	0.14713331877638536	0.7803903903903904
0.2238150120418236	0.03339601093597711	0.37581947531769716	0.20160398853992373	0.15132245364748378	0.7823913913913914
0.23270326709119704	0.03457077687947184	0.37920864688956263	0.20968036416787256	0.15570687226356034	0.7843923923923924
0.2418703344987922	0.035761175045922106	0.3826828147273867	0.2180779515741337	0.16029637955416176	0.7863933933933934
0.25131838696869846	0.03697229923474747	0.3862426500143675	0.2268033361758582	0.16510107810611632	0.7883943943943944
0.2610492616353248	0.03821222359175634	0.3898887996900242	0.2358629517351954	0.17013136030301462	0.7903953953953954
0.2710644470849817	0.03949244623071002	0.39362188468869974	0.2452630600515855	0.17539789883586876	0.7923963963963964
0.28136507111777714	0.04082833281925862	0.3974424981779569	0.2550097301143365	0.18091163550766926	0.7943973973973975
0.2919518893161831	0.04223954753771659	0.4013512037983821	0.26510881675184134	0.18668376825755062	0.7963983983983984
0.3028252744841175	0.04375045643481114	0.4053485339063542	0.2755659388172475	0.19272573633391102	0.7983993993993994
0.31398520701735577	0.04539048582006435	0.4094349878213727	0.2863864569538333	0.19904920355012196	0.8004004004004004
0.32543126626261254	0.04719441606003805	0.41361103007958616	0.29757545098680566	0.20566603956145274	0.8024014014014014
0.3371626229186645	0.04920258912174355	0.41787708869519585	0.30913769699163923	0.21258829910751376	0.8044024024024025
0.3491780325284649	0.05146100658984391	0.4222335534314506	0.32107764409245565	0.21982819917092056	0.8064034034034034
0.36147583010635637	0.05402129385175445	0.4266807740829926	0.3333993910472635	0.22739809400999872	0.8084044044044044
0.3740539259391886	0.05694050588505977	0.4312190587713412	0.34610666268010126	0.23531044803118717	0.8104054054054054
0.386909802594507	0.060280750786585714	0.4358486722553445	0.3592027862232831	0.24357780647536226	0.8124064064064064
0.4000405131629311	0.06410860903587161	0.44056983425846413	0.37269066763596964	0.25221276390158764	0.8144074074074074
0.41344268075549573	0.06849432965083375	0.44538271781478556	0.38657276796818196	0.26122793046176784	0.8164084084084084
0.4271124992700726	0.07351078899818464	0.45028744763568246	0.4008510798421272	0.2706358959703491	0.8184094094094094
0.44104573543411474	0.07923220414379578	0.4552840984990955	0.4155271041252916	0.2804491917845435	0.8204104104104104
0.45523773212384216	0.08573260028207837	0.460372693663404	0.4306018268721234	0.2906802505224864	0.8224114114114114
0.46968341295276367	0.09308404090411346	0.4655532033079062	0.4460756966133487	0.30134136365929026	0.8244124124124124
0.48437728811505554	0.10135463979849718	0.47082554300193724	0.46194860207390165	0.3124446370540426	0.8264134134134135
0.4993134614619162	0.11060638547794821	0.47618957220468094	0.47821985040218074	0.3240019444743731	0.8284144144144144
0.5144856387816277	0.1208928208424055	0.4816450927977486	0.49488814599482045	0.3360248791992469	0.8304154154154154
0.5298871372466856	0.13225663338557098	0.48719184765261053	0.5119515700023296	0.348524703795019	0.8324164164164164
0.5455108959841687	0.1447272235031669	0.49282951923498025	0.5294075606018783	0.36151229817449654	0.8344174174174174
0.56134948771846	0.15831832987718203	0.49855772824826555	0.5472528941240884	0.3749981060636805	0.8364184184184185
0.5773951314286252	0.17302580085683833	0.5043760323181976	0.5654836671209621	0.38899208001591074	0.8384194194194194
0.5936397059562633	0.1888256085838221	0.5102839247207649	0.5840952794620418	0.4035036251282954	0.8404204204204204
0.610074764493457	0.20567220768239458	0.5162808331555676	0.6030824185454554	0.41854154163034846	0.8424214214214214
0.6266915498747353	0.22349734207019478	0.5223661185667116	0.6224390447097853	0.4341139665297453	0.8444224224224224
0.6434810105916569	0.2422094013418351	0.5285390740133536	0.6421583779315443	0.4502283145147907	0.8464234234234235
0.6604338174438622	0.2616934218477562	0.5347989235919967	0.6622328858915655	0.4668912183275504	0.8484244244244245
0.6775403807362501	0.2818118167879381	0.5411448214126235	0.6826542734917423	0.48410846883551817	0.8504254254254254
0.6947908679283117	0.3024059042749974	0.5475758506307371	0.7034134739012761	0.5018849550429746	0.8524264264264264
0.7121752216387401	0.32329828247453685	0.5540910225373502	0.7245006412089714	0.5202246042958665	0.8544274274274274
0.7296831779061611	0.34429607685425284	0.5606892757089561	0.7459051447550853	0.5391303229458495	0.8564284284284285
0.747304284605283	0.36519505668534635	0.5673694752194597	0.7676155652128025	0.5586039377500417	0.8584294294294295
0.7650279199169897	0.385784586812435	0.5741304119160415	0.7896196924856437	0.5786461382929341	0.8604304304304304
0.7828433107508319	0.40585334705222936	0.5809708017608637	0.811904525482895	0.5992564207255863	0.8624314314314314
0.8007395510191482	0.42519571623032976	0.5878892852405059	0.8344562738306328	0.6204330331247305	0.8644324324324324
0.8187056196635526	0.44361868176234825	0.5948844268449627	0.8572603615709853	0.64217292278049	0.8664334334334335
0.8367303983368504	0.4609490998748868	0.6019547146179846	0.8803014328969975	0.664471685726004	0.8684344344344345
0.8548026886465405	0.477041097190132	0.6090985597805006	0.903563359964905	0.6873235188253588	0.8704354354354354
0.8729112288699071	0.49178337272079403	0.6163142964287874	0.9270292528196109	0.7107211747375338	0.8724364364364364
0.8910447100553365	0.5051061317185478	0.6236001813089982	0.9506814714630041	0.734655920073773	0.8744374374374374
0.9091917914298111	0.5169873608043046	0.6309543936695999	0.9745016400881734	0.7591174970635842	0.8764384384384385
0.9273411150385541	0.5274581390424743	0.6383750351931871	0.9984706634957873	0.7840940890405007	0.8784394394394395
0.9454813195494809	0.536606673900138	0.645860130009081	1.0225687457018848	0.8095722900527781	0.8804404404404405
0.9636010531623642	0.5445807562539169	0.6534076247880279	1.0467754107390201	0.835537078896156	0.8824414414414414
0.9816889855704574	0.5515883467017793	0.6610153889202445	1.0710695256452756	0.8619717978558946	0.8844424424424424
0.9997338189306421	0.557896038248804	0.6686812147779607	1.0954293256280172	0.8888581364332242	0.8864434434434435
1.0177242978068868	0.5638251895607423	0.6764028180635292	1.119832441381487	0.9161761203173217	0.8884444444444445
1.0356492180609533	0.569745589551915	0.6841778382440745	1.1442559285294949	0.9439041058478741	0.8904454454454455
1.0534974346736412	0.576066598519158	0.6920038390735554	1.168676299156454	0.9720187801951767	0.8924464464464464
1.0712578684895049	0.5832258127965196	0.6998783092030182	1.1930695553820911	1.0004951674647498	0.8944474474474474
1.088919511887723	0.5916754171897395	0.7077986628797173	1.2174112249271039	1.0293066409115066	0.8964484484484485
1.1064714333915877	0.6018665189945973	0.7157622407356654	1.241676398609088	1.0584249414247673	0.8984494494494495
1.1239027812388827	0.6142318943398308	0.7237663106660784	1.265839769700171	1.0878202024199484	0.9004504504504505
1.1412027859450573	0.6291677154174278	0.7318080687980516	1.28987567506992	1.1174609812455927	0.9024514514514514
1.1583607619005898	0.6470149578499318	0.7398846405497047	1.3137581380294778	1.1473142971857972	0.9044524524524524
1.1753661080531148	0.6680413017563072	0.7479930817799098	1.3374609127853405	1.1773456761080527	0.9064534534534534
1.1922083077337284	0.6924244280360157	0.7561303800285903	1.3609575304039032	1.207519201775207	0.9084544544544545
1.2088769276952456	0.720237662929414	0.7642934558474683	1.384221346180853	1.237797573807931	0.9104554554554555
1.2253616164381023	0.7514389296724824	0.7724791642210072	1.4072255883027207	1.2681421722507853	0.9124564564564565
1.2416521019068119	0.785863918274539	0.7806842960771692	1.4299434076814204	1.298513128660956	0.9144574574574574
1.2577381886465626	0.8232242778236439	0.788905579887486	1.4523479288365337	1.3288694036042186	0.9164584584584584
1.2736097545153955	0.863111468291431	0.7971396833558072	1.4744123016943456	1.3591688704078198	0.9184594594594595
1.289256747052531	0.9050066825689427	0.8053832151949608	1.4961097541673232	1.3893684049849484	0.9204604604604605
1.3046691796076908	0.9482969708118907	0.8136327269904401	1.517413645372886	1.419423981510636	0.9224614614614615
1.3198371273396483	0.992297378992105	0.8218847151500777	1.538297519345878	1.4492907736942973	0.9244624624624624
1.3347507231947104	1.0362785669493981	0.8301356229385586	1.5587351590952858	1.478923261360167	0.9264634634634634
1.3494001539773852	1.0794990168983265	0.8383818425954821	1.5787006408523632	1.508275342013632	0.9284644644644645
1.3637756566260082	1.1212406025258077	0.846619717535541	1.5981683883544764	1.537300447039234	0.9304654654654655
1.377867514805703	1.1608459840527925	0.8548455446292753	1.6171132270067559	1.5659516621451681	0.9324664664664665
1.3916660559295888	1.1977560482349383	0.8630555765627085	1.6355104377619138	1.5941818516395343	0.9344674674674674
1.4051616487167573	1.2315454447368055	0.8712460242740451	1.6533358105575504	1.6219437860958021	0.9364684684684684
1.41834470139213	1.2619541987578455	0.8794130594654923	1.6705656971497727	1.649190272939017	0.9384694694694695
1.4312056606289496	1.2889134165916587	0.8875528171881228	1.6871770631821137	1.6758742894603773	0.9404704704704705
1.4437350113293834	1.31256325247865	0.8956613984975808	1.7031475393295163	1.7019491177463408	0.9424714714714715
1.4559232773325061	1.3332615715789813	0.9037348731782983	1.7184554713585518	1.7273684809892695	0.9444724724724725
1.467761023131921	1.351582118129906	0.9117692825337762	1.7330799689470897	1.7520866806302362	0.9464734734734734
1.479238856677418	1.3683014660177224	0.9197606422403534	1.7470009531093031	1.77605873377095	0.9484744744744745
1.4903474333265105	1.3843745709499125	0.927704945261772	1.760199202075193	1.7992405102810274	0.9504754754754755
1.501077461002431	1.400899333618911	0.9355981648217387	1.7726563954777153	1.821588869019201	0.9524764764764765
1.5114197066053021	1.4190711919784316	0.9434362574315516	1.784355156705128	1.8430617925824622	0.9544774774774775
1.5213650037128414	1.4401293555423216	0.9512151659697707	1.795279093281247	1.8636185199958673	0.9564784784784784
1.5309042615961148	1.4652968418805703	0.9589308228107961	1.8054128351420176	1.883219676757661	0.9584794794794795
1.5400284755646754	1.4957169422421113	0.966579152999107	1.8147420706829849	1.9018274016596255	0.9604804804804805
1.5487287386439832	1.5323890988509885	0.9741560774658375	1.8232535804590528	1.9194054698111636	0.9624814814814815
1.556996254576364	1.5761073943727346	0.9816575162842468	1.8309352684251217	1.9359194113074436	0.9644824824824825
1.5648223521250533	1.6274049135761532	0.9890793919605677	1.837776190613975	1.951336624997146	0.9664834834834835
1.5721985006492032	1.6865071248770347	0.9964176327566263	1.8437665811559096	1.9656264868236333	0.9684844844844845
1.5791163269061006	1.7532971404366906	1.0036681760405448	1.8488978755532237	1.978760452234882	0.9704854854854855
1.585567633025497	1.8272952526455501	1.010826971661765	1.853162731131594	1.9907121521819928	0.9724864864864865
1.5915444155898328	1.9076545272503453	1.0178899853465602	1.8565550445996835	2.001457482253478	0.9744874874874875
1.5970388857434479	1.9931734845009381	1.024853202110132	1.8590699666578918	2.0109746845226737	0.9764884884884885
1.6020434902436282	2.0823260546554683	1.0317126296813453	1.8607039136070076	2.0192444217183207	0.9784894894894896
1.6065509333566612	2.1733080965800924	1.0384643019360782	1.8614545759175662	2.026249843363457	0.9804904904904905
1.6105541994930284	2.2640988679746163	1.0451042823351366	1.8613209237309478	2.031976643565059	0.9824914914914915
1.6140465764675351	2.3525349865047542	1.051628667362625	1.860303209273585	2.0364131101761043	0.9844924924924925
1.6170216792625978	2.4363936766018925	1.0580335899606441	1.8584029661760937	2.03955016509269	0.9864934934934935
1.6194734741662091	2.5134815071296006	1.0643152229561437	1.8556230056995908	2.0413813954912965	0.9884944944944944
1.6213963031502514	2.5817244333181804	1.0704697824757448	1.851967409881927	2.0419030758549397	0.9904954954954955
1.6227849083499444	2.6392547940739073	1.0764935313443202	1.8474415216269569	2.0411141806815496	0.9924964964964965
1.6236344565012937	2.684491000601462	1.0823827824631265	1.8420519317702704	2.0390163878131844	0.9944974974974975
1.6239405631905048	2.7162059856278526	1.0881339021632588	1.835806463164954	2.035614072370331	0.9964984984984985
1.623699316767444	2.7335810486432113	1.0937433135302186	1.8287141518409344	2.0309142913213014	0.9984994994994995
1.622907301774411	2.7362424990966376	1.0992074996953833	1.8207852253011665	2.0249267587622826	1.0005005005005005
1.6215616217417101	2.7242794193099225	1.104523007090195	1.8120310780274105	2.0176638120286734	1.0025015015015015
1.6196599212027816	2.6982418834524466	1.1096864486588969	1.8024642442774637	2.0091403688027047	1.0045025025025025
1.6172004067839818	2.659120012599072	1.1146945070256842	1.7920983682645408	1.9993738754255874	1.0065035035035035
1.6141818672274375	2.608305250947811	1.1195439376121696	1.780948171817861	1.988384246664491	1.0085045045045045
1.6106036922097366	2.5475361502101976	1.1242315717011155	1.7690294196315268	1.9761937972250494	1.0105055055055054
1.6064658898245279	2.47883169177199	1.1287543194424168	1.7563588822162628	1.9628271653387737	1.0125065065065064
1.6017691026033107	2.4044157157896766	1.1331091727974008	1.7429542966756635	1.948311228791342	1.0145075075075076
1.596514621955805	2.3266363350073083	1.1372932084175524	1.7288343254351017	1.9326750137921116	1.0165085085085086
1.590704400919186	2.247884278297663	1.1413035904538607	1.7140185130574355	1.9159495971170741	1.0185095095095096
1.584341065114157	2.170513941975631	1.1451375732930402	1.6985272412851125	1.898168001986816	1.0205105105105106
1.5774279218151892	2.096770549365672	1.1487925042169886	1.6823816824530855	1.8793650881674573	1.0225115115115115
1.5699689670522274	2.0287262681691507	1.1522658259819059	1.665603751421222	1.8595774368061322	1.0245125125125125
1.561968890671715	1.9682274580834882	1.1555550793136187	1.6482160561785413	1.838843230533066	1.0265135135135135
1.5534330792957727	1.9168544707373554	1.1586579053157364	1.6302418472746223	1.8172021293796055	1.0285145145145145
1.5443676171297556	1.8758946543297634	1.1615720477873852	1.611704966235943	1.7946951430757137	1.0305155155155155
1.5347792845801178	1.8463284772804398	1.164295355447376	1.5926297931266613	1.7713645003012317	1.0325165165165164
1.5246755546564055	1.8288280228317415	1.1668257840617773	1.5730411934144948	1.7472535154727566	1.0345175175175174
1.5140645871432807	1.823766554492353	1.1691613984719895	1.552964464302864	1.722406453652157	1.0365185185185186
1.502955220540554	1.8312374338858772	1.1713003745205521	1.532425280690343	1.6968683941637255	1.0385195195195196
1.4913569617812847	1.8510803995938008	1.17324100087204	1.5114496409176965	1.6706850935044977	1.0405205205205206
1.4792799737499798	1.8829130882772716	1.1749816807265443	1.490063812461514	1.6439028481268927	1.0425215215215216
1.4667350606346643	1.9261656880588072	1.1765209334233855	1.4682942777314274	1.6165683576640284	1.0445225225225225
1.4537336511580972	1.980116741171959	1.1778573959328429	1.446167680125451	1.588728589156496	1.0465235235235235
1.4402877797445461	2.0439283349307544	1.1789898242338355	1.4237107704948913	1.5604306428248125	1.0485245245245245
1.4264100656892704	2.1166792106594965	1.179917094575658	1.4009503541666584	1.5317216199144779	1.0505255255255255
1.4121136904080838	2.197394652098084	1.18063820462201	1.377913238666724	1.5026484931206916	1.0525265265265265
1.3974123728540815	2.2850723619814177	1.18115227447574	1.3546261822838286	1.4732579800775016	1.0545275275275274
1.3823203431976934	2.378703874928641	1.181458547582875	1.331115843607496	1.4435964203716278	1.0565285285285286
1.3668523148746712	2.4772913674779984	1.1815563915146812	1.3074087321689347	1.413709656514671	1.0585295295295296
1.3510234551143299	2.579859997777361	1.1814452986266608	1.2835311603074413	1.3836429192789599	1.0605305305305306
1.3348493540673938	2.6854661286724353	1.1811248865935733	1.2595091963787632	1.3534407177724255	1.0625315315315316
1.318345992658976	2.7932019539644757	1.1805948988197261	1.2353686194151772	1.3231467345963663	1.0645325325325325
1.3015297092976612	2.9021971578139034	1.1798552047239694	1.211134875340213	1.2928037263975072	1.0665335335335335
1.2844171655762402	3.011618294455085	1.1789057998989896	1.1868330348337528	1.2624534300922183	1.0685345345345345
1.267025311103401	3.1206665849919064	1.1777468061446827	1.1624877529358666	1.2321364750065975	1.0705355355355355
1.2493713476085868	3.2285747972964294	1.1763784713755543	1.1381232304701494	1.2018923011414013	1.0725365365365365
1.2314726924642785	3.334603812194825	1.1748011694022769	1.1137631773595942	1.171759083735938	1.0745375375375374
1.2133469417711713	3.4380393928074096	1.1730153995877106	1.0894307779001766	1.1417736642700185	1.0765385385385386
1.1950118331520876	3.5381895725165524	1.1710217863778565	1.06514865804939	1.1119714880083615	1.0785395395395396
1.1764852083999888	3.634382968334932	1.1688210787084017	1.0409388547789535	1.0823865481573813	1.0805405405405406
1.1577849761242376	3.72596821726464	1.16641414928768	1.0168227875329796	1.0530513366706291	1.0825415415415416
1.138929074537183	3.812314629278143	1.1638019937570387	0.9928212318248342	1.023996801706072	1.0845425425425426
1.1199354345203842	3.892814056300172	1.1609857297297879	0.9689542949980628	0.9952523117064221	1.0865435435435435
1.1008219431062916	3.966883895288561	1.1579665957100507	0.9452413941688873	0.9668456260428471	1.0885445445445445
1.0816064075070324	4.033971077293812	1.1547459498930281	0.921701236360093	0.938802872132778	1.0905455455455455
1.062306519817155	4.093556844244486	1.1513252688483295	0.8983518008285474	0.9111485289144124	1.0925465465465465
1.0429398225117932	4.14516208124424	1.1477061460881912	0.8752103235812282	0.883905416533873	1.0945475475475475
1.023523674855796	4.188352953677643	1.1438902905225607	0.8522932840674522	0.8570946920760844	1.0965485485485487
1.0040752203329615	4.222746594086133	1.1398795248031781	0.8296163940280812	0.8307358511472894	1.0985495495495496
0.9846113551976281	4.248016591815471	1.1356757835589246	0.8071945884757388	0.8048467350957567	1.1005505505505506
0.9651486982437167	4.263898056776933	1.1312811115248746	0.7850420187737589	0.7794435436379554	1.1025515515515516
0.9457035618786886	4.270192055080917	1.1266976615676019	0.7631720477753878	0.7545408526399568	1.1045525525525526
0.9262919245820954	4.266769246547621	1.1219276926094504	0.7415972469790213	0.7301516367884678	1.1065535535535536
0.9069294048203353	4.253572590020705	1.1169735674545933	0.7203293956497806	0.7062872968724954	1.1085545545545545
0.887631236481023	4.2306190200302956	1.1118377505198453	0.6993794818526252	0.6829576913852944	1.1105555555555555
0.8684122458820591	4.198000035938094	1.1065228054733005	0.6787577053374281	0.660171172146914	1.1125565565565565
0.8492868304021142	4.155881180800234	1.1010313927839963	0.6584734822120686	0.6379346236403228	1.1145575575575575
0.8302689387708588	4.104500420654642	1.0953662671859066	0.6385354513355656	0.6162535057487447	1.1165585585585585
0.8113720530489432	4.044165464931689	1.0895302750596725	0.6189514823596588	0.595131899578372	1.1185595595595597
0.7926091723195072	3.9752500946358267	1.0835263517355862	0.5997286853439888	0.5745725560490761	1.1205605605605606
0.7739927981048493	3.898189586541278	1.0773575187214162	0.5808734218671435	0.5545769469358924	1.1225615615615616
0.7555349215140607	3.8134753387941567	1.0710268808587777	0.5623913175534258	0.535145318046076	1.1245625625625626
0.7372470121196446	3.7216488160978227	1.0645376234118045	0.5442872759330346	0.5162767442200051	1.1265635635635636
0.7191400085537722	3.6232949412948603	1.0578930090919696	0.5265654935516957	0.49796918584937555	1.1285645645645646
0.7012243108076607	3.5190350649576816	1.051096375022961	0.5092294762444225	0.48021954661263866	1.1305655655655655
0.6835097742107588	3.4095196459313946	1.0441511296495858	0.49228205648713086	0.4630237321355435	1.1325665665665665
0.6660057050599673	3.2954207740383508	1.0370607495947224	0.4757254117392323	0.44637670929372947	1.1345675675675675
0.6487208578630352	3.17742466176422	1.029828776468395	0.459561083690071	0.4302725658845532	1.1365685685685685
0.6316634341545972	3.0562242251027785	1.02245881363308	0.4437899983221673	0.4147045704065455	1.1385695695695697
0.6148410828380588	2.932511865225846	1.0149545229293933	0.4284124867046424	0.39966523169700935	1.1405705705705707
0.5982609020016647	2.8069725526262497	1.007319621366322	0.4134283064309084	0.38514635819110976	1.1425715715715716
0.5819294421527553	2.680277304191678	0.9995578777802058	0.3988366636157822	0.37113911657938636	1.1445725725725726
0.5658527108102019	2.553077131613827	0.991673109466663	0.3846362353684415	0.3576340896546101	1.1465735735735736
0.5500361783915575	2.4259975269080103	0.9836691787896783	0.37082519265925135	0.34462133315343413	1.1485745745745746
0.5344847853284072	2.2996335378768666	0.975549989772064	0.3574012235003097	0.33209043141306427	1.1505755755755755
0.5192029503408112	2.17454547334363	0.9673194846714983	0.34436155636162524	0.3200305516781741	1.1525765765765765
0.5041945797995919	2.0512552651327423	0.958981640546335	0.33170298374711593	0.3084304969084067	1.1545775775775775
0.48946307810351697	1.9302435012981807	0.9505404658153532	0.3194218858570984	0.2972787569519106	1.1565785785785785
0.4750113589971508	1.8119471331849362	0.9419999968155958	0.30751425426658385	0.28656355796538613	1.1585795795795797
0.4608418577543102	1.69675784773007	0.9333642943624081	0.2959757155515264	0.27627290997599174	1.1605805805805807
0.44695654415156716	1.5850210861191012	0.9246374403157429	0.2848015547980981	0.26639465249502786	1.1625815815815816
0.4333569361562478	1.4770356806428224	0.9158235341567756	0.27398673893318765	0.2569164981076441	1.1645825825825826
0.4200441142536148	1.373054073453622	0.9069266895787907	0.26352593981746597	0.24782607397665346	1.1665835835835836
0.4070187363386284	1.2732830739808148	0.8979510310962697	0.25341355704565516	0.2391109612119811	1.1685845845845846
0.3942810530986468	1.1778851060834743	0.8889006906760318	0.24364374040197878	0.23075873207018388	1.1705855855855856
0.3818309238147418	1.0869798916225362	0.8797798043942215	0.2342104119221632	0.22275698496082397	1.1725865865865865
0.36966783251088287	1.0006465140192362	0.8705925091228558	0.22510728751678982	0.21509337724822566	1.1745875875875875
0.3577909043821012	0.9189258035057121	0.861342939249567	0.21632789811425604	0.20775565584825265	1.1765885885885885
0.3461989224348348	0.8418229851121025	0.852035223434098	0.20786561028504727	0.20073168563018096	1.1785895895895897
0.3348903442749738	0.7693105308972931	0.8426734814050184	0.19971364631248192	0.1940094756434944	1.1805905905905907
0.3238633189816038	0.7013311594218237	0.8332618208000131	0.19186510367848447	0.18757720319845775	1.1825915915915917
0.31311570400716227	0.6378009278713068	0.8238043340530521	0.18431297393636023	0.18142323583767103	1.1845925925925926
0.30264508204749463	0.5786123654426965	0.8143050953315855	0.1770501609458386	0.1755361512433783	1.1865935935935936
0.2924487778282695	0.5236376004736005	0.8047681575268455	0.1700694984489436	0.1699047551322004	1.1885945945945946
0.28252387475724405	0.47273143819022273	0.7951975493002128	0.16336376696843435	0.16451809719510915	1.1905955955955956
0.2728672313949887	0.4257343507364087	0.7855972721884945	0.15692571001367003	0.1593654851459061	1.1925965965965966
0.26347549769986395	0.3824753461912347	0.7759712977708418	0.1507480495817747	0.1544364969462233	1.1945975975975975
0.25434513100624995	0.3427746884582902	0.7663235648999254	0.14482350094488847	0.1497209912791314	1.1965985985985985
0.24547241169826284	0.30644644509759206	0.7566579769998562	0.13914478671710534	0.14520911634684872	1.1985995995995995
0.2368534585444202	0.27330084526326454	0.7469783994332216	0.13370465019738664	0.1408913170708304	1.2006006006006007
0.22848424366193354	0.24314643481163825	0.7372886569394848	0.1284958679873164	0.136758340774677	1.2026016016016017
0.2203606070824622	0.21579202027388658	0.7275925311468444	0.12351126188499971	0.13280124143188807	1.2046026026026027
0.21247827089432175	0.19104839767827522	0.7178937581595641	0.11874371005874297	0.1290113825615371	1.2066036036036036
0.2048328529391668	0.16872986610697424	0.7081960262226116	0.11418615750631872	0.12538043885544836	1.2086046046046046
0.1974198800441735	0.1486555293440977	0.6985029734653264	0.10983162580767708	0.12190039662050325	1.2106056056056056
0.19023480077363736	0.1306503919911066	0.6888181857257224	0.10567322218087946	0.1185635531192865	1.2126066066066066
0.1832729976867002	0.11454625898233502	0.6791451944568614	0.10170414785279892	0.11536251489145326	1.2146076076076076
0.17652979909061353	0.10018244952811944	0.6694874747166352	0.09791770575777421	0.11229019513698865	1.2166086086086085
0.1700004902815208	0.08740633815722784	0.6598484432421349	0.09430730757890096	0.10933981024097751	1.2186096096096095
0.1636803242671962	0.07607373674430233	0.6502314566096621	0.090866480148006	0.10650487551763457	1.2206106106106107
0.1575645319685126	0.0660491322194575	0.6406398094813109	0.08758887122158428	0.10377920024920807	1.2226116116116117
0.15164833189859203	0.05720579509939187	0.6310767329388843	0.08446825465106281	0.10115688209297664	1.2246126126126127
0.14592693932068357	0.04942577409000208	0.6215453929058276	0.08149853496673751	0.09863230092697695	1.2266136136136137
0.14039557488771337	0.042599791829768786	0.6120488886576763	0.07867375139555359	0.0962001122023158	1.2286146146146146
0.13504947276825957	0.03662705641292742	0.6025902514214241	0.07598808133362571	0.09385523986700527	1.2306156156156156
0.1298838882653476	0.03141500269344116	0.5931724430640676	0.07343584329498637	0.09159286892321614	1.2326166166166166
0.12489410493598252	0.02687897656607526	0.5837983548704612	0.07101149935853646	0.08940843767671472	1.2346176176176176
0.12007544122070839	0.022941874488596754	0.5744708064104971	0.06870965713554157	0.08729762973404907	1.2366186186186185
0.11542325659373377	0.01953374948595481	0.565192544495491	0.06652507128028515	0.08525636579981202	1.2386196196196195
0.11093295724527169	0.016591393796818333	0.5559662422235374	0.06445264456665542	0.08328079532304955	1.2406206206206207
0.10660000130873526	0.014057907215147847	0.5467944981134881	0.06248742855351496	0.0813672880386305	1.2426216216216217
0.10241990364627737	0.011882259070936079	0.5376798353270654	0.06062462386167942	0.0795124254461533	1.2446226226226227
0.09838824020692381	0.010018850707415051	0.5286247009785454	0.058859580085234176	0.07771299226577999	1.2466236236236237
0.09450065197215711	0.008427084265574241	0.5196314655313005	0.05718779535973047	0.07596596790723845	1.2486246246246246
0.09075284850433452	0.00707094259578944	0.5107024222804042	0.055604915609548354	0.07426851798516942	1.2506256256256256
0.08714061111373121	0.005918584192164078	0.5018397869203867	0.054106733496393104	0.07261798591100344	1.2526266266266266
0.08365979566031087	0.004941956196044662	0.49304569719713237	0.05268918709050265	0.07101188458865577	1.2546276276276276
0.08030633500654509	0.00411642774632502	0.48432221264281283	0.05134835828570291	0.06944788823853534	1.2566286286286286
0.07707624113773062	0.003420445268217078	0.47567131439264887	0.05008047097895628	0.06792382437167671	1.2586296296296295
0.07396560696630308	0.0028352106894881384	0.4670949050822113	0.04888188903450479	0.06643766593323655	1.2606306306306307
0.07097060783661803	0.0023443830521855365	0.45859480882388315	0.04774911405213418	0.06498752363215143	1.2626316316316317
0.068087502746566	0.001933803545466275	0.45017277126100674	0.04667878295846362	0.0635716384714279	1.2646326326326327
0.06531263530223651	0.0015912436169832932	0.44183045969818985	0.04566766543952469	0.06218837449134879	1.2666336336336337
0.06264243442161299	0.001306175521084707	0.43356946330613777	0.04471266123221508	0.060836211735811455	1.2686346346346347
0.0600734148030145	0.0010695644259784659	0.4253912933993299	0.043810797291520626	0.05951373945008316	1.2706356356356356
0.05760217717367504	0.0008736810227306078	0.41729738378477765	0.04295922484968676	0.05821964951645567	1.2726366366366366
0.05522540833348977	0.0007119334500759768	0.4092890911800443	0.04215521638279436	0.05695273013260813	1.2746376376376376
0.052939881008556455	0.0005787172641232499	0.4013676956986478	0.0413961624994624	0.05571185973593941	1.2766386386386386
0.05074245352870997	0.00046928213490319144	0.3935344014009105	0.0406795687656581	0.05449600117571124	1.2786396396396396
0.048630069342786894	0.00037961393640708723	0.38579033690826536	0.04000305247885452	0.053304196133541024	1.2806406406406405
0.0465997563848787	0.0003063309077427129	0.37813655607899344	0.039364339404034755	0.05213555979160306	1.2826416416416417
0.04464862630433135	0.0002465925951968627	0.37057403874331296	0.038761260483305096	0.05098927574682661	1.2846426426426427
0.04277387357173254	0.00019802033372333752	0.3631036914956977	0.03819174853014961	0.049864591168419514	1.2866436436436437
0.04097277447261095	0.00015862808756871412	0.35572634854229584	0.03765383491864069	0.0487608121951947	1.2886446446446447
0.039242686000032646	0.00012676253980878853	0.3484427726012507	0.037145646277209926	0.047677299568417465	1.2906456456456457
0.03758104465675041	0.00010105139640111252	0.3412536558537323	0.03666540119589131	0.04661346449523445	1.2926466466466466
0.03598536517702369	8.03589493430283e-05	0.33415962094344415	0.036211406955270635	0.0455687647371721	1.2946476476476476
0.034453239177694564	6.374802348707212e-05	0.32716122202236986	0.03578205628471499	0.044542700917705846	1.2966486486486486
0.03298233374757508	5.044751074330367e-05	0.3202589458404912	0.03537582415681485	0.04353481304249252	1.2986496496496496
0.031570389983679725	3.9824772398521164e-05	0.3134532128772156	0.03499126462435185	0.042544677225522125	1.3006506506506506
0.030215221482322197	3.136226404224723e-05	0.306744378512234	0.03462700770550526	0.0415719026141781	1.3026516516516518
0.02891471279259456	2.4637807333217604e-05	0.30013273423353504	0.03428175632243542	0.040616128505990355	1.3046526526526527
0.02766681783925076	1.930799803945172e-05	0.2936185088802892	0.03395428329782773	0.03967702164971562	1.3066536536536537
0.026469558321546086	1.5094300119977405e-05	0.28720186991834173	0.033643428413453594	0.038754273723288726	1.3086546546546547
0.025321022094113802	1.1771430939380525e-05	0.28088292474604387	0.033348095534298364	0.03784759898113698	1.3106556556556557
0.024219361535516216	9.15769300983884e-06	0.2746617220281653	0.033067249801327324	0.03695673206334853	1.3126566566566567
0.023162791909674983	7.106953041311932e-06	0.2685382530556565	0.0327999148955047	0.03608142595921974	1.3146576576576576
0.022149589724970227	5.502009735286794e-06	0.2625124531290349	0.0325451703752507	0.035221450117775305	1.3166586586586586
0.021178091095401162	4.249127928428107e-06	0.256584202963196	0.03230214908911564	0.03437658869795523	1.3186596596596596
0.020246690107821017	3.273548669229434e-06	0.2507533301114732	0.03207003466506858	0.03354663895128966	1.3206606606606606
0.019353837198896637	2.5158129088157316e-06	0.24501961040679676	0.031848059077441385	0.03273140973003108	1.3226616616616618
0.01849803754510046	1.9287610346394383e-06	0.23938276941783324	0.03163550029223584	0.03193072011388515	1.3246626626626627
0.01767784946871387	1.475091803286864e-06	0.23384248391801027	0.031431679991191	0.031144398148664626	1.3266636636636637
0.016891882862516163	1.1253826601796439e-06	0.22839838336538362	0.031235961374722156	0.030372279690395354	1.3286646646646647
0.016138797635539204	8.564892814442478e-07	0.22305005139132097	0.031047747043576972	0.02961420734861055	1.3306656656656657
0.015417302181996042	6.502557316264167e-07	0.21779702729602804	0.03086647695881181	0.02887002952279325	1.3326666666666667
0.014726151875234749	4.924781753544236e-07	0.2126388075489796	0.03069162647946895	0.02813959952615159	1.3346676676676676
0.014064147588328328	3.7207486495099754e-07	0.20757484729236256	0.030522704477133126	0.027422774791143908	1.3366686686686686
0.013430134242687356	2.8042338029927776e-07	0.20260456184568232	0.030359251526363214	0.026719416151405117	1.3386696696696696
0.012822999385873588	2.108330303643329e-07	0.19772732820972988	0.03020083816983071	0.02602938719495991	1.3406706706706706
0.01224167179959857	1.5812612401363109e-07	0.19294248656815788	0.0300470632568499	0.02535255368384424	1.3426716716716718
0.011685120138712613	1.1830664645858372e-07	0.1882493417849634	0.029897552353855668	0.024688783035489565	1.3446726726726728
0.011152351601822659	8.82988822499751e-08	0.1836471648962181	0.029751956225270364	0.024037943861453234	1.3466736736736737
0.010642410634027061	6.574183346318421e-08	0.17913519459445715	0.029609949383104003	0.023399905559307488	1.3486746746746747
0.010154377662113979	4.88280028954644e-08	0.1747126387041714	0.029471228703546886	0.02277453795371866	1.3506756756756757
0.009687367862442805	3.617734199510123e-08	0.1703786756469151	0.029335512108744088	0.02216171098296647	1.3526766766766767
0.00924052996161185	2.673898350123689e-08	0.1661324558945924	0.029202537311882697	0.021561294427362713	1.3546776776776777
0.008813045069909512	1.9714859000037898e-08	0.16197310340954063	0.029072060623677145	0.020973157676232923	1.3566786786786786
0.008404125547450606	1.4500500808190918e-08	0.15789971707008876	0.028943855818302475	0.0203971695303218	1.3586796796796796
0.008013013902813535	1.0639295539828804e-08	0.1539113720803238	0.028817713056800653	0.01983319803667239	1.3606806806806806
0.00763898172391695	7.78723514422313e-09	0.15000712136285332	0.0286934378659698	0.01928111035321236	1.3626816816816818
0.007281328640805829	5.685834966876411e-09	0.1461859969334199	0.028570850170739234	0.018740772640454866	1.3646826826826828
0.006939381319955457	4.1413864349935156e-09	0.14244701125626327	0.028449783378034242	0.018212049977888403	1.3666836836836838
0.006612492489649411	3.0091082354422706e-09	0.13878915857920734	0.028330083510143676	0.017694806302791133	1.3686846846846847
0.006300039995939546	2.181074039182213e-09	0.13521141624748426	0.028211608385617776	0.017188904369355305	1.3706856856856857
0.006001425888656111	1.577043072213716e-09	0.13171274599538252	0.028094226845745043	0.016694205726152784	1.3726866866866867
0.005716075536901341	1.1375153072425777e-09	0.12829209521485435	0.027977818024683323	0.01621057071010935	1.3746876876876877
0.005443436773430287	8.18486448683079e-10	0.12494839820027719	0.02786227066135122	0.015737858455285192	1.3766886886886887
0.00518297906729843	5.874978583578905e-10	0.12168057736862269	0.027747482451221453	0.015275926914881284	1.3786896896896896
0.004934192724135477	4.206700900186786e-10	0.11848754445434086	0.027633359436196575	0.014824632895007085	1.3806906906906906
0.0046965881133890835	3.0048135942082596e-10	0.11536820167832189	0.02751981543078975	0.014383832098854039	1.3826916916916916
0.004469694921870195	2.1410854161247756e-10	0.11232144289035553	0.02740677148287817	0.013953379180021422	1.3846926926926928
0.00425306143292315	1.5219171515796472e-10	0.10934615468456209	0.02729415536734376	0.013533127803837834	1.3866936936936938
0.004046253830537872	1.0791668443623065e-10	0.1064412174873159	0.027181901110964957	0.01312293071561102	1.3886946946946948
0.0038488555277193547	7.633553360827774e-11	0.10360550661724674	0.027069948546973904	0.012722639814824445	1.3906956956956957
0.003660466518429031	5.386485234102231e-11	0.10083789331694432	0.026958242897745087	0.012332106234377109	1.3926966966966967
0.0034807027524147733	3.7916198277333587e-11	0.09813724575604804	0.026846734384133878	0.011951180424037504	1.3946976976976977
0.003309195532250539	2.662469811534175e-11	0.09550243000545086	0.02673537786003676	0.011579712237351627	1.3966986986986987
0.0031455909319124315	1.865027356054966e-11	0.09293231098239589	0.026624132470798173	0.011217551021309167	1.3986996996996997
0.0029895492362254326	1.303245832517973e-11	0.09042575336629037	0.026512961334142215	0.010864545708131975	1.4007007007007006
0.002840744400523991	9.084648506509069e-12	0.08798162248510707	0.026401831242361052	0.010520544908604818	1.4027017017017016
0.0026988635298796295	6.317286669413455e-12	0.08559878517228865	0.026290712384543925	0.010185397006420172	1.4047027027027028
0.002563606377259874	4.382215676377236e-12	0.08327611059411462	0.026179578087683675	0.009858950253057198	1.4067037037037038
0.002434684859994688	3.032478022444851e-12	0.08101247104752703	0.02606840457554827	0.009541052862759048	1.4087047047047048
0.0023118225939395996	2.0933525856789054e-12	0.07880674272846007	0.025957170744256325	0.009231553107215549	1.4107057057057057
0.0021947544447377524	1.4415442692672593e-12	0.07665780647075082	0.02584585795354421	0.008930299409595258	1.4127067067067067
0.002083226095597187	9.902721319651118e-13	0.07456454845574842	0.025734449832761682	0.008637140437607393	1.4147077077077077
0.0019769936310138473	6.786130757695071e-13	0.07252586089277535	0.025622932100679435	0.008351925195306798	1.4167087087087087
0.0018758231358854609	4.639072259883155e-13	0.07054064267062941	0.025511292398238468	0.00807450311338577	1.4187097097097097
0.0017794903094761636	3.1635995065321767e-13	0.06860779998034759	0.02539952013341563	0.007804724137724411	1.4207107107107106
0.001687780093706784	2.1521551113291506e-13	0.06672624690948437	0.025287606337422715	0.007542438815997608	1.4227117117117116
0.0016004863152606626	1.4605205899188135e-13	0.06489490600818928	0.025175543531498597	0.007287498382160523	1.4247127127127128
0.0015174113410100284	9.887449614939058e-14	0.06311270882739567	0.025063325603594044	0.007039754838656889	1.4267137137137138
0.0014383657462827579	6.677346911800971e-14	0.061378596429458546	0.024950947694287497	0.0067990610362143045	1.4287147147147148
0.001363167995504613	4.498496651099169e-14	0.05969151987161041	0.02483840609130797	0.006565270751110664	1.4307157157157158
0.0012916441347664586	3.0232610374847515e-14	0.0580504406626223	0.024725698132076437	0.006338238759812068	1.4327167167167167
0.0012236274958808578	2.0268889762508126e-14	0.05645433119308392	0.024612822113711935	0.006117820910899299	1.4347177177177177
0.0011589584115066992	1.355601464399597e-14	0.054902175139736754	0.024499777209981102	0.0059038741942144864	1.4367187187187187
0.0010974839409347967	9.044489815478891e-15	0.0533929678443152	0.02438656339470159	0.005696256807173144	1.4387197197197197
0.0010390576061412198	6.019896499287458e-15	0.05192571666736764	0.024273181371139558	0.00549482821819916	1.4407207207207207
0.0009835391377288594	3.9971528126425856e-15	0.05049944131754801	0.024159632506969883	0.0052994492272519225	1.4427217217217216
0.0009307942303910096	2.647734178159983e-15	0.049113174156883536	0.024045918774395273	0.005109982023425123	1.4447227227227228
0.000880694307543819	1.7497125690535889e-15	0.04776596048253999	0.02393204269504589	0.004926290239606523	1.4467237237237238
0.0008331162947871155	1.1535509314994676e-15	0.04645685878561514	0.023818007289305585	0.004748239004196687	1.4487247247247248
0.0007879424018655917	7.587463077332576e-16	0.04518494098750864	0.02370381602973432	0.004575694989892989	1.4507257257257258
0.0007450599128142891	4.979229980945532e-16	0.04394929265442217	0.023589472798278065	0.004408526459552326	1.4527267267267268
0.0007043609839840075	3.260280403639215e-16	0.0427490131905551	0.02347498184697818	0.004246603309152897	1.4547277277277277
0.0006657424496536641	2.130117163576486e-16	0.04158321601056854	0.02336034776191209	0.004089797107881538	1.4567287287287287
0.0006291056349475744	1.388820346941324e-16	0.04045102869189744	0.02324557543011532	0.003937981135378621	1.4587297297297297
0.0005943561757862781	9.037201024738455e-17	0.039351593107496245	0.023130670009252504	0.0037910304161777055	1.4607307307307307
0.0005614038456098155	5.869968547876902e-17	0.03828406553960735	0.02301563689982123	0.00364882175138165	1.4627317317317317
0.0005301623886223124	3.8066552019971206e-17	0.03724761677514657	0.022900481719688164	0.003511233747621148	1.4647327327327326
0.0005005493593163214	2.4653599260568807e-17	0.036241432183300115	0.022785210280771098	0.003378146843345236	1.4667337337337338
0.00047248596804463943	1.5951831622760967e-17	0.03526471177593147	0.0226698285676944	0.003249443332496971	1.4687347347347348
0.00044589693241618163	1.0316992223330808e-17	0.034316670251393296	0.0225543427182576	0.0031250073856298917	1.4707357357357358
0.00042071033430120605	6.674180128741508e-18	0.03339653702234387	0.022438759005569447	0.0030047250685243847	1.4727367367367368
0.00039685748223933096	4.322412904617871e-18	0.032503556228161125	0.022323083821710103	0.0028884843583646047	1.4747377377377378
0.0003742727790518155	2.8056533217205335e-18	0.03163698673254828	0.022207323662794952	0.002776175157539072	1.4767387387387387
0.0003528935944671966	1.827917957925037e-18	0.030796102106920117	0.02209148511532326	0.002667689305129834	1.4787397397397397
0.00033266014257673853	1.1975454658144505e-18	0.029980190600156442	0.02197557484370359	0.002562920586156389	1.4807407407407407
0.00031351536394318814	7.907026834967708e-19	0.02918855509530264	0.02185959957885667	0.0024617647386420663	1.4827417417417417
0.00029540481219312827	5.27549299636589e-19	0.028420513053793693	0.021743566107803914	0.002364119458571432	1.4847427427427426
0.0002782765449296883	3.5670998081148886e-19	0.02767539644777057	0.02162748126415732	0.0022698844028082405	1.4867437437437439
0.00026208101880864713	2.4518416274210144e-19	0.026952551681051824	0.02151135191943315	0.0021789611900440743	1.4887447447447448
0.000246770988626878	1.718057721428134e-19	0.02625133949931499	0.02139518497511784	0.0020912533998480956	1.4907457457457458
0.00023230141027788903	1.2301445790268628e-19	0.025571134890035905	0.021278987355420952	0.002006666569888991	1.4927467467467468
0.00021862934743462843	9.012804707902608e-20	0.024911326972724107	0.02116276600065464	0.001925108191399878	1.4947477477477478
0.0002057138818250297	6.758747462430633e-20	0.02427131887998403	0.021046527861184754	0.0018464877029572043	1.4967487487487487
0.0001935160269707835	5.183006402769782e-20	0.023650527629922903	0.020930279891902843	0.0017707164826443566	1.4987497497497497
0.00018199864526465505	4.056778677776386e-20	0.02304838399041529	0.020814029047172847	0.0016977078386704414	1.5007507507507507
0.0001711263682662852	3.23258888998873e-20	0.022464332335724813	0.02069778227621005	0.0016273769985142613	1.5027517517517517
0.00016086552010082422	2.6148506455011573e-20	0.02189783049597275	0.02058154651885361	0.0015596410966629108	1.5047527527527527
0.0001511840438490012	2.1411129994759775e-20	0.021348349599932304	0.020465328701697136	0.0014944191610138198	1.5067537537537539
0.00014205143082127164	1.7701283780150027e-20	0.02081537391161621	0.0203491357345452	0.0014316320980083384	1.5087547547547548
0.00013343865261256435	1.4742663343203368e-20	0.020298400661113408	0.02023297450716594	0.0013712026765639344	1.5107557557557558
0.00012531809583789973	1.23469067003998e-20	0.01979693987011994	0.02011685188631323	0.0013130555108714181	1.5127567567567568
0.00011766349945267438	1.0382907938503801e-20	0.019310514172596403	0.0200007747129936	0.0012571170421223502	1.5147577577577578
0.00011044989456485	8.7572527321597e-21	0.018838658630972355	0.01988474979995581	0.0012033155192307994	1.5167587587587588
0.0001036535466495438	7.401699632446753e-21	0.01838092054830653	0.019768783929382538	0.0011515809786124974	1.5187597597597597
9.725190007966161e-05	6.2651243402027095e-21	0.017936859276798795	0.019652883850765974	0.0011018452230831246	1.5207607607607607
9.122352488921802e-05	5.3082931970035715e-21	0.017506046023037812	0.019537056278950304	0.0010540417999363053	1.5227617617617617
8.554806568887619e-05	4.500433814653318e-21	0.017088063650355742	0.019421307892325955	0.0010081059782604581	1.5247627627627627
8.020619265601303e-05	3.816951406648095e-21	0.016682506478649134	0.019305645331161827	0.0009639747255523715	1.5267637637637639
7.517955452427176e-05	3.237879708082951e-21	0.01628898008201254	0.019190075196062906	0.0009215866836839263	1.5287647647647649
7.045073350011314e-05	2.7468068375957792e-21	0.015907101084518496	0.01907460404654177	0.0008808821442769106	1.5307657657657658
6.600320203634806e-05	2.3301117879503924e-21	0.015536496954466497	0.01895923839969399	0.0008418030235395066	1.5327667667667668
6.182128139497731e-05	1.976407181400028e-21	0.015176805797409446	0.018843984728967908	0.0008042928366164366	1.5347677677677678
5.789010193394671e-05	1.6761216174645765e-21	0.014827676148255215	0.018728849463020364	0.0007682966715032611	1.5367687687687688
5.419556505460339e-05	1.4211786556662648e-21	0.01448876676272786	0.018613838984650855	0.0007337611625737917	1.5387697697697698
5.072430674875531e-05	1.204744426755694e-21	0.014159746408461644	0.01849895962980719	0.0007006344637680567	1.5407707707707707
4.7463662686250766e-05	1.0210253266445114e-21	0.013840293655988392	0.018384217686656518	0.0006688662214866352	1.5427717717717717
4.440163478596524e-05	8.651032692226917e-22	0.013530096669867523	0.01826961939471596	0.0006384075472356537	1.5447727727727727
4.152685921495531e-05	7.327998408922329e-22	0.013228853000196075	0.01815517094403796	0.0006092109900651583	1.5467737737737737
3.8828575762373374e-05	6.2056321267420245e-22	0.012936269374724472	0.0180408784744458	0.0005812305088419813	1.5487747747747749
3.629659853648885e-05	5.253733254480712e-22	0.012652061491793069	0.01792674807481506	0.0005544214443966978	1.5507757757757759
3.3921287934857675e-05	4.446619823940795e-22	0.012375953814292236	0.017812785782397436	0.0005287404915826097	1.5527767767767768
3.169352383933897e-05	3.7624525491744383e-22	0.012107679364839422	0.01769899758218359	0.0005041456712832719	1.5547777777777778
2.9604679989230298e-05	3.1826615615788205e-22	0.01184697952235439	0.017585389406302065	0.0004805963024034079	1.5567787787787788
2.764659948734581e-05	2.6914593619847433e-22	0.011593603820204282	0.017471967133451477	0.00045805297387658655	1.5587797797797798
2.5811571395340176e-05	2.2754265366933287e-22	0.01134730974607971	0.017358736588363833	0.00043647751672150353	1.5607807807807808
2.4092308376033238e-05	1.9231591044833648e-22	0.011107862543752739	0.01724570354129642	0.0004158329761772195	1.5627817817817817
2.2481925341883803e-05	1.6249681952757083e-22	0.01087503501685832	0.017132873707550757	0.00039608358394619596	1.5647827827827827
2.0973919070116514e-05	1.3726242393772843e-22	0.010648607334830851	0.01702025274701658	0.00037719473057254747	1.5667837837837837
1.956214874632659e-05	1.1591390570121009e-22	0.010428366841118426	0.01690784626373938	0.0003591329379814573	1.568784784784785
1.8240817399656345e-05	9.785802417888677e-23	0.010214107863788315	0.01679565980551018	0.00034186583220432467	1.5707857857857859
1.7004454193880448e-05	8.259130718627572e-23	0.010005631528628219	0.01668369886347613	0.00032536211631277565	1.5727867867867869
1.5847897539938557e-05	6.968658902785742e-23	0.009802745574839797	0.01657196887177096	0.0003095915435833803	1.5747877877877878
1.4766278996620825e-05	5.878154950397592e-23	0.00960526417341238	0.016460475207164232	0.0002945248909135146	1.5767887887887888
1.3755007927246192e-05	4.956895882172097e-23	0.009413007748256739	0.016349223188728428	0.0002801339325075519	1.5787897897897898
1.2809756881274512e-05	4.1788376647958556e-23	0.00922580280017149	0.016238218077523115	0.0002663914138512802	1.5807907907907908
1.1926447670866207e-05	3.5219090461715454e-23	0.00904348173370687	0.016127465076295554	0.0002532710259912031	1.5827917917917917
1.1101238113439328e-05	2.9674109866641367e-23	0.008865882686983687	0.01601696932919684	0.000240747380134178	1.5847927927927927
1.0330509412289284e-05	2.4995060422331046e-23	0.008692849364518229	0.01590673592151332	0.00022879598258166169	1.5867937937937937
9.610854148313926e-06	2.1047843525995074e-23	0.008524230873097335	0.01579676987941249	0.0002173932100117068	1.588794794794795
8.939064856845741e-06	1.771894849846803e-23	0.008359881560741547	0.015687076169703135	0.00020651628512073747	1.5907957957957959
8.312123164516301e-06	1.491231978909596e-23	0.00819966085878786	0.015577659699608979	0.00019614325263603698	1.5927967967967969
7.72718946198292e-06	1.2546696528460135e-23	0.008043433127118086	0.015468525316555815	0.00018625295570889687	1.5947977977977978
7.181593089221353e-06	1.0553353881099525e-23	0.007891067502553098	0.015359677807971506	0.0001768250126973136	1.5967987987987988
6.672823010939246e-06	8.874186085595927e-24	0.007742437750427763	0.015251121901098705	0.0001678397943461822	1.5987997997997998
6.1985189604930335e-06	7.460079975977901e-24	0.007597422119356485	0.015142862262819854	0.0001592784013719935	1.6008008008008008
5.756463031491873e-06	6.2695353782274394e-24	0.007455903199194345	0.015034903499494351	0.00015112264245814867	1.6028018018018018
5.344571697053568e-06	5.267495258687406e-24	0.007317767782194119	0.014927250156807594	0.00014335501266612253	1.6048028028028027
4.9608882374328065e-06	4.4243540298456105e-24	0.0071829067273553315	0.014819906719631648	0.00013595867226689912	1.6068038038038037
4.603575557477745e-06	3.7151171324190826e-24	0.007051214827957021	0.014712877611897344	0.00012891742599628844	1.608804804804805
4.270909376083521e-06	3.1186890298807364e-24	0.00692259068226244	0.014606167196477778	0.00012221570273698816	1.610805805805806
3.961271770501929e-06	2.617270174341905e-24	0.006796936567379591	0.01449977977508273	0.00011583853562949967	1.6128068068068069
3.67314505903928e-06	2.1958464181305327e-24	0.006674158316258848	0.014393719588164162	0.00010977154261335406	1.6148078078078079
3.405106006322321e-06	1.84175682789379e-24	0.0065541651978048305	0.014287990814832478	0.00010400090739939567	1.6168088088088088
3.155820335944284e-06	1.544327971274096e-24	0.006436869800077275	0.014182597572783439	9.85133608732762e-05	1.6188098098098098
2.9240375359123517e-06	1.2945645445119085e-24	0.0063221879165523825	0.014077543918235567	9.329616292969547e-05	1.6208108108108108
2.708585942910281e-06	1.0848877391894579e-24	0.006210038435413786	0.013972833845878054	8.833708473636778e-05	1.6228118118118118
2.5083680919618067e-06	9.089140474073452e-25	0.006100343231839541	0.01386847128882884	8.362439142615177e-05	1.6248128128128128
2.3223563186347603e-06	7.612683108581369e-25	0.005993027063249464	0.013764460118602913	7.914682521528031e-05	1.6268138138138137
2.14958860146222e-06	6.374257594336631e-25	0.005888017467474962	0.013660804145090725	7.489358894514721e-05	1.6288148148148147
1.9891646327748047e-06	5.335785838375055e-25	0.005785244663811485	0.013557507116546429	7.085433004466107e-05	1.630815815815816
1.840242106640001e-06	4.465232652139878e-25	0.005684641456912235	0.01345457271958612	6.701912490976294e-05	1.632816816816817
1.7020332130877224e-06	3.7356546098159976e-25	0.005586143143479692	0.0133520045791957	6.33784636962986e-05	1.6348178178178179
1.5738013282698192e-06	3.124397351687893e-25	0.00548968742171065	0.01324980625874846	5.9923235522090283e-05	1.6368188188188189
1.454857890651875e-06	2.6124183661756527e-25	0.005395214303448683	0.013147981260032207	5.664471407369529e-05	1.6388198198198198
1.3445594537714172e-06	2.1837158054907927e-25	0.005302666028996999	0.013046533023285858	5.353454361303543e-05	1.6408208208208208
1.2423049065169715e-06	1.8248468762453482e-25	0.005211986984543646	0.012945464927245347	5.058472537878809e-05	1.6428218218218218
1.1475328522869633e-06	1.5245218783288192e-25	0.005123123622149987	0.012844780289198873	4.778760437716174e-05	1.6448228228228228
1.05971913877808e-06	1.2732621114170584e-25	0.005036024382252858	0.012744482365051272	4.5135856556437657e-05	1.6468238238238238
9.78374530528194e-07	1.0631116868561319e-25	0.004950639618629887	0.012644574349397466	4.262247635943623e-05	1.6488248248248247
9.030425167011313e-07	8.873948229353839e-26	0.004866921525776999	0.012545059375604937	4.024076464786595e-05	1.650825825825826
8.332972469485232e-07	7.405115058541015e-26	0.004784824068647068	0.012445940515905096	3.798431699233427e-05	1.652826826826827
7.687415885187287e-07	6.177655028142135e-26	0.004704302914697535	0.012347220781493369	3.5847012321634704e-05	1.654827827827828
7.090052981051487e-07	5.1521964806503983e-26	0.004625315368195647	0.0122489031226381	3.382300192479048e-05	1.6568288288288289
6.5374330223503e-07	4.2957411323596503e-26	0.004547820306728914	0.012150990428797987	3.1906698799203394e-05	1.6588298298298298
6.026340802973197e-07	3.580640418694299e-26	0.0044717781198688735	0.01205348552874807	3.0092767338155177e-05	1.6608308308308308
5.553781445930125e-07	2.9837349334359425e-26	0.004397150649936199	0.011956391190714136	2.837611335081617e-05	1.6628318318318318
5.116966120652197e-07	2.485631191658426e-26	0.004323901134815063	0.011859710122515436	2.6751874407844076e-05	1.6648328328328328
4.713298626284069e-07	2.070093983392867e-26	0.004251994152765284	0.011763444971715642	2.5215410505593942e-05	1.6668338338338338
4.340362792677832e-07	1.7235359953450954e-26	0.004181395569180664	0.011667598325781924	2.376229504191829e-05	1.6688348348348347
3.9959106532083956e-07	1.4345892578276535e-26	0.0041120724852424205	0.01157217271225207	2.2388306096502704e-05	1.670835835835836
3.6778513458361556e-07	1.1937454052267095e-26	0.004043993188417089	0.011477170598909568	2.1089418008665382e-05	1.672836836836837
3.3842407010520973e-07	9.930537900639075e-27	0.003977127104748468	0.011382594393966468	1.986179324554125e-05	1.674837837837838
3.1132714774526675e-07	8.258682217284643e-27	0.003911444752893938	0.011288446446253993	1.870177455357869e-05	1.6768388388388389
2.86326420771194e-07	6.8663456092368e-27	0.003846917699855873	0.011194729045420845	1.7605877386290718e-05	1.6788398398398399
2.6326586196489924e-07	5.707126318645067e-27	0.003783518518359494	0.01110144442213898	1.6570782601229537e-05	1.6808408408408408
2.4200055989327167e-07	4.7422695187042896e-27	0.0037212207458291497	0.011008594748316836	1.5593329419189685e-05	1.6828418418418418
2.223959661727624e-07	3.93941652332068e-27	0.0036599988449156533	0.010916182137319935	1.467050863868844e-05	1.6848428428428428
2.0432719072639047e-07	3.271557015593085e-27	0.003599828165528034	0.01082420864419864	1.379945609882633e-05	1.6868438438438438
1.8767834219189872e-07	2.7161516027052213e-27	0.0035406849083238234	0.010732676265923082	1.2977446383690761e-05	1.6888448448448448
1.723419107925275e-07	2.2543972265608932e-27	0.0034825460896126064	0.01064158694162511	1.220188676153345e-05	1.690845845845846
1.5821819112761756e-07	1.8706123541711298e-27	0.0034253895076286223	0.010550942552847168	1.1470311352028617e-05	1.692846846846847
1.4521474247888253e-07	1.5517225693007325e-27	0.003369193710128631	0.010460744923797928	1.078037551499647e-05	1.694847847847848
1.332458843603949e-07	1.2868302968421672e-27	0.0033139379632725046	0.010370995821614703	1.0129850454067211e-05	1.696848848848849
1.2223222516592722e-07	1.0668550063710965e-27	0.0032596022217445246	0.01028169695663237	9.516618028848786e-06	1.6988498498498499
1.1210022188688415e-07	8.842324394595215e-28	0.003206167100074353	0.010192849982658922	8.938665769259709e-06	1.7008508508508509
1.0278176898774666e-07	7.326632524640179e-28	0.003153613845117461	0.010104456497257264	8.394082085788375e-06	1.7028518518518518
9.421381463391889e-08	6.069030182407024e-28	0.0031019243096558416	0.010016518042033344	7.881051669544507e-06	1.7048528528528528
8.633800256950657e-08	5.02586833406644e-28	0.003051080927080362	0.0099290361029305	7.3978510760765116e-06	1.7068538538538538
7.910033803992207e-08	4.160828718556506e-28	0.003001066687117476	0.009842012110529806	6.942844487038674e-06	1.7088548548548548
7.245087624667275e-08	3.4437014350593744e-28	0.0029518651125634136	0.009755447440356372	6.514479643906071e-06	1.7108558558558558
6.634343190934304e-08	2.849364877295763e-28	0.002903460236990303	0.009669343413191539	6.111283948050302e-06	1.712856856856857
6.073530859290674e-08	2.3569347717774846e-28	0.0028558365833892545	0.00958370129539081	5.731860721607106e-06	1.714857857857858
5.558704653727813e-08	1.9490544963092738e-28	0.0028089791437164824	0.009498522299207274	5.374885623685302e-06	1.716858858858859
5.0862187800619895e-08	1.6113033977995425e-28	0.0027628733593093977	0.009413807583120751	5.03910321658819e-06	1.71885985985986
4.6527057598574644e-08	1.3317036353767225e-28	0.0027175051021405354	0.009329558252172195	4.723323676838895e-06	1.7208608608608609
4.255056078842507e-08	1.1003092641478745e-28	0.002672860656877917	0.009245775358303426	4.4264196459238035e-06	1.7228618618618619
3.8903992510447074e-08	9.088639460441878e-29	0.0026289267037215413	0.009162459900702104	4.147323215790809e-06	1.7248628628628628
3.5560862058499456e-08	7.505159106082194e-29	0.0025856903019863464	0.0090796128261517	3.885023044261997e-06	1.7268638638638638
3.249672910840949e-08	6.195806604570521e-29	0.0025431388744029987	0.008997235029386435	3.6385615956431435e-06	1.7288648648648648
2.9689051486104428e-08	5.113434824491029e-29	0.0025012601921086514	0.008915327353451175	3.407032501935073e-06	1.7308658658658658
2.7117043707836775e-08	4.218951357752864e-29	0.00246004236030061	0.008833890590065918	3.1895780401739576e-06	1.732866866866867
2.4761545572446317e-08	3.479951838306485e-29	0.002419473804526801	0.008752925479995049	2.9853867215496975e-06	1.734867867867868
2.2604900130471612e-08	2.8695835265636336e-29	0.0023795432575875373	0.008672432713421017	2.7936909880711816e-06	1.736868868868869
2.0630840397273894e-08	2.3656006421570927e-29	0.0023402397470241336	0.008592412930322469	2.6137650126685068e-06	1.73886986986987
1.8824384217223194e-08	1.9495793230297893e-29	0.002301552583170513	0.008512866720856683	2.4449225987395937e-06	1.740870870870871
1.7171736723599602e-08	1.6062654303785756e-29	0.00226347134774479	0.008433794625746178	2.286515175266754e-06	1.7428718718718719
1.566019987427294e-08	1.3230328789981586e-29	0.0022259858829585828	0.008355197136669403	2.1379298837446245e-06	1.7448728728728728
1.4278088576552099e-08	1.0894338954093854e-29	0.002189086281122536	0.008277074696655406	1.9985877532753985e-06	1.7468738738738738
1.3014652945970418e-08	8.968257127239176e-30	0.0021527628747273013	0.008199427700482353	1.86794196030024e-06	1.7488748748748748
1.1860006273272215e-08	7.380608027177084e-30	0.002117006226979844	0.008122256495079786	1.7454761695469452e-06	1.7508758758758758
1.080505830161075e-08	6.0722990679668014e-30	0.0020818071227757555	0.00804556137993451	1.6307029528834092e-06	1.752876876876877
9.841453442039073e-09	4.994489293426887e-30	0.0020471565600888877	0.00796934260750011	1.5231622828739939e-06	1.754877877877878
8.961513579863868e-09	4.1068225863664805e-30	0.002013045741760235	0.00789360038360969	1.4224200979413834e-06	1.756878878878879
8.158185147439636e-09	3.375963317754154e-30	0.001979466067668729	0.007818334867892103	1.328066936140381e-06	1.75887987987988
7.424990160561039e-09	2.7743830219027714e-30	0.0019464091272672532	0.007743546174191312	1.2397166346515006e-06	1.760880880880881
6.755980935872863e-09	2.279355361993548e-30	0.0019138666924676364	0.007669234370988846	1.1570050922015857e-06	1.7628818818818819
6.145698225711249e-09	1.8721238743420264e-30	0.0018818307108592785	0.007595399481829228	1.0795890917162294e-06	1.7648828828828829
5.589132524602601e-09	1.5372129915911737e-30	0.0018502932992463046	0.0075220414857483245	1.0071451806037755e-06	1.7668838838838838
5.081688318334173e-09	1.2618578464100599e-30	0.0018192467374890248	0.007449160317704414	9.393686061636531e-07	1.7688848848848848
4.619151062147142e-09	1.0355325168415878e-30	0.001788683462635849	0.007376755869011961	8.759723037025649e-07	1.7708858858858858
4.1976566892410135e-09	8.49559832825407e-31	0.0017585960633323488	0.007304827987777925	8.166859350305635e-07	1.772886886886887
3.8136634644802695e-09	6.967887379488978e-31	0.001728977274494814	0.007233376479340544	7.612549750953142e-07	1.774887887887888
3.463926011015127e-09	5.713275889979702e-31	0.001699819972235949	0.007162401106710421	7.094398445967889e-07	1.776888888888889
3.145471349517014e-09	4.683237599576985e-31	0.0016711171690311174	0.0070919015910138865	6.610150865066297e-07	1.77888988988989
2.8555768009386767e-09	3.8378156473737513e-31	0.0016428620091137065	0.0070218776119385165	6.157685844957498e-07	1.780890890890891
2.591749614182667e-09	3.1441188070299977e-31	0.0016150477640889257	0.006952328808180642	5.735008213512128e-07	1.782891891891892
2.351708189847209e-09	2.5750799027357015e-31	0.0015876678287556408	0.006883254777894798	5.340241755384836e-07	1.7848928928928929
2.1333647803542988e-09	2.108430996537704e-31	0.0015607157171262812	0.006814655079145034	4.971622541380971e-07	1.7868938938938939
1.934809555292831e-09	1.7258577493596782e-31	0.0015341850586353656	0.006746529230357911	4.627492604565179e-07	1.7888948948948948
1.754295928766678e-09	1.4123018351665201e-31	0.0015080695945275228	0.006678876710777148	4.3062939467955384e-07	1.7908958958958958
1.5902270529580945e-09	1.1553856567149282e-31	0.0014823631744162655	0.006611696960919774	4.00656286003166e-07	1.792896896896897
1.4411433890362408e-09	9.449380604367644e-32	0.0014570597530052375	0.0065449893830337325	3.7269245474088145e-07	1.794897897897898
1.3057112729876818e-09	7.726034337042433e-32	0.0014321533869638774	0.006478753341556796	3.4660880296926515e-07	1.796898898898899
1.1827123999535121e-09	6.31519620101801e-32	0.0014076382319499522	0.006412988163576673	3.222841323332553e-07	1.7988998998999
1.0710341562507847e-09	5.160526154335766e-32	0.0013835085397716374	0.00634769313929231	2.996046876913327e-07	1.800900900900901
9.696607334633034e-10	4.2157809879432225e-32	0.001359758655682167	0.006282867522476188	2.784637253368269e-07	1.802901901901902
8.776649638325017e-10	3.4430158365097533e-32	0.001336383015800444	0.006218510530937553	2.5876110458601456e-07	1.804902902902903
7.942008206858179e-10	2.811104053910573e-32	0.0013133761446512252	0.006154621346986482	2.4040290157612417e-07	1.8069039039039039
7.184965318311403e-10	2.2945194553201867e-32	0.0012907326528188569	0.006091199117898734	2.2330104416696774e-07	1.8089049049049049
6.498482577409007e-10	1.8723347134114832e-32	0.001268447234708752	0.0060282429563812	2.073729668887337e-07	1.8109059059059058
5.8761428996882e-10	1.5273977831144582e-32	0.0012465146664111368	0.005965751941037935	1.9254128492548273e-07	1.8129069069069068
5.312097286036116e-10	1.245654910564025e-32	0.0012249298036617585	0.005903725116836657	1.7873348616919952e-07	1.814907907907908
4.801016006849073e-10	1.0155942999800776e-32	0.0012036875798946407	0.005842161495575661	1.6588164042285946e-07	1.816908908908909
4.3380438440315903e-10	8.277890683557082e-33	0.0011827830043819902	0.005781060056350907	1.539221248729068e-07	1.81890990990991
3.918759065924934e-10	6.745218785610449e-33	0.0011622111604568605	0.005720419746023415	1.4279536499194334e-07	1.820910910910911
3.5391358351763223e-10	5.494767447154155e-33	0.0011419672038141212	0.005660239479686707	1.3244559007118644e-07	1.822911911911912
3.195509772663141e-10	4.474860636238384e-33	0.0011220463608857209	0.005600518141134302	1.2282060261954562e-07	1.824912912912913
2.884546421998758e-10	3.643230371915606e-33	0.0011024439272862732	0.005541254583327091	1.138715609019784e-07	1.826913913913914
2.603212378980343e-10	2.965313911931394e-33	0.0010831552663252665	0.005482447628860618	1.0555277392415256e-07	1.8289149149149149
2.348748868707583e-10	2.4128573022338503e-33	0.001064175807582366	0.005424096070432063	9.782150820342189e-08	1.8309159159159158
2.1186475701053547e-10	1.9627705054420613e-33	0.0010455010455424551	0.005366198671306953	9.063780569775959e-08	1.8329169169169168
1.910628503317394e-10	1.596189060407236e-33	0.001027126538287198	0.005308754165785414	8.396431229461745e-08	1.834917917917918
1.7226198099947547e-10	1.2977052411178495e-33	0.0010090479062401432	0.005251761259667997	7.776611629074464e-08	1.836918918918919
1.552739269961132e-10	1.0547382819644336e-33	0.0009912608309624329	0.0051952186307208555	7.201059632182182e-08	1.83891991991992
1.399277410180739e-10	8.570186667526193e-34	0.0009737610539964441	0.005139124929140331	6.666727822744535e-08	1.840920920920921
1.2606820734499575e-10	6.9616594637477e-34	0.0009565443757547494	0.00508347877801679	6.17077003624718e-08	1.842921921921922
1.1355443248550125e-10	5.653432243333547e-34	0.0009396066544519452	0.005028278773797648	5.710528689015442e-08	1.844922922922923
1.0225855838441071e-10	4.589744702927018e-34	0.0009229438050770187	0.004973523486749511	5.283522861582767e-08	1.846923923923924
9.206458788144075e-11	3.7251330492945388e-34	0.0009065517984040644	0.004919211461419352	4.887437094219571e-08	1.8489249249249249
8.286731294674288e-11	3.02253939715055e-34	0.0008904266600392564	0.004865341217094666	4.520110854859482e-08	1.8509259259259259
7.457133698904619e-11	2.4517663133119862e-34	0.0008745644695020909	0.004811911248262467	4.1795286416941066e-08	1.8529269269269268
6.709018324267234e-11	1.988213868185768e-34	0.0008589613593390429	0.004758920025067181	3.863810684650911e-08	1.854927927927928
6.034548189450528e-11	1.611847855313963e-34	0.0008436135142678712	0.004706365993767213	3.571204211822583e-08	1.856928928928929
5.4266229215439286e-11	1.3063571135416051e-34	0.0008285171703508662	0.004654247577190191	3.300075248683694e-08	1.85892992992993
4.878811251666225e-11	1.058465495276122e-34	0.0008136686141955049	0.004602563175186863	3.048900919618608e-08	1.860930930930931
4.385289526291102e-11	8.573702652903959e-35	0.0007990641821809831	0.00455131116508348	2.816262222889902e-08	1.862931931931932
3.9407857145966385e-11	6.942838319826229e-35	0.0007847002597092142	0.004500489902132662	2.600837251709001e-08	1.864932932932933
3.540528435513552e-11	5.620599079400621e-35	0.0007705732804789834	0.004450097719962668	2.4013948355290983e-08	1.866933933933934
3.1802005680234035e-11	4.5488863433346587e-35	0.0007566797257819713	0.004400132931024999	2.2167885770684663e-08	1.868934934934935
2.8558970449226878e-11	3.680480199478288e-35	0.0007430161238194658	0.004350593827040259	2.0459512618943345e-08	1.8709359359359359
2.5640864639743627e-11	2.977013521641063e-35	0.000729579049038642	0.00430147867944223	1.8878896186542185e-08	1.8729369369369369
2.3015761813379034e-11	2.407321256539395e-35	0.0007163651214873564	0.004252785739820101	1.741679409237242e-08	1.874937937937938
2.065480580618707e-11	1.946095802444355e-35	0.0007033710061864426	0.004204513240358776	1.6064608292845815e-08	1.876938938938939
1.8531922370013037e-11	1.5727920418402816e-35	0.0006905934125185794	0.004156659394277176	1.4814342005477581e-08	1.87893993993994
1.6623557199119726e-11	1.270735936387122e-35	0.0006780290936328389	0.004109222396264537	1.3658559376198148e-08	1.880940940940941
1.490843799661861e-11	1.0263990530550742e-35	0.0006656748458640888	0.00406220042291463	1.2590347725382857e-08	1.882941941941942
1.3367358437083801e-11	8.28808306998685e-36	0.0006535275081664467	0.004015591633157771	1.1603282216835217e-08	1.884942942942943
1.1982982066846122e-11	6.690658595743846e-36	0.0006415839615600599	0.003969394168690679	1.0691392802735055e-08	1.886943943943944
1.0739664353163236e-11	5.3995872844987746e-36	0.0006298411285905133	0.003923606154404056	9.849133305885194e-09	1.888944944944945
9.623291248973459e-12	4.356414391089059e-36	0.0006182959728002	0.003878225698807841	9.071352508481085e-09	1.890945945945946
8.621132782412334e-12	3.513781273401092e-36	0.000606945498211051	0.0038332508944541074	8.353267124109945e-09	1.8929469469469469
7.721710310734973e-12	2.8333301672202328e-36	0.0005957867488180409	0.00378867981835756	7.69043653677202e-09	1.8949479479479479
6.914676197734708e-12	2.284002470171745e-36	0.0005848168080929223	0.0037445105324135134	7.078739197432192e-09	1.896948948948949
6.19070478305778e-12	1.840657033447068e-36	0.0005740327984976891	0.003700741083813437	6.514350574966874e-09	1.89894994994995
5.541393611822555e-12	1.4829486121781393e-36	0.0005634318810072633	0.003657369505457834	5.993722564387224e-09	1.900950950950951
4.959173984415315e-12	1.1944177562143737e-36	0.0005530112546409968	0.00361439381636659	5.513564260916638e-09	1.902951951951952
4.437229969956048e-12	9.617524955588955e-37	0.0005427681560025273	0.0035718120220866417	5.070824013883407e-09	1.904952952952953
3.9694251033582874e-12	7.741895672945739e-37	0.0005326998588276113	0.003529622115096918	4.662672679484322e-09	1.906953953953954
3.5502360557342702e-12	6.230289527233493e-37	0.0005228036735395626	0.0034878220752105724	4.286487996288196e-09	1.908954954954955
3.174692631680031e-12	5.012403973417051e-37	0.0005130769468119424	0.003446409869974418	3.939840011897728e-09	1.910955955955956
2.838323505207966e-12	4.03144578540753e-37	0.000503517061138175	0.003405383455065513	3.620477493485393e-09	1.9129569569569569
2.5371071592522545e-12	3.2415483505602037e-37	0.0004941214344077944	0.0033647407746849075	3.326315258976847e-09	1.9149579579579579
2.267427542173811e-12	2.6056801573460764e-37	0.00048488751948901326	0.0033244797619484743	3.055422369485921e-09	1.916958958958959
2.0260339989350937e-12	2.093951553687937e-37	0.0004758128038173889	0.003284598339274784	2.8060111272211986e-09	1.91895995995996
1.810005074958427e-12	1.6822443371764668e-37	0.00046689480899026647	0.003245094418770014	2.5764268264926704e-09	1.920960960960961
1.6167158274587833e-12	1.3511029506370745e-37	0.00045813109036685297	0.003205965902609818	2.3651382086653855e-09	1.922961961961962
1.4438083125552552e-12	1.0848376060002052e-37	0.0004495192366736212	0.0031672106834181694	2.1707285749374473e-09	1.924962962962963
1.2891649469962206e-12	8.707990422154604e-38	0.0004410568696148964	0.0031288266446431127	1.9918875136780633e-09	1.926963963963964
1.1508844711377837e-12	6.987922432508159e-38	0.0004327416434884042	0.0030908116609293735	1.8274032017535816e-09	1.928964964964965
1.0272602651273566e-12	5.606026292438797e-38	0.00042457124480561144	0.0030531635984878468	1.6761552418052613e-09	1.930965965965966
9.167607932823383e-13	4.4961325571219775e-38	0.0004165433919166906	0.0030158803154619065	1.5371079998299876e-09	1.932966966966967
8.180119726132408e-13	3.6049563059590966e-38	0.00040865583463995774	0.002978959662290469	1.4093044096625334e-09	1.9349679679679679
7.297812805043968e-13	2.8896006438849015e-38	0.0004009063538956276	0.0029423994820678627	1.291860213072483e-09	1.936968968968969
6.509634338987287e-13	2.315541491768163e-38	0.0003932927613437613	0.0029061976109004206	1.1839586061781726e-09	1.93896996996997
5.805674880876475e-13	1.8550013555441785e-38	0.0003858128990262747	0.0028703518782597537	1.0848452647501637e-09	1.940970970970971
5.177052175235907e-13	1.4856373762215216e-38	0.0003784646390128843	0.0028348601073327553	9.938237227354367e-10	1.942971971971972
4.615806540762812e-13	1.1894832328868722e-38	0.00037124588305089605	0.002799720115368224	9.102510799857806e-10	1.944972972972973
4.1148066996291397e-13	9.520960292206074e-39	0.00036415456221871564	0.0027649297140201453	8.335340167260831e-10	1.946973973973974
3.6676650330232004e-13	7.618686532777097e-39	0.00035718863658300016	0.0027304867096875933	7.631250937565498e-10	1.948974974974975
3.2686613397157577e-13	6.094756765551117e-39	0.0003503460948593498	0.002696388903851201	6.985193187515176e-10	1.950975975975976
2.9126742626958306e-13	4.8742698948848465e-39	0.00034362495407646735	0.002662634093406228	6.392509603024604e-10	1.952976976976977
2.595119628965047e-13	3.8970833067674716e-39	0.0003370232592436975	0.0026292200709921777	5.848905925584109e-10	1.954977977977978
2.311895020155438e-13	3.114918787668481e-39	0.0003305390830218839	0.0025961446253189298	5.350423544477468e-10	1.956978978978979
2.059329957413076e-13	2.4890331945878308e-39	0.0003241705253974664	0.0025634055414894435	4.893414085259784e-10	1.95897997997998
1.8341411435925026e-13	1.9883442180200354e-39	0.0003179157133597667	0.0025310006013188903	4.474515854879724e-10	1.960980980980981
1.6333922597955574e-13	1.5879227642473934e-39	0.0003117728005813929	0.002498927583650338	4.090632013150884e-10	1.962981981981982
1.4544578621747831e-13	1.2677805965571413e-39	0.00030573996710171676	0.0024671842646668877	3.7389103490023953e-10	1.964982982982983
1.2949909691786848e-13	1.0118956950284138e-39	0.0002998154190133681	0.0024357684182002523	3.4167245481161525e-10	1.966983983983984
1.1528939694652508e-13	8.074289518397858e-40	0.0002939973881517044	0.0024046778160358123	3.121656846211755e-10	1.968984984984985
1.0262925169442581e-13	6.4409482395947664e-40	0.00028828413178719935	0.002373910228214098	2.851481969405636e-10	1.970985985985986
9.135121121780178e-14	5.1365583066436935e-40	0.0002826739323207255	0.002343463423328679	2.6041522697757455e-10	1.972986986986987
8.130570989994019e-14	4.09516643801181e-40	0.00027716509698167763	0.0023133351688205015	2.37778397053488e-10	1.974987987987988
7.235918319859363e-14	3.2639824438464803e-40	0.00027175595752891075	0.0022835232312686166	2.1706444410823486e-10	1.976988988988989
6.439237946270858e-14	2.6007642862724414e-40	0.0002664448699544508	0.0022540253766772985	1.9811404276867893e-10	1.97898998998999
5.729884698809458e-14	2.071720165174512e-40	0.0002612302141899559	0.0022248393707595903	1.807807170679887e-10	1.980990990990991
5.0983578455546164e-14	1.6498258941894166e-40	0.00025611039381588516	0.0021959629792171853	1.6492983438286563e-10	1.982991991991992
4.536179667700811e-14	1.3134757522066408e-40	0.00025108383577336223	0.002167393968016744	1.5043767560292226e-10	1.984992992992993
4.035786718358805e-14	1.0454010350856087e-40	0.0002461489900786946	0.002139130103662545	1.3719057596417175e-10	1.986993993993994
3.5904324640292284e-14	8.318034428670281e-41	0.00024130432954053095	0.0021111691534655384	1.2508413136864688e-10	1.988994994994995
3.194100138110553e-14	6.616608267508672e-41	0.0002365483494796319	0.0020835088858087597	1.1402246537616817e-10	1.990995995995996
2.841424753815436e-14	5.261711775377726e-41	0.00023187956745122915	0.0020561470704091043	1.0391755239387922e-10	1.992996996996997
2.5276233302470407e-14	4.183074583577075e-41	0.00022729652296995693	0.0020290814785754864	9.468859290595311e-11	1.994997997997998
2.2484324812493853e-14	3.3246128810749717e-41	0.00022279777723733092	0.0020023098834633605	8.626143688125157e-11	1.996998998998999
2.0000526030090206e-14	2.6415782506485555e-41	0.0002183819128717605	0.0019758300603255944	7.856805177208382e-11	1.999
