# Supplementary material for: Quantitative evaluation of methods to analyze motion changes in single-particle experiments
Source: Nat Commun. 2025 Jul 22;16:6749. doi: 10.1038/s41467-025-61949-x (PMC12283970; doi:10.1038/s41467-025-61949-x)
Supplement: Supplementary file 4 — Source Data files [file 41467_2025_61949_MOESM4_ESM.zip › Fig. 8 b.csv]

I	M	H	O	E	alpha
0.025741425607110374	0.0005724811139121944	0.01673507692866109	0.027111251439531588	0.05593423619803641	0.0
0.026420538272342652	0.0006277692022424545	0.01704252675145992	0.02741180671918207	0.05770020102123193	0.002001001001001001
0.0271145865797257	0.0006879570606211011	0.01735500672291326	0.027715066037660212	0.05950875694592271	0.004002002002002002
0.027823799138227873	0.0007534338762091677	0.017672586273991563	0.028021045727837753	0.06136042682749905	0.006003003003003003
0.028548404945366323	0.0008246153954841857	0.017995335538870626	0.028329762150636584	0.06325572085657814	0.008004004004004004
0.02928863328411167	0.0009019453395677804	0.018323325357106256	0.028641231697749812	0.06519513571186457	0.010005005005005004
0.03004471361729072	0.0009858968602285386	0.018656627275707917	0.028955470794809833	0.06717915370229888	0.012006006006006006
0.03081687547952654	0.0010769740345637393	0.018995313551109776	0.02927249590504945	0.06920824189933983	0.014007007007007008
0.031605348366758504	0.001175713395994926	0.019339457151035647	0.02959232353350688	0.07128285126027255	0.016008008008008008
0.03241036162338916	0.0012826854988216335	0.01968913175625626	0.029914970231829874	0.07340341574347549	0.018009009009009008
0.03323214432710793	0.0013984965131652461	0.02004441176223558	0.03024045260373878	0.07557035141662163	0.02001001001001001
0.03407092517144636	0.001523789846701724	0.020405372280664094	0.030568787311213742	0.07778405555883217	0.022011011011011012
0.03492693234612299	0.0016592477891278598	0.02077208914087629	0.030899991081477434	0.08004490575784025	0.024012012012012012
0.03580039341524045	0.0018055931748323015	0.021144638891149963	0.031234080714849958	0.08235325900326494	0.026013013013013012
0.036691535193400376	0.001963591058750488	0.02152309879988417	0.031571073093559686	0.08470945077713614	0.028014014014014016
0.037600583619807046	0.0021340503998730958	0.02190754685665435	0.03191098519160096	0.08711379414284649	0.030015015015015016
0.038527763630433344	0.0023178257463526697	0.02229806177314063	0.03225383408573657	0.08956657883375045	0.032016016016016016
0.039473299028327524	0.002515818915613699	0.022694722983927676	0.03259963696775088	0.09206807034266246	0.034017017017017016
0.04043741235214255	0.0027289806623202457	0.023097610647173	0.032948411158069554	0.0946185090135463	0.036018018018018017
0.041420324742974614	0.00295831232649442	0.02350680564514123	0.03330017412086847	0.09721810913672045	0.03801901901901902
0.04242225580960022	0.0032048674535105006	0.0239223895846013	0.03365494348080668	0.09986705804893879	0.04002002002002002
0.0434434234922061	0.003469753377117054	0.02434444479708462	0.034012737041527005	0.10256551523973817	0.042021021021021024
0.044484043924709823	0.0037541327560652025	0.024773054339000566	0.03437357280608006	0.1053136114654752	0.044022022022022024
0.04554433129577218	0.004059225054349039	0.025208301991607396	0.034737468999437894	0.10811144787250235	0.046023023023023024
0.04662449770860719	0.004386307954497472	0.025650272260835237	0.03510444409327759	0.1109590951309636	0.048024024024024024
0.047724753039698885	0.00473671869279955	0.026099050376958977	0.03547451683322706	0.1138565925807119	0.050025025025025024
0.04884530479653705	0.005111855304801192	0.026554722294117858	0.035847706268779485	0.11680394739087793	0.052026026026026025
0.0499863579744889	0.005513177768885398	0.027017374689679262	0.03622403178609781	0.11980113373463722	0.054027027027027025
0.05114811491292626	0.005942209035244134	0.027487094963443766	0.03660351314394668	0.12284809198074628	0.05602802802802803
0.05233077515073127	0.006400535927073558	0.027963971236688978	0.03698617051300365	0.1259447279034322	0.05802902902902903
0.053534535281307825	0.006889809900380135	0.028448092351048938	0.03737202451882167	0.12909091191223684	0.06003003003003003
0.0547595888072283	0.007411747648377931	0.028939547867226946	0.03776109628872936	0.13228647830342913	0.06203103103103103
0.056006125994648326	0.007968131536093543	0.02943842806353835	0.03815340750297775	0.1355312245346085	0.06403203203203203
0.05727433372762599	0.00856080985047908	0.029944823934280884	0.038548980450459076	0.13882491052412996	0.06603303303303304
0.05856439536248406	0.009191696851071544	0.03045882718792979	0.038947838089345724	0.14216725797698607	0.06803403403403403
0.059876490582357327	0.009862772606034596	0.03098053024515484	0.03935000411301783	0.14555794973878505	0.07003503503503504
0.061210795252068614	0.010576082598281113	0.031510026236656524	0.0397555030216703	0.1489966291794591	0.07203603603603603
0.0625674812734814	0.011333737086309035	0.032047409000818344	0.040164360200013204	0.15248289960833877	0.07403703703703704
0.06394671644147668	0.012137910204392678	0.03259277308117311	0.04057660200150405	0.156016323722219	0.07603803803803803
0.06534866430070693	0.012990838786864765	0.03314621372367957	0.04099225583957316	0.1595964230880334	0.07803903903903904
0.06677348400327927	0.01389482090140385	0.03370782687380719	0.041411350286331	0.16322267766174411	0.08004004004004003
0.06822133016752355	0.014852214076515055	0.03427770917342628	0.04183391517927081	0.16689452534503227	0.08204104104104104
0.06969235273800273	0.015865433208762898	0.034855957957500544	0.04225998173650641	0.17061136158136417	0.08404204204204205
0.07118669684692254	0.016936948135788218	0.035442671250578955	0.04268958268111373	0.17437253899297817	0.08604304304304304
0.07270450267710139	0.018069280861721628	0.036037947763085124	0.043122752375170804	0.17817736706031675	0.08804404404404405
0.07424590532666078	0.01926500242229791	0.036641886887400235	0.04355952696411924	0.18202511184539985	0.09004504504504504
0.0758110346755977	0.02052672937778089	0.03725458869373805	0.04399994453209961	0.18591499576060114	0.09204604604604605
0.07740001525440159	0.021857119922733086	0.03787615392580807	0.04444404526894077	0.1898461973842579	0.09404704704704704
0.07901296611487897	0.023258869602707566	0.03850668399626506	0.0448918716495112	0.19381785132450371	0.09604804804804805
0.08065000070334824	0.024734706629104666	0.039146280981941534	0.04534346862617081	0.19782904813267335	0.09804904904904906
0.08231122673636845	0.026287386784726523	0.039795047618861094	0.04579888383508812	0.20187883426758607	0.10005005005005005
0.08399674607916485	0.02791968791397283	0.04045308729702955	0.04625816781721648	0.20596621211196234	0.10205105105105106
0.08570665462691356	0.0296344039931583	0.04112050405500148	0.04672137425474951	0.21009014004218046	0.10405205205205205
0.08744104218904802	0.03143433877808919	0.04179740257421892	0.04718856022390366	0.21424953255252652	0.10605305305305306
0.08919999237674711	0.033322299027814146	0.04248388817312081	0.04765978646489933	0.2184432604350281	0.10805405405405405
0.09098358249376672	0.03530108730535977	0.04318006680101871	0.04813511767003736	0.22267015101591056	0.11005505505505506
0.09279188343077151	0.03737349435826874	0.04388604503173876	0.048614622790790055	0.22692898844964116	0.11205605605605606
0.09462495956332535	0.0395422910838757	0.04460193005702448	0.049098375364846396	0.23121851407146882	0.11405705705705706
0.09648286865369483	0.041810220086474593	0.04532782967970006	0.0495864538640687	0.23553742680929177	0.11605805805805806
0.0983656617566191	0.04417998683584623	0.04606385230659064	0.050078942064336454	0.23988438365561476	0.11805905905905906
0.10027338312919698	0.04665425043901855	0.046810106941197215	0.05057592943826407	0.24425800020028438	0.12006006006006006
0.10220607014503925	0.04923561403961113	0.04756670317612373	0.05107751157179003	0.24865685122460984	0.12206106106106106
0.1041637532128317	0.05192661486167037	0.04833375118525421	0.05158379060564311	0.2530794713573991	0.12406206206206206
0.10614645569945068	0.054729713917506875	0.04911136171567705	0.052094875702691716	0.2575243557933545	0.12606306306306306
0.10815419385777054	0.05764728540170401	0.049899646079354154	0.052610883542182275	0.2619899610741895	0.12806406406406406
0.11018697675929746	0.060681605796155134	0.05069871614453336	0.053131938841866	0.2664747059327396	0.13006506506506507
0.11224480623176236	0.06383484271369405	0.05150868432690052	0.053658174909001995	0.270976972200248	0.13206606606606608
0.11432767680179835	0.06710904351059738	0.0523296635804701	0.05418973422120637	0.27549510577692027	0.13406706706706706
0.1164355756428275	0.07050612370094039	0.05316176738821154	0.05472676903809484	0.2800274176657418	0.13606806806806807
0.11856848252827387	0.07402785520846307	0.054005109752409325	0.055269442044636255	0.2845721850694637	0.13806906906906907
0.12072636979021727	0.07767585449423618	0.054859805184754445	0.05581792702709613	0.28912765255055767	0.14007007007007008
0.12290920228359567	0.08145157060098926	0.055725968696165154	0.05637240958240567	0.2936920332538489	0.14207107107107106
0.12511693735606008	0.08535627315745355	0.05660371578633552	0.056933087861738604	0.2982635101914318	0.14407207207207207
0.12734952482357878	0.08939104038847039	0.05749316243300868	0.05750017334901604	0.3028402375893724	0.14607307307307307
0.12960690695188345	0.0935567471788941	0.058394425080973686	0.05807389167498902	0.3074203422956013	0.14807407407407408
0.1318890184438429	0.09785405324146434	0.05930762063078358	0.05865448346746844	0.3120019252482966	0.1500750750750751
0.13419578643284477	0.10228339144081473	0.06023286642719308	0.059242205238180634	0.3165830630039508	0.15207607607607607
0.1365271304822575	0.1068449563276065	0.06117028024731391	0.05983733030662544	0.32116180932421706	0.15407707707707707
0.13888296259104133	0.11153869293840318	0.0621199802884854	0.06044014976120203	0.32573619682051647	0.15607807807807808
0.14126318720556633	0.11636428591832852	0.06308208515586011	0.061050973457742574	0.33030423865529396	0.1580790790790791
0.1436677012376927	0.12132114902474157	0.06405671384970092	0.06167013105545777	0.33486393029869604	0.16008008008008007
0.14609639408915828	0.1264084150711221	0.06504398575238964	0.0622979730901496	0.33941325133934835	0.16208108108108107
0.1485491476823122	0.13162492637104772	0.06604402061514378	0.06293487208438538	0.34395016734779554	0.16408208208208208
0.15102583649722726	0.13696922574257375	0.0670569385444427	0.06358122369415167	0.3484726317910763	0.1660830830830831
0.15352632761521348	0.14243954813345314	0.0680828599881579	0.06423744789131892	0.35297858799679105	0.1680840840840841
0.15605048076875	0.148033812927472	0.06912190572138957	0.06490399018104479	0.35746597116492634	0.17008508508508507
0.15859814839784334	0.15374961699169779	0.0701741968320062	0.06558132285302962	0.3619327104255945	0.17208608608608608
0.16116917571281283	0.15958422852363247	0.0712398547058861	0.06626994626530579	0.36637673094075196	0.1740870870870871
0.16376340076349546	0.16553458175613914	0.07231900101186042	0.06697039015899965	0.37079595604785837	0.1760880880880881
0.16638065451485395	0.1715972725765391	0.07341175768635552	0.0676832150022463	0.37518830944334347	0.1780890890890891
0.16902076092896515	0.17776855511447068	0.07451824691773454	0.0684090133611653	0.37955171740365706	0.18009009009009008
0.17168353705335632	0.18404433935094766	0.07563859113033614	0.069148411295519	0.3838841110415815	0.1820910910910911
0.17436879311564765	0.19042018979855857	0.07677291296821111	0.06990206977637686	0.3881834285953981	0.1840920920920921
0.1770763326244541	0.19689132529990663	0.07792133527855383	0.0706706861227951	0.3924476177484136	0.1860930930930931
0.17980595247648773	0.20345261998821013	0.07908398109482971	0.0714549954541971	0.39667463797626146	0.18809409409409408
0.18255744306979546	0.21009860545046533	0.08026097361959689	0.0722557721548022	0.4008624629193221	0.1900950950950951
0.1853305884230579	0.21682347412972988	0.08145243620702142	0.0730738313461021	0.405009082777511	0.1920960960960961
0.18812516630086745	0.22362108399892938	0.08265849234508667	0.07391003036302575	0.40911250672462557	0.1940970970970971
0.19094094834489392	0.2304849645341173	0.08387926563749461	0.07476527022906422	0.4131707653393532	0.1960980980980981
0.19377770021083823	0.23740832401036624	0.08511487978526011	0.07564049712525185	0.41718191304998503	0.1980990990990991
0.19663518171106867	0.24438405813843778	0.08636545856799714	0.07653670384751451	0.4211440305898061	0.2001001001001001
0.19951314696281972	0.25140476005508705	0.08763112582489722	0.07745493124650835	0.4250552274600771	0.2021011011011011
0.20241134454183474	0.25846273167433975	0.08891200543539897	0.07839626964367707	0.4289136443974572	0.2041021021021021
0.2053295176413168	0.265549996401339	0.09020822129955028	0.07936186021686065	0.43271745584267196	0.2061031031031031
0.20826740423604814	0.27265831320443484	0.09151989731806165	0.08035289634839181	0.436464872407173	0.2081041041041041
0.21122473725153212	0.2797791920350979	0.09284715737205129	0.08137062492822024	0.4401541433344915	0.2101051051051051
0.21420124473800026	0.2869039105790092	0.09419012530248326	0.08241634760421349	0.44378355895294974	0.2121061061061061
0.21719665004912186	0.29402353231534833	0.09554892488929678	0.08349142197139714	0.44735145311635355	0.21410710710710712
0.22021067202524686	0.3011289258548783	0.09692367983022954	0.08459726269151795	0.4508562056292547	0.2161081081081081
0.2232430251810018	0.3082107855209697	0.09831451371933347	0.08573534253394652	0.4542962446533525	0.2181091091091091
0.22629341989705676	0.31525965313122256	0.09972155002518511	0.08690719332858246	0.45767004909156606	0.2201101101101101
0.2293615626158688	0.32226594093088373	0.10114491206879023	0.08811440682108476	0.4609761509463061	0.22211111111111112
0.23244715604120675	0.3292199556228346	0.10258472300118371	0.08935863542043364	0.46421313764844785	0.22411211211211213
0.2355498993412501	0.33611192343259744	0.10404110578072667	0.09064159282853065	0.4673796543535062	0.2261131131131131
0.23866948835505242	0.34293201614057955	0.1055141831500999	0.09196505454127223	0.47047440620150566	0.2281141141141141
0.24180561580215257	0.3496703780077008	0.10700407761299636	0.09333085821028882	0.47349616053704063	0.23011511511511512
0.2449579714951102	0.35631715351465804	0.10851091141051276	0.09474090385432761	0.4764437490860268	0.23211611611611613
0.24812624255473972	0.3628625158293895	0.11003480649724305	0.09619715390908228	0.4793160700856569	0.2341171171171171
0.2513101136278077	0.36929669591186165	0.11157588451707341	0.0977016331041292	0.482112090364085	0.23611811811811811
0.2545092671069578	0.3756100121601318	0.11313426677868155	0.09925642815553709	0.4848308473663947	0.23811911911911912
0.2577233833526196	0.38179290049676784	0.11471007423074137	0.10086368726265915	0.48747145112342005	0.24012012012012013
0.2609521409166555	0.3878359447901746	0.11630342743683543	0.10252561939761609	0.4900330861600312	0.24212112112112114
0.2641952167674963	0.393729907501186	0.11791444655007566	0.10424449337602161	0.49251501333952585	0.24412212212212211
0.2674522865165107	0.39946576044149307	0.1195432512874364	0.10602263669760682	0.4949165716408115	0.24612312312312312
0.2707230246453509	0.4050347155270777	0.12118996090379966	0.10786243414555574	0.4972371798651098	0.24812412412412413
0.27400710473401696	0.4104282554068629	0.12285469416571623	0.10976632613358848	0.49947633826896815	0.25012512512512514
0.27730419968937525	0.41563816384427027	0.1245375693248845	0.11173680679010792	0.5016336301204142	0.2521261261261261
0.28061398197386783	0.42065655572733424	0.12623870409134955	0.1137764217690809	0.5037087231751594	0.25412712712712715
0.283936123834146	0.42547590658145046	0.12795821560642476	0.11588776577773986	0.5057013710698148	0.25612812812812813
0.28727029752936123	0.4300890814577806	0.12969622041533901	0.11807347981168478	0.5076114146291623	0.2581291291291291
0.2906161755588432	0.4344893630697755	0.1314528344396121	0.12033624808852708	0.5094387830845913	0.26013013013013014
0.29397343088889805	0.4386704790502567	0.13322817294916078	0.12267879467185552	0.5111834952009028	0.2621311311311311
0.29734173717845436	0.44262662820199694	0.13502235053413972	0.12510387977802195	0.512845660308757	0.26413213213213216
0.3007207690032915	0.4463525056157842	0.136835481076519	0.12761429575903183	0.5144254792401377	0.26613313313313314
0.30411020207857714	0.44984332653154635	0.13866767772140248	0.13021286275570162	0.5159232451643005	0.2681341341341341
0.3075097134794496	0.4530948488202477	0.14051905284809063	0.13290242401618793	0.5173393443217665	0.27013513513513515
0.3109189818593764	0.4561033939669646	0.14238971804088946	0.13568584087602362	0.518674256654031	0.27213613613613613
0.31433768766602405	0.4588658664387854	0.14427978405967204	0.1385659873969017	0.5199285563267635	0.27413713713713717
0.31776551335437864	0.46137977132496844	0.14618936081019404	0.14154574466262643	0.5211029121443825	0.27613813813813815
0.32120214359685373	0.46364323014114117	0.14811855731416845	0.14462799473191132	0.5221980878540087	0.2781391391391391
0.3246472654901305	0.46565499469419075	0.15006748167910247	0.14781561424902984	0.5232149423369181	0.28014014014014016
0.3281005687584741	0.4674144589099249	0.1520362410679023	0.15111146771472925	0.5241544296857398	0.28214114114114114
0.331561745953278	0.46892166853152034	0.1540249416682485	0.15451840042128334	0.5250175991657663	0.2841421421421421
0.3350304926485875	0.47017732860324474	0.15603368866174702	0.15803923105709172	0.5258055950588828	0.28614314314314315
0.3385065076323612	0.4711828086609095	0.15806258619286026	0.16167674398782533	0.5265196563887443	0.28814414414414413
0.34198949309323373	0.47194014555798064	0.16011173733762393	0.16543368122276683	0.5271611165259787	0.29014514514514517
0.3454791548025458	0.4724520438642293	0.1621812440721518	0.16931273407668362	0.5277314026723221	0.29214614614614615
0.348975202291417	0.4727218737822178	0.16427120724093663	0.1733165345393195	0.5282320352227443	0.2941471471471471
0.3524773490226384	0.4727536665357947	0.16638172652494937	0.17744764636636	0.5286646270047658	0.29614814814814816
0.3559853125571698	0.4725521071940655	0.16851290040954414	0.1817085559075376	0.5290308823943106	0.29814914914914914
0.35949881471503736	0.4721225249040256	0.17066482615217232	0.18610166268937373	0.5293325963076042	0.3001501501501502
0.36301758173042303	0.4714708805151407	0.17283759974991292	0.19062926977189243	0.5295716530687614	0.30215115115115115
0.3665413444007593	0.47060375158962675	0.1750313159068229	0.19529357390049967	0.5297500251528814	0.30415215215215213
0.3700698382296358	0.46952831480299057	0.17724606800111561	0.2000966554760606	0.5298697718046143	0.30615315315315317
0.37360280356334136	0.4682523257505059	0.17948194805217016	0.20504046836804887	0.5299330375323286	0.30815415415415415
0.3771399857208717	0.46678409618669564	0.18173904668738095	0.21012682959745438	0.529942050478171	0.3101551551551552
0.38068113511723534	0.4651324687365345	0.18401745310884984	0.2153574089179089	0.529899120664468	0.31215615615615616
0.38422600737990786	0.4633067891289372	0.18631725505993096	0.22073371832523944	0.5298066381170949	0.31415715715715714
0.38777436345828603	0.46131687601512406	0.18863853879163112	0.22625710152733178	0.5296670708665902	0.3161581581581582
0.3913259697260047	0.4591729884466069	0.19098138902887435	0.2319287234078131	0.5294829628279739	0.31815915915915916
0.3948805980759915	0.4568857910997855	0.1933458889366369	0.23774955951860618	0.5292569315603869	0.32016016016016013
0.3984380260081388	0.45446631734642096	0.1957321200859577	0.24372038563786308	0.5289916659078451	0.32216116116116117
0.4019980367094836	0.4519259302815284	0.19814016241983423	0.2498417674311474	0.5286899235225699	0.32416216216216215
0.4055604191267997	0.4492762818324362	0.20057009421900768	0.2561140502549879	0.5283545282725216	0.3261631631631632
0.4091249680315104	0.44652927008485155	0.2030219920676464	0.26253734914305016	0.5279883675349465	0.32816416416416416
0.41269148407684353	0.443696994973685	0.2054959308189338	0.26911153901618245	0.5275943893779053	0.33016516516516514
0.41625977384716034	0.4407917124980656	0.20799198356056925	0.2758362451584421	0.5271755996319285	0.3321661661661662
0.41982964989939875	0.43782578763135144	0.21051022158018728	0.28271083400192165	0.5267350588541209	0.33416716716716716
0.42340093079658503	0.4348116461079587	0.21305071433070588	0.2897344042637392	0.5262758791871898	0.3361681681681682
0.42697344113337304	0.43176172527941153	0.21561352939560816	0.2969057784789291	0.5258012211160671	0.33816916916916917
0.4305470115535867	0.4286884242420997	0.2181987324541672	0.30422349497317147	0.5253142901249381	0.34017017017017015
0.43412147875974666	0.42560405344875407	0.22080638724662208	0.3116858003193015	0.5248183332576811	0.3421711711711712
0.4376966855145772	0.4225207840245313	0.2234365555393122	0.3192906423213562	0.5243166355848677	0.34417217217217216
0.44127248063449603	0.4194505970167877	0.22608929708977854	0.3270356635695324	0.5238125165806595	0.3461731731731732
0.444848718975102	0.41640523281504166	0.22876466961183994	0.3349181956088263	0.5233093264130836	0.3481741741741742
0.4484252614086889	0.4133961409842096	0.2314627287406537	0.34293525376332973	0.5228104421513422	0.35017517517517516
0.4520019747938174	0.41043443075990893	0.23418352799776765	0.35108353265712855	0.5223192638939668	0.3521761761761762
0.45557873193699466	0.4075308224593611	0.23692711875617214	0.35935940247151105	0.5218392108217871	0.35417717717717717
0.45915541154651707	0.4046956000651917	0.2396935502053636	0.36775890597674016	0.5213737171798383	0.3561781781781782
0.4627318981785433	0.40193856524212396	0.2424828693164243	0.37627775637495275	0.5209262281924838	0.3581791791791792
0.46630808217547554	0.39926899304818747	0.2452951208071304	0.38491133598886407	0.5205001959161822	0.36018018018018017
0.46988385959673606	0.3966955896025639	0.24813034710709614	0.3936546958288256	0.5200990750344677	0.3621811811811812
0.47345913214203494	0.3942264519715507	0.25098858832296267	0.40250255606846475	0.5197263185998643	0.3641821821821822
0.477033807067239	0.3918690305323236	0.2538698822036429	0.41144930745659114	0.5193853737275852	0.36618318318318316
0.4806077970929553	0.3896300940712163	0.2567742641056291	0.4204890136903098	0.5190796772460108	0.3681841841841842
0.4841810203059564	0.38751569786910445	0.2597017669583745	0.429615414771344	0.518812651309065	0.3701851851851852
0.4877534000535839	0.38553115502121205	0.26265242122975785	0.4388219313644466	0.5185876989757394	0.3721861861861862
0.4913248648312725	0.3836810112322642	0.2656262548916406	0.4481016701734639	0.5184081997621355	0.3741871871871872
0.49489534816334807	0.38196902332042737	0.2686232933855269	0.45744743034715885	0.5182775051715128	0.37618818818818817
0.4984647884772629	0.38039814165496594	0.2716435595883345	0.4668517109232604	0.518198934207943	0.3781891891891892
0.5020331289714338	0.37897049674304084	0.2746870737782891	0.476306719315445	0.5181757688792743	0.3801901901901902
0.5056003174768678	0.37768739017066394	0.27775385360094984	0.4858043808440683	0.5182112496952148	0.3821911911911912
0.5091663063127527	0.37654929009157306	0.28084391403537756	0.49533634930744963	0.5183085711664361	0.3841921921921922
0.512731052136213	0.3755558314457802	0.28395726736045507	0.5048940185864272	0.5184708773106859	0.3861931931931932
0.5162945157864264	0.3747058210768721	0.28709392312136983	0.5144685352707234	0.5187012571719829	0.3881941941941942
0.5198566621233108	0.37399724790389505	0.2902538880962695	0.524050812291429	0.5190027403590417	0.3901951951951952
0.5234174598609953	0.37342729828992083	0.2934371662631015	0.5336315435396606	0.5193782926091397	0.3921961961961962
0.5269768813962923	0.37299237673528013	0.29664375876664406	0.5432012194471441	0.5198308113837081	0.3941971971971972
0.5305349026324023	0.3726881320090325	0.2998736638857446	0.5527501435002196	0.5203631215019691	0.3961981981981982
0.5340915027980767	0.3725094888176213	0.30312687700076985	0.5622684496544903	0.5209779708190001	0.3981991991991992
0.5376466642624799	0.37245068509489176	0.30640339056128313	0.5717461206131425	0.5216780259546336	0.4002002002002002
0.54120037234599	0.37250531498281125	0.30970319405395763	0.5811730069278254	0.5224658680796344	0.40220120120120123
0.544752615127185	0.372666377557339	0.3130262739707354	0.5905388468769255	0.5233439887656149	0.4042022022022022
0.5483033832462664	0.37292633133899944	0.31637261377724535	0.5998332870721439	0.5243147859051641	0.4062032032032032
0.5518526697051702	0.37327715461278094	0.31974219388148895	0.6090459037404805	0.5253805597086594	0.4082042042042042
0.5554004696646284	0.3737104115670066	0.32313499160280534	0.6181662246250859	0.5265435087842351	0.4102052052052052
0.5589467802384382	0.3742173242457176	0.32655098114112724	0.6271837514449801	0.5278057263073579	0.4122062062062062
0.5624916002852036	0.374788850293779	0.32999013354653867	0.6360879828503648	0.5291691962864326	0.4142072072072072
0.5660349301978139	0.37541576645822544	0.33345241668914327	0.6448684378072036	0.5306357899308308	0.4162082082082082
0.5695767716909311	0.3760887577931141	0.33693779522925843	0.6535146793419426	0.5322072621276842	0.41820920920920923
0.5731171275867485	0.3767985124981351	0.3404462305879418	0.6620163385746698	0.5338852480337288	0.4202102102102102
0.5766560015992994	0.3775358223031554	0.34397768091786557	0.670363138966737	0.5356712597884232	0.4222112112112112
0.5801933981175819	0.37829168829145465	0.3475321010745458	0.6785449207068648	0.537566683354479	0.4242122122122122
0.5837293219877715	0.3790574320332583	0.35110944258794013	0.6865516651580535	0.5395727754918606	0.4262132132132132
0.5872637782947999	0.37982481187792694	0.35470965363442675	0.6943735192862439	0.5416906608712082	0.42821421421421424
0.5907967721435625	0.3805861442273565	0.3583326790091696	0.7020008199906136	0.5439213293325287	0.4302152152152152
0.5943283084400361	0.3813344295843384	0.3619784600988896	0.7094241182546841	0.5462656332948789	0.4322162162162162
0.5978583916725692	0.38206348313732624	0.3656469348550464	0.7166342030370249	0.5487242853226331	0.43421721721721723
0.6013870256936177	0.38276806960676024	0.369338037767443	0.7236221248203362	0.5512978558537768	0.4362182182182182
0.6049142135021937	0.3834440420373045	0.37305169983826947	0.7303792187380127	0.553986771095535	0.43821921921921925
0.6084399570272911	0.38408848417455876	0.376787848556589	0.7368971271979834	0.5567913110924406	0.4402202202202202
0.6119642569125542	0.384699856013548	0.38054640787328375	0.7431678219246787	0.5597116079718161	0.4422212212212212
0.6154871123024455	0.3852781420491319	0.38432729817647016	0.7491836253413748	0.5627476443714152	0.44422222222222224
0.6190085206301744	0.3858250016950335	0.3881304362673923	0.7549372312169337	0.5658992520537938	0.4462232232232232
0.6225284774076403	0.38634392126817413	0.39195573533680794	0.760421724503066	0.5691661107117645	0.44822422422422425
0.6260469760176385	0.3868403668581985	0.3958031049418764	0.7656306002906947	0.572547746969065	0.45022522522522523
0.6295640075085795	0.3873219373184088	0.39967245098356075	0.7705577818167897	0.5760435335801413	0.4522262262262262
0.633079560391964	0.3877985165238528	0.40356367568455204	0.7751976374561402	0.5796526888327036	0.45422722722722725
0.6365936204428457	0.38828242394523055	0.40747667756773265	0.7795449966359613	0.5833742761564641	0.4562282282282282
0.6401061705035298	0.3887885624840241	0.41141135143518326	0.7835951646149342	0.5872072039411942	0.4582292292292292
0.6436171902907202	0.38933456240538805	0.41536758834774834	0.7873439360722664	0.5911502255669768	0.46023023023023024
0.6471266562063501	0.38994092009172343	0.41934527560517043	0.7907876074566156	0.5952019396492381	0.4622312312312312
0.6506345411523122	0.39063113022254126	0.4233442967268036	0.7939229880492022	0.5993607905008594	0.46423223223223226
0.6541408143492974	0.3914318098665408	0.4273645314329157	0.796747409700149	0.6036250688133625	0.46623323323323324
0.6576454411599542	0.3923728128513706	0.43140585562659306	0.7992587352019884	0.6079929125588568	0.4682342342342342
0.6611483829165697	0.39348733265715924	0.43546814137625567	0.8014553652693647	0.6124623081141175	0.47023523523523525
0.6646495967534619	0.3948119919637521	0.4395512568987948	0.8033362440991774	0.6170310916078419	0.47223623623623623
0.668149035444279	0.396386916871044	0.44365506654334264	0.8049008634907773	0.6216969504917929	0.47423723723723726
0.6716466472443839	0.3982557937095516	0.44777943077568566	0.8061492655112688	0.6264574253362065	0.47623823823823824
0.6751423757385007	0.40046590626728557	0.45192420616333073	0.8070820436964993	0.6313099118494868	0.4782392392392392
0.6786361596937921	0.40306815118220046	0.4560892453612353	0.8077003427838847	0.6362516631218667	0.48024024024024026
0.6821279329185308	0.4061170291902993	0.46027439709821033	0.8080058569787996	0.6412797920923499	0.48224124124124124
0.6856176241265178	0.40967060988128406	0.4644795061640098	0.8080008267618417	0.6463912742378991	0.48424224224224227
0.6891051568073981	0.4137904675999749	0.46870441339711044	0.807688034249806	0.6515829504834466	0.48624324324324325
0.6925904491030141	0.41854158614615544	0.4729489556731981	0.8070707971286861	0.656851530330967	0.48824424424424423
0.6960734136899311	0.42399222997148656	0.4772129658943661	0.8061529611823905	0.6621935952054455	0.49024524524524526
0.6995539576682576	0.43021377965313823	0.4814962729790381	0.8049388914461242	0.6676056020152265	0.49224624624624624
0.7030319824568875	0.43728052954296825	0.4857987018526216	0.803433462018508	0.6730838869238384	0.4942472472472472
0.7065073836952686	0.44526944565140464	0.49012007343890673	0.8016420445714533	0.6786246693300135	0.49624824824824826
0.7099800511518064	0.4542598820292118	0.49446020465221274	0.7995704956015646	0.6842240560522518	0.49824924924924924
0.7134498686389994	0.4643332541601843	0.49881890839029935	0.7972251424713923	0.6898780457138973	0.5002502502502503
0.7169167139353951	0.47557266817503835	0.5031959935280429	0.7946127682931602	0.6955825333243119	0.5022512512512513
0.7203804587144527	0.4880625050423523	0.507591264911896	0.791740595711645	0.701333315051381	0.5042522522522522
0.7238409684803824	0.5018879592864668	0.5120045233551308	0.7886162696466643	0.7071260931801869	0.5062532532532532
0.7272981025110358	0.517134532224248	0.5164355656338798	0.7852478390591174	0.7129564812523422	0.5082542542542543
0.7307517138079039	0.5338874802009959	0.5208841844839807	0.781643737807703	0.7188200093801008	0.5102552552552553
0.7342016490532782	0.5522312188381217	0.5253501685986334	0.777812764666302	0.7247121297290136	0.5122562562562563
0.7376477485746238	0.5722486848780259	0.5298333026268791	0.7737640625745477	0.7306282221625428	0.5142572572572572
0.7410898463161996	0.5940206578204686	0.5343333671729069	0.7695070971962963	0.7365636000416985	0.5162582582582582
0.7445277698179642	0.6176250441839739	0.5388501387961966	0.7650516348625575	0.7425135161724441	0.5182592592592593
0.7479613402017895	0.6431361278889345	0.5433833900125061	0.7604077199769355	0.7484731688932601	0.5202602602602603
0.7513903721650058	0.670623790938407	0.5479328892957124	0.755585651962765	0.7544377082949679	0.5222612612612613
0.7548146739812844	0.7001527092594158	0.5524984010805074	0.7505959618319092	0.7604022425645813	0.5242622622622622
0.7582340475088745	0.7317815292525022	0.5570796857659628	0.7454493884555984	0.7663618444446711	0.5262632632632632
0.7616482882061839	0.7655620312697438	0.5616764997199674	0.7401568546177503	0.7723115577994323	0.5282642642642643
0.7650571851547071	0.8015382868905238	0.5662885952845408	0.7347294429309319	0.7782464042783755	0.5302652652652653
0.7684605210892814	0.8397458174783561	0.570915720782039	0.729178371694472	0.7841613900683013	0.5322662662662663
0.7718580724356583	0.8802107620688571	0.5755576205222463	0.7235149707732762	0.7900515127239593	0.5342672672672673
0.7752496093553639	0.9229490631465476	0.5802140348103689	0.7177506575745787	0.795911768067579	0.5362682682682682
0.7786348957978196	0.9679656793040602	0.5848846999559325	0.7118969131982544	0.8017371571472179	0.5382692692692693
0.7820136895596896	1.0152538341296744	0.5895693482825872	0.705965258834386	0.8075226932436934	0.5402702702702703
0.7853857423514152	1.0647943109264315	0.5942677081388327	0.6999672324795594	0.813263408915655	0.5422712712712713
0.7887507998708891	1.1165548030172918	0.5989795039096585	0.6939143660408824	0.8189543630722039	0.5442722722722723
0.7921086018842227	1.1704893294264922	0.6037044560291138	0.687818162893957	0.8245906480622991	0.5462732732732732
0.7954588823135479	1.2265377256383352	0.6084422809938064	0.6816900759580549	0.8301673967700653	0.5482742742742743
0.7988013693317998	1.2846252189142287	0.6131926913773336	0.6755414863485301	0.8356797897049921	0.5502752752752753
0.802135785464412	1.344662097291334	0.6179553958456585	0.669383682663086	0.8411230620759295	0.5522762762762763
0.8054618476978567	1.4065434808878807	0.622730099173424	0.6632278409549258	0.846492510837691	0.5542772772772773
0.8087792675949619	1.4701492034998989	0.6275165022612162	0.6570850054420502	0.8517835016990295	0.5562782782782782
0.8120877514169248	1.5353438116921811	0.6323143021537776	0.6509660699980762	0.8569914760807066	0.5582792792792792
0.8153870002519453	1.6019766876660468	0.6371231920591756	0.644881760465938	0.8621119580123593	0.5602802802802803
0.8186767101503934	1.6698823011333208	0.6419428613689252	0.6388426178317255	0.867140560956869	0.5622812812812813
0.82195657226643	1.7388805942480903	0.6467729956790755	0.632858982291725	0.8720729945509618	0.5642822822822823
0.8252262730059822	1.8087775023554125	0.6516132768122558	0.6269409782415153	0.8769050712508141	0.5662832832832833
0.8284854941809858	1.8793656119226778	0.6564633828406858	0.6210985002116931	0.8816327128714957	0.5682842842842842
0.8317339131698043	1.9504249555395137	0.6613229881101561	0.6153411997705409	0.886251957009176	0.5702852852852853
0.8349712030837105	2.0217239423237245	0.6661917632649716	0.6096784734097009	0.8907589633351232	0.5722862862862863
0.8381970329393476	2.0930204204731293	0.6710693752738709	0.6041194514246864	0.8951500197506492	0.5742872872872873
0.8414110678370528	2.1640628670770963	0.6759554874569135	0.5986729877979068	0.8994215483923074	0.5762882882882883
0.8446129691449429	2.2345916986700587	0.6808497595133378	0.593347651087776	0.9035701114768186	0.5782892892892892
0.8478023946886541	2.304340694395351	0.6857518475503966	0.5881517163234802	0.9075924169753871	0.5802902902902903
0.8509789989466227	2.3730385220758894	0.6906614041131596	0.5830931579010792	0.9114853241072827	0.5822912912912913
0.8541424332507966	2.440410355982966	0.6955780782152954	0.5781796434728391	0.915245848642796	0.5842922922922923
0.857292345992664	2.506179573679837	0.7005015153708221	0.5734185288180753	0.9188711680059178	0.5862932932932933
0.860428382834478	2.570069518017079	0.7054313576268326	0.5688168536802879	0.9223586261673727	0.5882942942942943
0.863550186925569	2.6318053091940774	0.710367243597191	0.5643813385520687	0.9257057383189176	0.5902952952952953
0.8666573991236146	2.691115690797019	0.7153088084971992	0.5601183823861207	0.9289101953201268	0.5922962962962963
0.8697496582207549	2.7477348928977516	0.7202556841792351	0.5560340612077698	0.931969867909219	0.5942972972972973
0.8728266011744262	2.8014044946665564	0.7252074991693567	0.5521341276016171	0.9348828106697984	0.5962982982982983
0.8758878633427903	2.8518752685300717	0.7301638787048723	0.5484240110424069	0.9376472657457838	0.5982992992992993
0.8789330787246367	2.898908987704247	0.7351244447728751	0.5449088190378614	0.940261666297129	0.6003003003003003
0.8819618802036253	2.9422801789596016	0.7400888161497372	0.541593339049103	0.9427246396893721	0.6023013013013013
0.8849738997967515	2.9817778027367865	0.7450566084415648	0.5384820411523783	0.9450350104104291	0.6043023023023023
0.8879687689068944	3.0172068432252477	0.7500274341256057	0.5355790814041155	0.9471918027084815	0.6063033033033033
0.8909461185793268	3.0483897917441634	0.7550009025926093	0.5328883058698846	0.9491942429452412	0.6083043043043043
0.8939055797620495	3.075168007715833	0.7599766201901355	0.5304132552765786	0.9510417616593193	0.6103053053053054
0.8968467835698194	3.097402942687328	0.7649541902668054	0.5281571702461344	0.9527339953348926	0.6123063063063063
0.8997693615517398	3.1149772142224306	0.7699332132174945	0.5261229970682837	0.9542707878713198	0.6143073073073073
0.9026729459622744	3.1277955180354255	0.774913286529457	0.524313393969257	0.9556521917498532	0.6163083083083083
0.9055571700355483	3.1357853684508656	0.7798940048293826	0.5227307378329791	0.9568784688940698	0.6183093093093093
0.9084216682628038	3.138897659125659	0.784874959931378	0.5213771313311146	0.9579500912211525	0.6203103103103104
0.911266076672862	3.137107037936196	0.7898557408858643	0.5202544104183618	0.9588677408816478	0.6223113113113113
0.9140900331154603	3.1304120919861163	0.794835934029391	0.519364152149594	0.959632310185848	0.6243123123123123
0.9168931775473133	3.118835340800553	0.7998151230353552	0.5187076827758562	0.9602449012154536	0.6263133133133133
0.9196751523207624	3.102423037910245	0.8047928889656205	0.5182860860767984	0.9607068251196966	0.6283143143143143
0.9224356024748595	3.0812447831630236	0.8097688103230307	0.5181002118878583	0.9610196010956326	0.6303153153153154
0.9251741760287445	3.055392950200535	0.8147424631048072	0.5181506847814074	0.9611849550528253	0.6323163163163164
0.9278905242771633	3.0249819355744014	0.8197134208568303	0.5184379128621132	0.9612048179631908	0.6343173173173173
0.9305843020879732	2.9901472379198846	0.8246812547287848	0.5189620966379374	0.9610813238972831	0.6363183183183183
0.9332551682014869	2.9510443774288295	0.829645533530174	0.5197232379294986	0.9608168077488327	0.6383193193193193
0.9359027855314945	2.907847667542544	0.8346058237871863	0.5207211487819284	0.9604138026498859	0.6403203203203203
0.9385268214678056	2.8607488522963016	0.8395616898004071	0.5219554603448672	0.959875037079398	0.6423213213213214
0.9411269481801507	2.809955624070806	0.8445126937033676	0.5234256316878483	0.9592034316686661	0.6443223223223223
0.9437028429232804	2.7556900376255324	0.849458395521923	0.5251309585199976	0.9584020957074936	0.6463233233233233
0.946254188343088	2.6981868371913897	0.8543983532344473	0.5270705817847274	0.9574743233554932	0.6483243243243243
0.9487806727835956	2.63769171407586	0.859332122832835	0.5292434961019066	0.9564235895634277	0.6503253253253253
0.9512819905946194	2.57445951267726	0.8642592583843035	0.5316485580318405	0.9552535457099885	0.6523263263263264
0.9537578424399455	2.508752403013696	0.8691793120939789	0.5342844941372844	0.9539680149598978	0.6543273273273273
0.9562079356058336	2.4408380378485828	0.874091834368264	0.5371499088216187	0.9525709873496858	0.6563283283283283
0.9586319843096603	2.3709877122437173	0.8789963738789653	0.5402432919232422	0.9510666146079729	0.6583293293293293
0.9610297100085192	2.2994745429013643	0.8838924776281787	0.5435630260481742	0.94945920471753	0.6603303303303303
0.9634008417075824	2.226571683981066	0.8887796910139155	0.5471073936247733	0.9477532162268338	0.6623313313313314
0.9657451162680252	2.1525505952097292	0.8936575578964578	0.5508745836664031	0.9459532523192694	0.6643323323323324
0.9680622787143186	2.0776793770625277	0.8985256206654355	0.5548626982297571	0.9440640546485307	0.6663333333333333
0.9703520825406738	2.0022211865975015	0.9033834203076048	0.5590697585584261	0.9420904969491909	0.6683343343343343
0.9726142900164383	1.9264327461995603	0.9082304964753204	0.563493710903106	0.9400375784317799	0.6703353353353353
0.9748486724902189	1.8505629560535175	0.9130663875556897	0.5681324320116373	0.93791041697209	0.6723363363363364
0.977055010692516	1.7748516196445514	0.9178906307403895	0.5729837342837866	0.9357142421047686	0.6743373373373374
0.9792330950366386	1.6995282900026067	0.9227027620961378	0.5780453705873724	0.9334543878316086	0.6763383383383383
0.9813827259176716	1.6248112427897692	0.9275023166358013	0.5833150387339378	0.9311362852552475	0.6783393393393393
0.9835037140092534	1.5509065807002183	0.9322888283901313	0.5887903856137352	0.9287654550492964	0.6803403403403403
0.9855958805579214	1.4780074720252125	0.9370618304801049	0.5944690109912677	0.9263474997761996	0.6823413413413414
0.9876590576747772	1.4062935246527604	0.9418208551898631	0.6003484709640362	0.9238880960643736	0.6843423423423424
0.9896930886242123	1.3359302952442276	0.9465654340402303	0.6064262810884925	0.9213929866564385	0.6863433433433433
0.9916978281094352	1.2670689318777593	0.9512950978627951	0.6126999191784285	0.9188679723405495	0.6883443443443443
0.9936731425545272	1.1998459470878697	0.9560093768745438	0.6191668277822405	0.9163189037770579	0.6903453453453453
0.995618910382755	1.134383116977555	0.9607078007530256	0.6258244163465809	0.9137516732328989	0.6923463463463464
0.9975350222908561	1.070787500946324	0.9653898987120341	0.6326700630749379	0.9111722062362659	0.6943473473473474
0.9994213815190104	1.0091515755751126	0.9700551995777917	0.6397011164906163	0.9085864531642706	0.6963483483483484
1.0012779041162003	0.9495534753452708	0.9747032318656185	0.6469148967144361	0.9060003807763968	0.6983493493493493
1.0031045192006576	0.8920573321487334	0.9793335238570692	0.6543086964682451	0.9034199637066652	0.7003503503503503
1.0049011692150929	0.8367137049734715	0.9839456036775185	0.6618797818160305	0.9008511759274814	0.7023513513513514
1.0066678101763817	0.7835600907226223	0.9885389993741832	0.6696253926550138	0.8982999821982045	0.7043523523523524
1.0084044119193991	0.7326215068455589	0.9931132389945612	0.6775427429696637	0.8957723295114989	0.7063533533533534
1.0101109583346586	0.683911136320707	0.997667850665265	0.685629020861995	0.8932741385505382	0.7083543543543543
1.0117874475994306	0.637431025526686	1.0022023626712415	0.693881388371923	0.8908112951701188	0.7103553553553553
1.0134338924019937	0.5931728256626099	1.0067163035353504	0.7022969811017419	0.8883896419147069	0.7123563563563564
1.0150503201586665	0.5511185686199382	1.0112092020982908	0.7108729076590318	0.8860149695863855	0.7143573573573574
1.0166367732232726	0.5112414685556453	1.0156805875988508	0.7196062489324893	0.8836930088755838	0.7163583583583584
1.0181933090886695	0.4735067408567015	1.0201299897544678	0.728494057215263	0.8814294220673898	0.7183593593593594
1.0197200005799738	0.43787243070426785	1.0245569388420757	0.7375333551904424	0.8792297948361075	0.7203603603603603
1.0212169360391177	0.4042902440272821	1.028960965779224	0.7467211347933324	0.8770996281405956	0.7223613613613614
1.0226842195003436	0.3727063742624553	1.033341602205444	0.7560543559650766	0.8750443302327587	0.7243623623623624
1.0241219708562648	0.34306231899377565	1.0376983805638522	0.7655299453120941	0.8730692087913804	0.7263633633633634
1.025530326014093	0.3152956812114981	1.0420308341829605	0.775144794685604	0.8711794631932991	0.7283643643643644
1.0269094370416423	0.2893409505897409	1.046338497358682	0.7848957596953368	0.869380176933689	0.7303653653653653
1.0282594723027094	0.2651302608150442	1.050620905436508	0.7947796581712494	0.8676763102070018	0.7323663663663663
1.0295806165814265	0.242594119587283	1.0548775948938385	0.8047932685868033	0.866072692659839	0.7343673673673674
1.0308730711951755	0.22166210844187736	1.0591081034224445	0.8149333284570148	0.8645740163267743	0.7363683683683684
1.032137054095663	0.20226354999202525	1.0633119700110454	0.8251965327241563	0.8631848287598469	0.7383693693693694
1.0333727999577285	0.18432814054737282	1.0674887350279745	0.8355795321435814	0.8619095263621406	0.7403703703703703
1.034580560255483	0.1677865463189312	1.0716379403039191	0.8460789316817601	0.8607523479355427	0.7423713713713713
1.0357606033253495	0.15257096156037198	1.0757591292147137	0.8566912889381605	0.8597173684524413	0.7443723723723724
1.036913214415596	0.13861562701787708	1.0798518467641571	0.8674131126021665	0.858808493060762	0.7463733733733734
1.038038695721933	0.12585730696404335	1.083915639666848	0.8782408609557688	0.8580294513313764	0.7483743743743744
1.0391373664087593	0.11423572288087702	1.087950056431002	0.8891709404322495	0.8573837917565502	0.7503753753753754
1.0402095626156382	0.10369394154351	1.091954647441244	0.9001997042406216	0.8568748765076754	0.7523763763763763
1.0412556374485806	0.09417871485756017	1.0959289650413393	0.9113234510650532	0.8565058764601574	0.7543773773773774
1.042275960955727	0.08564076834350344	1.099872563616859	0.9225384238480073	0.8562797664928835	0.7563783783783784
1.0432709200870074	0.07803503467264156	1.1037849996777438	0.9338408086653116	0.856199321069288	0.7583793793793794
1.0442409186373707	0.0713208281797347	1.107665831940757	0.9452267337008353	0.8562671101065774	0.7603803803803804
1.0451863771731833	0.06546195585181103	1.1115146214117957	0.956692268327955	0.856485495139239	0.7623813813813813
1.0461077329413901	0.06042675997110077	1.115330931468045	0.9682334223044389	0.8568566257824951	0.7643823823823824
1.0470054397610429	0.05618808742614078	1.119114327939951	0.9798461450868825	0.8573824365008904	0.7663833833833834
1.0478799678968183	0.052723180754326776	1.1228643791929946	0.9915263252703049	0.8580646436867486	0.7683843843843844
1.0487318039141282	0.05001348629640415	1.1265806562092402	1.003269790157991	0.8589047430527214	0.7703853853853854
1.0495614505154727	0.04804437547995838	1.1302627326686396	1.0150723054661737	0.8599040073422007	0.7723863863863863
1.0503694263576517	0.046804776249910765	1.133910185030073	1.0269295751676437	0.8610634843608446	0.7743873873873874
1.0511562658495048	0.046286713064755465	1.1375225926120989	1.038837241477883	0.86238399533199	0.7763883883883884
1.0519225189298274	0.04648475570071696	1.1410995376733983	1.0507908849868381	0.8638661335782154	0.7783893893893894
1.0526687508251409	0.047395379359870746	1.1446406054928902	1.0627860249389678	0.865510263530818	0.7803903903903904
1.0533955417870056	0.04901624125305276	1.1481453844494895	1.0748181196637467	0.86731652006846	0.7823913913913914
1.0541034868085781	0.05134538189618176	1.1516134661014994	1.0868825671583495	0.869284808185739	0.7843923923923924
1.0547931953201313	0.054380362773056676	1.155044445265605	1.0989747058237935	0.8714148029919218	0.7863933933933934
1.0554652908632725	0.05811735571519445	1.1584379200954535	1.1110898153554079	0.8737059500395816	0.7883943943943944
1.0561204107436164	0.06255020325168215	1.161793492159797	1.1232231177880465	0.8761574659823619	0.7903953953953954
1.0567592056616804	0.06766947320072901	1.165110766520179	1.1353697786960937	0.878768339560596	0.7923963963963964
1.057382339321805	0.0734615348157996	1.168389351808139	1.1475249085478925	0.881537332913002	0.7943973973973975
1.0579904880189015	0.07990768777013145	1.1716288603019198	1.1596835642138568	0.884462983212172	0.7963983983983984
1.0585843402028827	0.08698337907885827	1.1748289080026537	1.1718407506271695	0.8875436046210838	0.7983993993993994
1.0591645960206195	0.09465754664614683	1.177989114710005	1.1839914225955863	0.8907772905673675	0.8004004004004004
1.059731966835327	0.10289213143207457	1.181109104097252	1.1961304867625637	0.8941619163315788	0.8024014014014014
1.060287174723281	0.11164180322644605	1.184188503785783	1.2082528037155646	0.8976951419452373	0.8044024024024025
1.0608309519478163	0.12085394767787362	1.1872269454189939	1.2203531902391052	0.9013744153939389	0.8064034034034034
1.061364040410567	0.13046896454940338	1.1902240647355529	1.2324264217097896	0.9051969761203553	0.8084044044044044
1.0618871910799492	0.14042092914534138	1.1931795016420295	1.2444672346302945	0.9091598588215045	0.8104054054054054
1.062401163396921	0.15063867044036786	1.1960929002848508	1.2564703292989854	0.9132598975342094	0.8124064064064064
1.0629067246580748	0.16104732054915735	1.1989639091215798	1.2684303726115855	0.9174937300022267	0.8144074074074074
1.0634046493761558	0.1715703906201108	1.2017921809914816	1.2803420009910647	0.9218578023181014	0.8164084084084084
1.0638957186181353	0.1821324277080632	1.2045773731853706	1.2921998234416596	0.9263483738323826	0.8184094094094094
1.0643807193210046	0.19266230519531627	1.2073191475147114	1.3039984247227472	0.9309615223224381	0.8204104104104104
1.0648604435854767	0.20309719519903288	1.2100171703799538	1.3157323686380198	0.9356931494126842	0.8224114114114114
1.0653356879478433	0.2133872642061144	1.2126711128380878	1.3273962014352592	0.9405389862377063	0.8244124124124124
1.0658072526302445	0.22350112175837955	1.215280650669395	1.3389844553117787	0.945494599339341	0.8264134134134135
1.0662759407696776	0.2334320350037329	1.2178454644433754	1.3504916520204315	0.9505553967884565	0.8284144144144144
1.0667425576260752	0.24320489781614685	1.2203652395838427	1.3619123065709198	0.9557166345218263	0.8304154154154154
1.0672079097698581	0.252883910411159	1.2228396664331516	1.3732409310209586	0.960973422884158	0.8324164164164164
1.0676728042493822	0.262580882507275	1.2252684403155536	1.3844720383517257	0.9663207333650371	0.8344174174174174
1.068138047738752	0.27246401900481376	1.227651261599658	1.3956001464218646	0.971753405520261	0.8364184184184185
1.068604445666515	0.282766981367452	1.229987835759975	1.406619781994204	0.9772661540667391	0.8384194194194194
1.0690728013257849	0.2937979407882264	1.2322778734375364	1.4175254848292236	0.982853576139908	0.8404204204204204
1.0695439149664028	0.30594825239750423	1.2345210904995598	1.4283118118391918	0.9885101587023364	0.8424214214214214
1.0700185828697588	0.31970028632099595	1.2367172080981539	1.4389733412968186	0.9942302860920017	0.8444224224224224
1.070497596406972	0.33563385614983116	1.238865952728038	1.449504677092162	1.000008247698496	0.8464234234234235
1.0709817410811449	0.3544305950325882	1.2409670562832633	1.4599004530314648	1.005838245755235	0.8484244244244245
1.0714717955544684	0.376875552667263	1.2430202561129204	1.4701553371715301	1.0117144032355958	0.8504254254254254
1.0719685306609903	0.4038552330940501	1.2450252950758138	1.4802640361831876	1.0176307718407314	0.8524264264264264
1.0724727084058978	0.4363512746448962	1.2469819215940878	1.4902212997373538	1.0235813400667113	0.8544274274274274
1.0729850809522237	0.47542900138914196	1.2488898897057923	1.5000219249071678	1.0295600413385144	0.8564284284284285
1.0735063895959147	0.5222201610647046	1.2507489591163672	1.509660760579641	1.0355607621983187	0.8584294294294295
1.074037363730249	0.5778993171884178	1.252558895249036	1.5191327118702629	1.0415773505354644	0.8604304304304304
1.0745787198006342	0.6436535890940283	1.254319469294088	1.5284327445339834	1.047603623845424	0.8624314314314314
1.075131160250856	0.7206457348807316	1.2560304582570396	1.5375558893660033	1.0536333775050863	0.8644324324324324
1.0756953724618905	0.8099709447498722	1.257691645005659	1.5464972465858313	1.0596603930516528	0.8664334334334335
1.0762720276844335	0.9126081452762433	1.2593028183158372	1.5552519901980553	1.0656784464524758	0.8684344344344345
1.0768617799663425	1.0293670907554227	1.2608637729162997	1.563815372323359	1.0716813163531886	0.8704354354354354
1.0774652650762204	1.1608330104680111	1.2623743095321345	1.5721827274933062	1.0776627922915476	0.8724364364364364
1.0780830994244166	1.3073110584052485	1.2638342349271339	1.580349476902507	1.0836166828644873	0.8744374374374374
1.0787158789827485	1.4687732373964812	1.265243361944931	1.5883111326118227	1.089536823835981	0.8764384384384385
1.0793641782042902	1.6448108023868724	1.266601509548922	1.5960633016963357	1.0954170861734314	0.8784394394394395
1.0800285489446066	1.834595347507397	1.2679085028609605	1.603601690331911	1.1012513840004534	0.8804404404404405
1.0807095193858418	2.0368518116137073	1.2691641731988126	1.610922107814232	1.1070336824540727	0.8824414414414414
1.0814075929651068	2.2498464672553036	1.270368358112363	1.6180204705043297	1.1127580054345516	0.8844424424424424
1.0821232473086382	2.4713925693167207	1.27152090141856	1.6248928056946963	1.1184184432362532	0.8864434434434435
1.082856933173227	2.6988757263711567	1.2726216532350876	1.6315352553902174	1.1240091600481699	0.8884444444444445
1.083609073396449	2.9293002307321427	1.273670470012757	1.63794407999827	1.1295244013130095	0.8904454454454455
1.084380061857243	3.1593565702163526	1.2746672145666087	1.6441156619224577	1.1349585009339582	0.8924464464464464
1.0851702624484152	3.3855091908289507	1.2756117561057096	1.6500465090546153	1.140305888318548	0.8944474474474474
1.0859800080626585	3.604102345552295	1.276503970261644	1.6557332581598467	1.145561095249334	0.8964484484484485
1.086809599593706	3.8114806231849196	1.2773437391156852	1.6611726781495306	1.1507187625714201	0.8984494494494495
1.0876593049542378	4.004119583810264	1.2781309512246375	1.666361673237378	1.1557736466871833	0.9004504504504505
1.0885293581121909	4.178760917722492	1.27886550164535	1.6712972859738153	1.1607206258489082	0.9024514514514514
1.089419958147113	4.3325457729883174	1.279547291957881	1.6759767001541301	1.1655547062404124	0.9044524524524524
1.0903312683282322	4.463139434446923	1.2801762302873176	1.6803972435960113	1.1702710278390998	0.9064534534534534
1.0912634152158978	4.568840440016005	1.2807522313242388	1.6845563907823085	1.1748648700503022	0.9084544544544545
1.0922164877880627	4.648667524986848	1.2812752163438141	1.688451765365029	1.1793316571061525	0.9104554554554555
1.0931905365934786	4.702418504320078	1.281745113223537	1.6920811425268045	1.1836669632216772	0.9124564564564565
1.094185572933264	4.730696323785391	1.2821618564595818	1.6954424511962574	1.1878665175011918	0.9144574574574574
1.0952015680725047	4.734898993693928	1.2825253871817828	1.6985337761139268	1.19192620858858	0.9164584584584584
1.09623845248354	4.717171899073738	1.282835653167231	1.7013533597456325	1.1958420890554438	0.9184594594594595
1.0972961151225642	4.680322969643529	1.2830926088524792	1.7038996040403658	1.1996103795216027	0.9204604604604605
1.0983744027411755	4.627703285094199	1.2832962153443601	1.7061710720300574	1.2032274725028909	0.9224614614614615
1.099473119234467	4.5630577655033395	1.2834464404294026	1.7081664892687731	1.2066899359816803	0.9244624624624624
1.1005920250272505	4.490352525266872	1.283543258581857	1.7098847451091512	1.2099945166960415	0.9264634634634634
1.101730836499963	4.413587123574494	1.2835866509703127	1.711324893814124	1.2131381431439658	0.9284644644644645
1.1028892254557896	4.3366012046178835	1.2835766054629154	1.7124861555022184	1.2161179282995518	0.9304654654654655
1.104066818630503	4.262885781635375	1.2835131166311775	1.7133679169249656	1.2189311720385922	0.9324664664664665
1.105263197246475	4.195409599776314	1.2833961857523843	1.7139697320752108	1.2215753632714608	0.9344674674674674
1.1064778966122977	4.136470564469656	1.2832258208105871	1.714291322625363	1.2240481817817728	0.9364684684684684
1.1077104057693858	4.0875811335414545	1.2830020364961938	1.7143325781948575	1.2263474997697381	0.9384694694694695
1.108960167186914	4.049394874636492	1.282724854204146	1.7140935564463933	1.2284713830996947	0.9404704704704705
1.1102265765063657	4.021679161381659	1.2823943020306907	1.7135744830107118	1.2304180922517713	0.9424714714714715
1.111508982336952	4.003336342708907	1.2820104147687408	1.7127757512399913	1.2321860829781957	0.9444724724724725
1.1128066861030743	3.992472829047019	1.2815732339018335	1.7116979217901225	1.2337740066652096	0.9464734734734734
1.1141189419449695	3.9865125856005843	1.2810828075966774	1.71034172203244	1.2351807104021073	0.9484744744744745
1.1154449566736035	3.9823487125360484	1.2805391906943016	1.7087080452956904	1.2364052367593832	0.9504754754754755
1.11678388978082	3.976524331719719	1.279942444699798	1.7067979499392867	1.2374468232784788	0.9524764764764765
1.1181348535056872	3.965432080618546	1.2792926377706708	1.7046126582591394	1.2383049016761025	0.9544774774774775
1.1194969129579113	3.945520293195433	1.2785898447037851	1.7021535552276	1.2389790967665772	0.9564784784784784
1.1208690862991169	3.913493532588586	1.2778341469209291	1.6994221870692814	1.2394692251061459	0.9584794794794795
1.1222503449827164	3.866495576736642	1.2770256324529812	1.6964202596747726	1.2397752933635975	0.9604804804804805
1.1236396140530194	3.8022642229063486	1.2761643959226996	1.6931496368544798	1.2398974964220895	0.9624814814814815
1.125035772504146	3.7192492782331628	1.275250538526131	1.6896123384350692	1.2398362152173952	0.9644824824824825
1.126437653699229	3.6166876862631208	1.2742841680126444	1.6858105382011965	1.2395920143183192	0.9664834834834835
1.1278440458503056	3.494632699923632	1.2732653986635971	1.681746561685435	1.2391656392553658	0.9684844844844845
1.129253692559212	3.3539371140392316	1.272194351269639	1.6774228838095224	1.2385580136042005	0.9704854854854855
1.1306652934197061	3.196193570802189	1.271071153106661	1.672842126380251	1.2377702358307887	0.9724864864864865
1.132077504680951	3.0236376184093867	1.2698959379103933	1.668007055443534	1.2368035759055003	0.9744874874874875
1.1334889399724002	2.8390213402127698	1.2686688458496622	1.6629205785003633	1.2356594716937959	0.9764884884884885
1.1348981710900352	2.6454668354512645	1.2673900234983126	1.6575857415885684	1.2343395251314637	0.9784894894894896
1.1363037288438016	2.4463095433166235	1.2660596238058044	1.6520057262344663	1.2328454981926968	0.9804904904904905
1.1377041039660072	2.2449413490071275	1.264677806066489	1.6461838462786524	1.231179308659591	0.9824914914914915
1.1390977480803306	2.044662649150798	1.2632447358875774	1.6401235445803688	1.2293430257019473	0.9844924924924925
1.140483074731009	1.8485511973075566	1.2617605851558078	1.6338283896050179	1.2273388652765007	0.9864934934934935
1.1418584604716528	1.6593537536415381	1.2602255320028233	1.6273020718995541	1.2251691853549749	0.9884944944944944
1.1432222460130592	1.4794045065691257	1.2586397607692654	1.6205484004606165	1.2228364809905636	0.9904954954954955
1.1445727374292753	1.3105721043435723	1.2570034619675992	1.6135712990004083	1.220343379232655	0.9924964964964965
1.145908207421072	1.154235105120337	1.2553168322436778	1.6063748021154278	1.2176926338997998	0.9944974974974975
1.1472268966358867	1.0112838719117774	1.2535800743370566	1.5989630513632944	1.2148871202210927	0.9964984984984985
1.1485270150431972	0.8821455129912701	1.2517933970400694	1.5913402912530028	1.2119298293562668	0.9984994994994995
1.149806743364177	0.7668274642183536	1.2499570151556785	1.5835108651540277	1.2088238628049452	1.0005005005005005
1.151064234554398	0.6649747487460141	1.2480711494541106	1.575479211129802	1.2055724267155665	1.0025015015015015
1.1522976153382418	0.5759358126984436	1.246136026628289	1.5672498577011467	1.20217882610461	1.0045025025025025
1.1535049877935784	0.4988320708669494	1.2441518792480784	1.5588274195453156	1.1986464589967845	1.0065035035035035
1.1546844309851858	0.43262682919373363	1.2421189457133515	1.5502165931363603	1.1949788104968881	1.0085045045045045
1.155834002645281	0.3761899929186985	1.2400374702058925	1.5414221523325708	1.1911794468040646	1.0105055055055054
1.156951740899446	0.3283558301072106	1.2379077026401537	1.5324489439167794	1.1872520091791736	1.0125065065065064
1.1580356660361368	0.28797195507934514	1.235729898612873	1.5233018830953522	1.1832002078759607	1.0145075075075076
1.1590837823178763	0.2539385526593922	1.2335043193515731	1.513985948961704	1.1790278160466852	1.0165085085085086
1.160094079832152	0.22523762634902683	1.2312312316619523	1.5045061799301598	1.1747386636327661	1.0185095095095096
1.1610645363799372	0.2009526839970933	1.2289109078741849	1.4948676691460245	1.1703366312509433	1.0205105105105106
1.1619931193997037	0.1802797537463278	1.2265436257881441	1.4850755598776741	1.165825644085342	1.0225115115115115
1.1628777879246763	0.16253094739983093	1.2241296686175676	1.475135040896471	1.161209665795675	1.0245125125125125
1.1637164945710459	0.1471319671681222	1.2216693249331725	1.4650513418502829	1.1564926924517125	1.0265135135135135
1.1645071875547497	0.1336150036040644	1.2191628886047456	1.4548297286363314	1.1516787465039509	1.0285145145145145
1.1652478127343813	0.12160842159674409	1.2166106587422194	1.44447549877906	1.146771870800243	1.0305155155155155
1.1659363156777223	0.11082450406232087	1.2140129396357537	1.4339939768186385	1.1417761226579555	1.0325165165165164
1.1665706437493224	0.10104634549156649	1.2113700406948376	1.4233905097156712	1.1366955680009907	1.0345175175175174
1.1671487482164975	0.09211478338986019	1.2086822763864262	1.4126704622775814	1.1315342755707944	1.0365185185185186
1.1676685863710738	0.08391604473406286	1.205949966172142	1.4018392126120836	1.1262963112202078	1.0385195195195196
1.1681281236641385	0.0763705823615628	1.2031734344445377	1.3909021476130308	1.1209857322987613	1.0405205205205206
1.1685253358510277	0.06942339373633234	1.2003530104624598	1.3798646584838685	1.1156065821377419	1.0425215215215216
1.1688582111437396	0.06303595870350742	1.1974890282855175	1.3687321363037819	1.110162884643058	1.0445225225225225
1.169124752367916	0.05717980698093191	1.194581826707681	1.3575099676415205	1.1046586390036421	1.0465235235235235
1.1693229791215194	0.05183163071292253	1.1916317491900221	1.3462035302217752	1.099097814522798	1.0485245245245245
1.1694509299322964	0.046969790765640264	1.1886391437926265	1.3348181886488386	1.0934843455795862	1.0505255255255255
1.1695066644110985	0.0425720244674302	1.1856043631056847	1.3233592901921545	1.0878221267269985	1.0525265265265265
1.1694882653981227	0.038614143238134814	1.1825277641797889	1.311832160638217	1.082115007933343	1.0545275275275274
1.169393841099114	0.035069506699022285	1.1794097084554518	1.3002421002131386	1.076366789972874	1.0565285285285286
1.1692215272085753	0.03190907111843634	1.1762505616918704	1.288594379580057	1.0705812199713853	1.0585295295295296
1.1689694890170168	0.02910183042302341	1.1730506938949457	1.2768942359153714	1.0647619871120741	1.0605305305305306
1.1686359234993036	0.026615493947565443	1.1698104792445918	1.265146869067688	1.058912718506649	1.0625315315315316
1.1682190613811438	0.024417273625005054	1.1665302960213424	1.253357437803127	1.0530369752362416	1.0645325325325325
1.1677171691808002	0.02247468204708995	1.1632105265322827	1.2415310561405235	1.04713824856633	1.0665335335335335
1.1671285512231027	0.020756269960323644	1.1598515570363208	1.2296727897798556	1.041219956339474	1.0685345345345345
1.1664515516229004	0.019232256057015104	1.1564537776688264	1.2177876526270628	1.0352854395492925	1.0705355355355355
1.1656845562350764	0.01787502262081808	1.1530175823656512	1.205880603418248	1.0293379590987084	1.0725365365365365
1.1648259945683355	0.016659467346981396	1.1495433687865548	1.1939565424460548	1.0233806927451177	1.0745375375375374
1.1638743416599737	0.015563214468237182	1.1460315382380557	1.1820203083908494	1.017416732234725	1.0765385385385386
1.1628281199089157	0.014566697416885504	1.1424824955957333	1.1700766752591423	1.0114490806279304	1.0785395395395396
1.1616859008643374	0.013653131054407198	1.1388966492259915	1.15813034943148	1.0054806498172326	1.0805405405405406
1.1604463069672624	0.01280839451770538	1.135274410907317	1.1461859668218939	0.999514258238773	1.0825415415415416
1.1591080132425735	0.012020846525860603	1.1316161957510467	1.1342480901507506	0.9935526287782244	1.0845425425425426
1.1576697489389518	0.011281094119407522	1.1279224221216655	1.1223212063327002	0.9875983868713798	1.0865435435435435
1.1561302991143254	0.01058173378222599	1.1241935115566624	1.1104097239812116	0.9816540587994296	1.0885445445445445
1.1544885061644856	0.0099170811768181	1.120429888685956	1.0985179710309925	0.9757220701785274	1.0905455455455455
1.1527432712926076	0.009282902681834383	1.1166319811509222	1.0866501924794203	0.9698047446429254	1.0925465465465465
1.1508935559175013	0.008676158848425675	1.1128002195230366	1.0748105482478991	0.9639043027205704	1.0945475475475475
1.148938383018504	0.00809476700123889	1.1089350372221602	1.063003111163901	0.9580228608997482	1.0965485485485487
1.1468768384150134	0.007537387639725807	1.105036870434487	1.0512318650642378	0.9521624308850082	1.0985495495495496
1.1447080719787681	0.007003237122892696	1.1011061580301715	1.0395007030199428	0.946324919040275	1.1005505505505506
1.142431298777074	0.006491927372953371	1.0971433414806688	1.0278134256829659	0.9405121260167684	1.1025515515515516
1.1400458001452798	0.006003332000627826	1.0931488647757965	1.016173739754699	0.9347257465630074	1.1045525525525526
1.1375509246869122	0.0055374773016816274	1.0891231743405496	1.0045852565761741	0.9289673695139214	1.1065535535535536
1.1349460891999932	0.005094455950098838	1.0850667189516865	0.9930514908396131	0.9232384779557827	1.1085545545545545
1.1322307795281699	0.004674360860482415	1.0809799496541048	0.9815758594208366	0.9175404495634173	1.1105555555555555
1.1294045513354083	0.004277236552738417	1.0768633196770387	0.9701616803318742	0.9118745571058938	1.1125565565565565
1.1264670308031133	0.0039030453714975705	1.072717284350087	0.9588121717929583	0.9062419691166369	1.1145575575575575
1.1234179152486605	0.003551646043277661	1.0685423010191033	0.9475304514229314	0.9006437507236859	1.1165585585585585
1.1202569736644494	0.0032227822562032483	1.064338828961966	0.936319535546937	0.895080864635597	1.1185595595595597
1.1169840471767045	0.002916079188475657	1.060107329304252	0.925182338620137	0.8895541722782824	1.1205605605605606
1.1135990494233796	0.0026310461687723006	1.0558482649348309	0.9141216727660165	0.8840644350778805	1.1225615615615616
1.1101019668506458	0.002367083907251683	1.0515621004214069	0.9031402474277495	0.8786123158845782	1.1245625625625626
1.106492858927569	0.002123494978464877	1.0472493019260285	0.8922406691309296	0.8731983805321432	1.1265635635635636
1.1027718582787132	0.001899496460389217	1.0429103371205872	0.8814254413558545	0.867823099527754	1.1285645645645646
1.0989391707345237	0.0016942338335760496	1.0385456751023217	0.8706969645174354	0.8624868498666048	1.1305655655655655
1.0949950752994932	0.0015067954200436813	1.0341557863093593	0.8600575360506783	0.8571899169656041	1.1325665665665665
1.0909399240382112	0.0013362267936586852	1.029741142436307	0.8495093505995773	0.851932496710414	1.1345675675675675
1.0867741418795533	0.0011815447239122067	1.0253022163499153	0.8390545003071592	0.8467146976099439	1.1365685685685685
1.0824982263393788	0.001041750325287419	1.0208394820048379	0.8286949752043059	0.8415365430523467	1.1385695695695697
1.078112747162229	0.0009158411770709352	1.0163534143595103	0.8184326636949092	0.8363979736565053	1.1405705705705707
1.0736183458826496	0.0008028222556818344	1.0118444892921563	0.8082693531347896	0.8312988497129117	1.1425715715715716
1.0690157353068892	0.0007017155854107416	1.0073131835169604	0.798206730501781	0.8262389537078356	1.1445725725725726
1.0643056989158286	0.0006115685656887088	1.0027599745004132	0.7882463831542506	0.8212179929246136	1.1465735735735736
1.0594890901901355	0.0005314609752229306	0.9981853403778561	0.7783897996752958	0.8162356021159065	1.1485745745745746
1.0545668318587478	0.00046051068690349146	0.9935897598702439	0.7686383707997747	0.8112913462407365	1.1505755755755755
1.0495399150719031	0.0003978781534725821	0.9889737122011448	0.7589933904212753	0.8063847232601544	1.1525765765765765
1.0444093985000489	0.0003427697435657957	0.9843376770140023	0.7494560566760774	0.8015151669853866	1.1545775775775775
1.0391764073600742	0.0002944400217669795	0.97968213428967	0.740027473101109	0.7966820499723524	1.1565785785785785
1.033842132370418	0.00025219307554562905	0.9750075642642481	0.7307086498628683	0.7918846864564854	1.1585795795795797
1.0284078286367029	0.0002153829970709719	0.9703144473472375	0.7215005050542452	0.7871223353218517	1.1605805805805807
1.022874814469648	0.00018341362955743323	0.9656032640400243	0.712403866056128	0.7823942030986117	1.1625815815815816
1.0172444701371235	0.00015573768657636065	0.9608744948547282	0.7034194709607011	0.777699446982963	1.1645825825825826
1.011518236552278	0.00013185534920433386	0.9561286202334195	0.6945479700532758	0.773037177873783	1.1665835835835836
1.0056976138997862	0.00011131244046113452	0.9513661204677311	0.6857899273495126	0.7684064634202765	1.1685845845845846
0.9997841602023285	9.369826966790039e-05	0.9465874756188826	0.6771458221848786	0.7638063310750569	1.1705855855855856
0.9937794898295105	7.864323153212503e-05	0.9417931654381315	0.668616050853183	0.7592357711471835	1.1725865865865865
0.9876852719514948	6.581623630038802e-05	0.9369836692876772	0.6602009282910323	0.7546937398498168	1.1745875875875875
0.9815032289397041	5.492203852649608e-05	0.9321594660620255	0.651900689805071	0.7501791623372707	1.1765885885885885
0.9752351347170058	4.569852315172952e-05	0.9273210341098391	0.6437154928388652	0.7456909357263842	1.1785895895895897
0.9688828130598707	3.791399891067335e-05	0.9224688511562912	0.6356454187763283	0.7412279320972776	1.1805905905905907
0.9624481358550319	3.1364540743566216e-05	0.9176033942259308	0.6276904747785874	0.736789001468706	1.1825915915915917
0.9559330213132532	2.587141505693864e-05	0.9127251395660885	0.6198505956512435	0.7323729747433845	1.1845925925925926
0.9493394321428391	2.1278614433655876e-05	0.9078345625708316	0.6121256457389849	0.7279786666188152	1.1865935935935936
0.9426693736855767	1.7450521822776728e-05	0.9029321377054865	0.6045154208445669	0.7236048784593163	1.1885945945945946
0.9359248920178308	1.426971838008985e-05	0.8980183384317476	0.5970196501692012	0.719250401125123	1.1905955955955956
0.9291080720195548	1.1634943997099044e-05	0.8930936371333834	0.5896379982714491	0.7149140177546057	1.1925965965965966
0.9222210354139967	9.459215143052022e-06	0.8881585050425606	0.5823700670417529	0.7105945064958265	1.1945975975975975
0.9152659387809148	7.668100927009948e-06	0.8832134121667973	0.5752153976897985	0.7062906431838428	1.1965985985985985
0.9082449715461265	6.1981552267661e-06	0.8782588272165656	0.5681734727419496	0.7020012039603433	1.1985995995995995
0.9011603539502295	4.995500280201528e-06	0.8732952175335511	0.5612437180460549	0.6977249678323924	1.2006006006006007
0.8940143349993473	4.014555237012385e-06	0.8683230490195932	0.5544255047809921	0.6934607191672477	1.2026016016016017
0.8868091904007367	3.2169017651655352e-06	0.8633427860663098	0.5477181514683622	0.6892072501203967	1.2046026026026027
0.879547220486119	2.57027783584077e-06	0.8583548914854311	0.541120925983838	0.6849633629941603	1.2066036036036036
0.8722307481255643	2.0476902123250146e-06	0.8533598264398481	0.5346330475657086	0.6807278725243909	1.2086046046046046
0.864862116634757	1.6266358837773504e-06	0.8483580503753942	0.5282536888182584	0.6764996080929875	1.2106056056056056
0.8574436876784537	1.288422658753394e-06	0.8433500209533703	0.5219819777076671	0.6722774158641383	1.2126066066066066
0.84997783917292	1.0175793149078405e-06	0.8383361939838277	0.5158169995482134	0.6680601608423916	1.2146076076076076
0.8424669631901054	8.013460442863363e-07	0.8333170233596204	0.5097577989766203	0.6638467288508451	1.2166086086086085
0.8349134638662844	6.292363971631814e-07	0.8282929609912406	0.5038033819124716	0.6596360284279184	1.2186096096096095
0.8273197553178571	4.926624758590091e-07	0.8232644567424472	0.49795271750269665	0.6554269926413783	1.2206106106106107
0.8196882595669668	3.846157329691661e-07	0.8182319583667029	0.4922047400482076	0.6512185808184476	1.2226116116116117
0.8120214044795248	2.9939636051386876e-07	0.8131959114444235	0.48655835091084143	0.647009780191021	1.2246126126126127
0.8043216217182255	2.3238489689989537e-07	0.8081567593210607	0.4810124203988582	0.6427996074551784	1.2266136136136137
0.796591344713039	1.798503107138937e-07	0.8031149430460212	0.4755657896293058	0.6385871102443722	1.2286146146146146
0.7888330066516386	1.3878943150121752e-07	0.7980709013124369	0.47021727236566174	0.6343713685158204	1.2306156156156156
0.7810490384921516	1.0679317839655408e-07	0.7930250703977928	0.46496565682923136	0.6301514958498122	1.2326166166166166
0.7732418670005587	8.193558119970594e-08	0.7879778841054267	0.4598097074828711	0.6259266406617949	1.2346176176176176
0.765413912815002	6.268209107548447e-08	0.782929773706906	0.4547481667856844	0.6216959873272659	1.2366186186186185
0.7575675885391893	4.781413732854276e-08	0.7778811678852933	0.4497797569174169	0.6174587572196504	1.2386196196196195
0.7497052968670089	3.6367302084809135e-08	0.7728324926793102	0.44490318147136304	0.61321420966149	1.2406206206206207
0.741829428740404	2.758085686974924e-08	0.7677841714284059	0.4401171271146776	0.6089616427894223	1.2426216216216217
0.7339423615424493	2.0856735618062873e-08	0.7627366247187386	0.43542026521505056	0.6047003943335548	1.2446226226226227
0.7260464573275343	1.572630986329454e-08	0.7576902703300782	0.43081125343281307	0.6004298423119906	1.2466236236236237
0.7181440610904317	1.1823586475516673e-08	0.7526455231836436	0.4262887372775855	0.5961494056413768	1.2486246246246246
0.7102374990759757	8.863669346629347e-09	0.747602795290869	0.4218513516286825	0.5918585446644813	1.2506256256256256
0.7023290771309684	6.6255169929158325e-09	0.7425624957031187	0.4174977222185522	0.5875567615959154	1.2526266266266266
0.694421079099859	4.938191285865316e-09	0.7375250304623515	0.4132264670786059	0.58324360088724	1.2546276276276276
0.6865157652656351	3.6699314849722434e-09	0.7324908025527391	0.40903619794686896	0.5789186495127971	1.2566286286286286
0.6786153708372923	2.7195053339841414e-09	0.72746021185325	0.4049255216369526	0.5745815371777103	1.2586296296296295
0.6707221044851374	2.0093879086570965e-09	0.7224336550911987	0.4008930413679213	0.5702319364495999	1.2606306306306307
0.6628381469251085	1.4804016662548423e-09	0.7174115257967716	0.39693735805469677	0.5658695628156458	1.2626316316316317
0.6549656495531729	1.0875200108216942e-09	0.7123942142585262	0.39305707155870384	0.5614941746667135	1.2646326326326327
0.6471067331308064	7.965936856597089e-10	0.7073821074798792	0.38925078189853896	0.5571055732103504	1.2666336336336337
0.6392634865224323	5.818062378920453e-10	0.7023755891365772	0.38551709042049775	0.5527036023145222	1.2686346346346347
0.6314379654856198	4.2370325265380483e-10	0.6973750395351612	0.3818546009288583	0.5482881482840356	1.2706356356356356
0.6236321915147434	3.076714042422106e-10	0.6923808355724277	0.37826192077588894	0.5438591395716526	1.2726366366366366
0.6158481507387117	2.2276880770126512e-10	0.6873933506958828	0.37473766191159263	0.5394165464259626	1.2746376376376376
0.6080877928732831	1.6082869507158742e-10	0.6824129548652051	0.37128044189326925	0.5349603804781319	1.2766386386386386
0.6003530302283879	1.1577495129408345e-10	0.6774400145147074	0.3678888848550224	0.5304906942696922	1.2786396396396396
0.59264573677079	8.310125579843656e-11	0.6724748925168075	0.364561622437394	0.5260075807235797	1.2806406406406405
0.5849677472423299	5.947609925576162e-11	0.6675179481465077	0.3612972946773605	0.5215111725606635	1.2826416416416417
0.5773208563339022	4.24442906043654e-11	0.6625695370468869	0.3580945508589697	0.5170016416640464	1.2846426426426427
0.5697068179152207	3.020215918168115e-11	0.6576300111955994	0.3549520503249438	0.5124791983934286	1.2866436436436437
0.562127344320366	2.142883772466274e-11	0.6526997188723943	0.3518684632496238	0.5079440908518696	1.2886446446446447
0.5545841056889925	1.5160068055928595e-11	0.6477790046276434	0.3488424713736613	0.5033966041072856	1.2906456456456457
0.5470787293630113	1.0694133389032054e-11	0.6428682092518877	0.34587276870091505	0.4988370593710287	1.2926466466466466
0.539612799338477	7.521976178204882e-12	0.6379676697463976	0.34295806215803737	0.49426581313591916	1.2946476476476476
0.5321878557723256	5.2754586293675765e-12	0.633077719294748	0.3400970722172785	0.4896832562760868	1.2966486486486486
0.5248053945435373	3.689184714435939e-12	0.6281986872354095	0.337288533483064	0.485089813110987	1.2986496496496496
0.5174668668682204	2.572423631020624e-12	0.623330899035352	0.3345311952429375	0.48048594043595105	1.3006506506506506
0.5101736789680461	1.7885310799535564e-12	0.6184746762646627	0.3318238219834837	0.4758721265216139	1.3026516516516518
0.5029271917913857	1.2399163974264206e-12	0.6136303365721784	0.32916519387188076	0.47124889008456583	1.3046526526526527
0.49572872078643593	8.570974961860425e-13	0.6087981936621225	0.32655410720374806	0.4666167792315291	1.3066536536536537
0.4885795357255678	5.907584745898994e-13	0.6039785572717568	0.32398937481798706	0.46197637037937883	1.3086546546546547
0.48148086058005	4.0600520889144146e-13	0.5991717331500371	0.3214698264793271	0.45732826715326885	1.3106556556556557
0.474433873444255	2.782243660268098e-13	0.5943780230372743	0.31899430922931155	0.45267309926511595	1.3126566566566567
0.4674397065083953	1.9010810312964272e-13	0.5895977246457947	0.3165616877064722	0.448011521374661	1.3146576576576576
0.4604994460787812	1.2952333153975494e-13	0.584831131641604	0.3141708444364628	0.44334421193529094	1.3166586586586586
0.4536141326445472	8.799080596422524e-14	0.580078533627042	0.3118206800929268	0.438671872026773	1.3186596596596596
0.4467847609897387	5.960305162362703e-14	0.5753402161244323	0.3095101137298947	0.4339952241770109	1.3206606606606606
0.44001228034961415	4.025701847515702e-14	0.5706164605607201	0.30723808298651006	0.4293150111748959	1.3226616616616618
0.43329759460997497	2.7111692434804476e-14	0.5659075442530946	0.3050035442648975	0.42463199487628095	1.3246626626626627
0.42664156254828445	1.8205959077476308e-14	0.5612137403955898	0.3028054728819843	0.4199469550050554	1.3266636636636637
0.4200449981153299	1.2190244219762906e-14	0.5565353180466641	0.3006428631961041	0.41526068795126414	1.3286646646646647
0.4135086707561163	8.138664792732937e-15	0.5518725421177492	0.298514728709204	0.41057400556815143	1.3306656656656657
0.40703330576867824	5.41796041642853e-15	0.5472256733627648	0.29642010214548425	0.4058877339699689	1.3326666666666667
0.400619584699452	3.596337197134542e-15	0.5425949683685964	0.2943580355073008	0.40120271233232907	1.3346676676676676
0.3942681457738393	2.3802736734254696e-15	0.537980679546524	0.29232760010915576	0.3965197916968367	1.3366686686686686
0.38797958436056573	1.5708520836884384e-15	0.5333830551246062	0.29032788659060516	0.3918398337816725	1.3386696696696696
0.38175445346842396	1.0336787843118201e-15	0.5288023391410033	0.28835800490890545	0.3871637097997488	1.3406706706706706
0.3755932642739752	6.782312931792975e-16	0.524238771438239	0.2864170843122178	0.38249229928599837	1.3426716716716718
0.3694964866787762	4.4372301604120995e-16	0.5196925876583972	0.28450427329418376	0.37782648893530624	1.3446726726726728
0.3634645498946764	2.8945962796923576e-16	0.5151640192392352	0.28261873953067823	0.3731671714525207	1.3466736736736737
0.35749784305574794	1.8828076487181112e-16	0.5106532934112225	0.28075966979954015	0.3685152444159436	1.3486746746746747
0.3515967158553822	1.22114101761682e-16	0.506160633195486	0.27892626988406977	0.3638716091556157	1.3506756756756757
0.3457614792071047	7.897099238996783e-17	0.5016862574026598	0.2771177644610751	0.3592371696476742	1.3526766766766767
0.33999240592765245	5.092268363520926e-17	0.4972303806326305	0.2753333969742362	0.35461283142598415	1.3546776776776777
0.33428973144086704	3.2741372540494624e-17	0.49279321327517045	0.2735724294935489	0.349999500512193	1.3566786786786786
0.3286536545009623	2.0990577672768514e-17	0.48837496151145166	0.2718341425615934	0.3453980823652974	1.3586796796796796
0.3230843379337333	1.3418186108855945e-17	0.48397582731643224	0.2701178350273638	0.3408094808517467	1.3606806806806806
0.3175819093942882	8.552737494853749e-18	0.47959600846210604	0.2684228238683801	0.336234597237052	1.3626816816816818
0.3121464621398988	5.435736364294224e-18	0.4752356985216105	0.26674844400178926	0.33167432919980927	1.3646826826826828
0.3067780558165702	3.444716922430323e-18	0.47089508687417647	0.26509404808514847	0.3271295698689812	1.3666836836836838
0.3014767172579709	2.1766600332786913e-18	0.4665743587109205	0.26345900630757074	0.32260120688523136	1.3686846846846847
0.2962424412953597	1.371417157546927e-18	0.4622736950414659	0.26184270617189376	0.31809012148704174	1.3706856856856857
0.29107519157718414	8.615697950785615e-19	0.45799327270138246	0.2602445522685183	0.3135971876222849	1.3726866866866867
0.2859749013970406	5.397010494944799e-19	0.4537332643604374	0.25866396604155006	0.3091232710858695	1.3746876876876877
0.28094147452871576	3.370993934882614e-19	0.44949383853164937	0.2571003855478558	0.3046692286840203	1.3766886886886887
0.2759747860670519	2.0994454300564915e-19	0.4452751595811316	0.2555532652096332	0.3002359074256983	1.3786896896896896
0.2710746832734091	1.3037463971404816e-19	0.4410773877387208	0.2540220755610751	0.29582414374161065	1.3806906906906906
0.2662409864245262	8.072788283931167e-20	0.43690067910937375	0.25250630298969085	0.2914347627312117	1.3826916916916916
0.26147348966361217	4.984205217637699e-20	0.43274518568533016	0.25100544947283093	0.2870685774380366	1.3846926926926928
0.2567719618525345	3.0683873181541354e-20	0.4286110553590277	0.24951903230994413	0.282726388153667	1.3866936936936938
0.25213614742399393	1.883503162541482e-20	0.4244984319367539	0.2480465838510773	0.2784089817505678	1.3886946946946948
0.2475657672326278	1.1528277963735351e-20	0.42040745515303524	0.2465876512221129	0.2741171310439942	1.3906956956956957
0.24306051940399695	7.035653393236484e-21	0.4163382606857451	0.2451417960472186	0.26985159418311677	1.3926966966966967
0.23862008018046188	4.281405314093082e-21	0.41229098017192095	0.24370859416896942	0.2656131140714627	1.3946976976976977
0.23424410476298435	2.597826618600535e-21	0.40826574122428333	0.2422876353665816	0.26140241781673257	1.3966986986986987
0.22993222814792597	1.571722579060724e-21	0.4042626674484414	0.24087852307268323	0.25722021621000296	1.3986996996996997
0.22568406595795548	9.481641549807327e-22	0.40028187846077756	0.23948087408902768	0.25306720323428505	1.4007007007007006
0.22149921526621286	5.703390195271706e-22	0.3963234899069993	0.23809431830153877	0.24894405560236768	1.4027017017017016
0.2173772554129143	3.4207752982904466e-22	0.39238761348134515	0.23671849839506062	0.2448514323238327	1.4047027027027028
0.21331774881362442	2.045775255100641e-22	0.38847435694643795	0.2353530695681681	0.2407899743010968	1.4067037037037038
0.20932024175845246	1.2199252096225973e-22	0.38458382415376624	0.23399769924837446	0.23676030395428374	1.4087047047047048
0.205384265201479	7.253546539392945e-23	0.3807161150647935	0.23265206680806283	0.23276302487471714	1.4107057057057057
0.20150933553974604	4.300406490896579e-23	0.37687132577267374	0.23131586328144468	0.2287987215067667	1.4127067067067067
0.19769495538118897	2.5422047541016024e-23	0.3730495485245667	0.22998879108283746	0.2248679588577654	1.4147077077077077
0.1939406143009243	1.4984886416941666e-23	0.36925087174454163	0.22867056372653666	0.22097128223567314	1.4167087087087087
0.1902457895853441	8.807208853471446e-24	0.36547538005705527	0.22736090554854158	0.21710921701413985	1.4187097097097097
0.186609946963507	5.161370629834004e-24	0.3617231543109945	0.22605955143038114	0.21328226842458656	1.4207107107107106
0.18303254132535152	3.0160164649990397e-24	0.35799427160427105	0.2247662465252682	0.20949092137490105	1.4227117117117116
0.17951301742629378	1.7572934125601994e-24	0.35428880530895646	0.22348074598679962	0.2057356402943155	1.4247127127127128
0.17605081057781014	1.0209318788286244e-24	0.35060682509694663	0.22220281470040557	0.20201686900401394	1.4267137137137138
0.17264534732363396	5.914133994060449e-25	0.34694839696614194	0.22093222701773282	0.19833503061298585	1.4287147147147148
0.16929604610124238	3.4160755414742356e-25	0.3433135832671321	0.21966876649414108	0.19469052743863344	1.4307157157157158
0.16600231788833011	1.9674589640332136e-25	0.33970244273037586	0.21841222562947388	0.19108374095161	1.4327167167167167
0.1627635668340105	1.1298630624749608e-25	0.3361150304938594	0.21716240561225228	0.18751503174435216	1.4347177177177177
0.1595791908745114	6.469755223941492e-26	0.3325513981312263	0.2159191160674312	0.18398473952275285	1.4367187187187187
0.15644858233316816	3.693956696301259e-26	0.32901159368036126	0.21468217480784324	0.1804931831204015	1.4387197197197197
0.15337112850454662	2.1029921957828198e-26	0.3254956616724226	0.2134514075894458	0.17704066053481182	1.4407207207207207
0.15034621222255762	1.1937831182989768e-26	0.32200364316130525	0.2122266478704735	0.17362744898503232	1.4427217217217216
0.1473732124124569	6.757018627544037e-27	0.3185355757535256	0.21100773657459096	0.1702538049900351	1.4447227227227228
0.14445150462665174	3.813525987659865e-27	0.3150914936385171	0.20979452185812755	0.16691996446726043	1.4467237237237238
0.1415804615642588	2.1460518737413754e-27	0.31167142761931915	0.20858685888146702	0.1636261428506826	1.4487247247247248
0.138759453574395	1.2041917057201138e-27	0.3082754051436554	0.20738460958465685	0.16037253522776693	1.4507257257257258
0.13598784914319634	6.737409718593003e-28	0.30490345033538324	0.20618764246729007	0.15715931649466394	1.4527267267267268
0.13326501536459334	3.758652683944934e-28	0.30155558402630356	0.2049958323727073	0.15398664152899483	1.4547277277277277
0.13059031839489163	2.0908041142647784e-28	0.2982318237883223	0.2038090602765547	0.15085464537956764	1.4567287287287287
0.1279631238912292	1.159675297410687e-28	0.2949321839659471	0.2026272130797281	0.14776344347236758	1.4587297297297297
0.1253827974340047	6.413592717208001e-29	0.2916566757091115	0.20145018340572543	0.14471313183215495	1.4607307307307307
0.12284870493338998	3.536781739802225e-29	0.2884053070063113	0.20027786940242154	0.14170378731900854	1.4627317317317317
0.12036021302006215	1.9447198759296753e-29	0.2851780827180432	0.19911017454827307	0.13873546787914828	1.4647327327327326
0.11791668942030607	1.0662222892837131e-29	0.28197500461053404	0.19794700746295568	0.1358082128093715	1.4667337337337338
0.1155175033156596	5.828816354567161e-30	0.27879607138974966	0.1967882817224271	0.1329220430344402	1.4687347347347348
0.11316202568728419	3.177275681578598e-30	0.2756412787356666	0.1956339156784058	0.13007696139675456	1.4707357357357358
0.11084962964526818	1.7269164881280136e-30	0.2725106193368032	0.19448383228224897	0.12727295295765814	1.4727367367367368
0.10857969074307552	9.359005109416467e-31	0.2694040829249922	0.19333795891320835	0.1245099853097159	1.4747377377377378
0.10635158727737251	5.057430737234641e-31	0.26632165631038573	0.19219622721103613	0.12178800889931607	1.4767387387387387
0.10416470057347368	2.725035184460564e-31	0.2632633234166813	0.1910585729129114	0.11910695735895042	1.4787397397397397
0.10201841525666328	1.4640509658531197e-31	0.2602290653165561	0.1899249356946499	0.11646674784853425	1.4807407407407407
0.09991211950965606	7.842999509116022e-32	0.2572188602672999	0.18879525901615957	0.11386728140513276	1.4827417417417417
0.09784520531647309	4.1893832427892896e-32	0.25423268374663527	0.18766948997109595	0.11130844330046977	1.4847427427427426
0.09581706869301604	2.2313099683734224e-32	0.25127050848871124	0.18654757914067321	0.10879010340560134	1.4867437437437439
0.0938271099046332	1.1849816662141774e-32	0.2483323045202646	0.18542948045157984	0.10631211656214816	1.4887447447447448
0.09187473367097229	6.274877727203062e-33	0.24541803919693003	0.18431515103794438	0.10387432295948335	1.4907457457457458
0.08995934935843047	3.313147836236317e-33	0.2425276772396972	0.18320455110729944	0.10147654851729236	1.4927467467467468
0.08808037116050774	1.7442883231398675e-33	0.23966118077149642	0.18209764381048169	0.09911860527292203	1.4947477477477478
0.08623721826638112	9.156671690639145e-34	0.2368185093539064	0.1809943951154099	0.09680029177295288	1.4967487487487487
0.0844293150180178	4.792906131828502e-34	0.23399962002397162	0.17989477368467838	0.09452139346843721	1.4987497497497497
0.08265609105614981	2.501509260865822e-34	0.23120446733111966	0.17879875075690016	0.09228168311325824	1.5007507507507507
0.08091698145543405	1.3018088437769518e-34	0.22843300337416653	0.1777063000317364	0.09008092116507728	1.5027517517517517
0.07921142684912472	6.755138086047892e-35	0.22568517783840233	0.17661739755854242	0.08791885618834808	1.5047527527527527
0.07753887354358424	3.4951285668274453e-35	0.2229609380327428	0.17553202162856327	0.08579522525889095	1.5067537537537539
0.07589877362296216	1.8031588647572495e-35	0.22026022892694225	0.17445015267060957	0.0837097543695323	1.5087547547547548
0.07429058504436589	9.275700938159086e-36	0.21758299318885077	0.17337177315014107	0.08166215883632491	1.5107557557557558
0.0727137717238538	4.757747563724782e-36	0.21492917122171215	0.17229686747168968	0.07965214370488603	1.5127567567567568
0.07116780361357322	2.433312931837349e-36	0.21229870120148922	0.17122542188454798	0.07767940415639461	1.5147577577577578
0.06965215677036721	1.2408990264647474e-36	0.20969151911420728	0.1701574243916526	0.07574362591280905	1.5167587587587588
0.06816631341617096	6.30981802691017e-37	0.20710755879330608	0.16909286466158846	0.0738444856408796	1.5187597597597597
0.06670976199051598	3.1991833893105286e-37	0.2045467519569922	0.16803173394364318	0.07198165135454218	1.5207607607607607
0.06528199719545641	1.6173475273506037e-37	0.20200902824557934	0.1669740249858372	0.07015478281529645	1.5227617617617617
0.0638825200332282	8.152850386448328e-38	0.1994943152588104	0.16591973195585835	0.06836353193018523	1.5247627627627627
0.0625108378369484	4.0978636832829375e-38	0.1970025385931501	0.1648688503648282	0.0666075431470057	1.5267637637637639
0.061166464294657094	2.0537494167933166e-38	0.19453362187904116	0.16382137699382834	0.064886453846399	1.5287647647647649
0.059848919466997705	1.0263117708336331e-38	0.19208748681811055	0.162777309823114	0.06319989473047621	1.5307657657657658
0.05855772979883034	5.1139099656620836e-39	0.18966405322032395	0.16173664796394532	0.06154749020765973	1.5327667667667668
0.05729242812506387	2.5407899122795188e-39	0.1872632390410732	0.160699391592965	0.05992885877342442	1.5347677677677678
0.05605255367098791	1.2587119237627487e-39	0.18488496041819213	0.15966554188905216	0.05834361338664631	1.5367687687687688
0.054837652047380454	6.217643926123657e-40	0.18252913170889074	0.15863510097258374	0.056791361841274424	1.5387697697697698
0.05364727524066029	3.062437675102726e-40	0.1801956655265996	0.15760807184703488	0.055271707133060025	1.5407707707707707
0.05248098159834713	1.5040095081763906e-40	0.17788447277771643	0.15658445834285076	0.05378424782108849	1.5427717717717717
0.05133833581008582	7.36505197004583e-41	0.17559546269824758	0.155564265063523	0.05232857838387613	1.5447727727727727
0.05021890888448474	3.5961927454058304e-41	0.1733285428903344	0.15454749733380546	0.05090428956980577	1.5467737737737737
0.049122278122011094	1.7508624008831188e-41	0.1710836193586587	0.153534161150004	0.04951096874169043	1.5487747747747749
0.04804802708418032	8.499687983866866e-42	0.1688605965467203	0.15252426313227846	0.04814820021526737	1.5507757757757759
0.04699574555926721	4.1142991063459403e-42	0.16665937737297493	0.15151781047889068	0.04681556559143741	1.5527767767767768
0.04596502952476332	1.9857777960837163e-42	0.16447986326683037	0.15051481092234162	0.04551264408208073	1.5547777777777778
0.04495548110679454	9.556686737108638e-43	0.16232195420449075	0.14951527268733378	0.04423901282928949	1.5567787787787788
0.043966708536707616	4.585914582749388e-43	0.16018554874464186	0.14851920445050198	0.04299424721787351	1.5587797797797798
0.04299832610502696	2.194251901119754e-43	0.15807054406397134	0.14752661530185285	0.041777921181006594	1.5607807807807808
0.0420499541129757	1.0468607481702717e-43	0.1559768359925171	0.14653751470785834	0.04058960749889375	1.5627817817817817
0.041121218821748566	4.980044922882519e-44	0.15390431904883556	0.14555191247614607	0.03942887809035182	1.5647827827827827
0.040211752399716125	2.362215503002434e-44	0.15185288647498627	0.14456981872173305	0.03829530429720779	1.5667837837837837
0.039321192867734084	1.1172431008045053e-44	0.14982243027132228	0.14359124383474994	0.03718845716143114	1.568784784784785
0.03844918404272418	5.268873340083304e-45	0.14781284123108498	0.14261619844960366	0.03610790769492797	1.5707857857857859
0.037595375479684605	2.477591752599624e-45	0.14582400897479267	0.14164469341552838	0.03505322714193362	1.5727867867867869
0.03675942241228488	1.161672332185243e-45	0.1438558219844194	0.14067673976847478	0.03402398723395606	1.5747877877877878
0.03594098569218958	5.430995662269976e-46	0.14190816763735842	0.13971234870429164	0.03301976043722812	1.5767887887887888
0.03513973172725081	2.5317287712401243e-46	0.13998093224016298	0.13875153155315034	0.032040120192638674	1.5787897897897898
0.034355332418702846	1.1767841471538337e-46	0.13807400106206033	0.13779429975516885	0.031084641148124	1.5807907907907908
0.03358746509748509	5.4540404229255295e-47	0.13618725836823256	0.1368406648371906	0.03015289938350816	1.5827917917917917
0.03283581245981408	2.5204715902725054e-47	0.13432058745285982	0.13589063839067408	0.029244472627792138	1.5847927927927927
0.03210006250211916	1.1614143075154043e-47	0.13247387067191987	0.13494423205065384	0.028358940468899092	1.5867937937937937
0.03137990845544959	5.336228869054622e-48	0.13064698947573972	0.13400145747572925	0.027495884555893375	1.588794794794795
0.030675048719457067	2.4446890951167524e-48	0.1288398244412951	0.13306232632904497	0.026654888793698497	1.5907957957957959
0.029985186796048655	1.116746843370188e-48	0.12705225530425007	0.13212685026022147	0.025835539530346025	1.5927967967967969
0.029310031222803942	5.086601825991599e-49	0.12528416099073636	0.13119504088820189	0.02503742573679845	1.5947977977977978
0.02864929550624072	2.3101632090089384e-49	0.12353541964886511	0.13026690978497732	0.024260139179393136	1.5967987987987988
0.028002698055011432	1.0461633331746199e-49	0.12180590867996818	0.12934246846015618	0.023503274584963645	1.5987997997997998
0.02736996211310534	4.723873256131657e-50	0.12009550476956302	0.12842172834634463	0.0227664297987001	1.6008008008008008
0.0267508156931284	2.1268599342848277e-50	0.11840408391803973	0.12750470078530488	0.02204920593481878	1.6028018018018018
0.026144991509726573	9.54819883806631e-51	0.11673152147106446	0.12659139701486008	0.02135120752011471	1.6048028028028027
0.025552226913214772	4.2741123100106045e-51	0.11507769214969586	0.1256818281565159	0.020672042630479403	1.6068038038038037
0.02497226382346853	1.907709824382019e-51	0.1134424700802112	0.12477600520376775	0.02001132302046929	1.608804804804805
0.024404848664132554	8.490252643312391e-52	0.11182572882363977	0.12387393901106873	0.019368664246017846	1.610805805805806
0.02384973229719365	3.767652345846956e-52	0.1102273414049964	0.12297564028342588	0.01874368578038659	1.6128068068068069
0.023306669957965438	1.6671049523058418e-52	0.10864718034221757	0.12208111956660318	0.018136011123458112	1.6148078078078079
0.02277542119052483	7.355242098699794e-53	0.10708511767479198	0.12119038723790278	0.01754526790447572	1.6168088088088088
0.02225574978363904	3.2357347553719052e-53	0.10554102499208591	0.12030345349750099	0.01697108797834014	1.6188098098098098
0.0217474237072176	1.4193541319897961e-53	0.10401477346135878	0.1194203283603149	0.01641310751557674	1.6208108108108108
0.021250215049320786	6.207983160211466e-54	0.10250623385546724	0.11854102164837742	0.01587096708609039	1.6228118118118118
0.02076389995375267	2.707398631857674e-54	0.1010152765802543	0.11766554298369804	0.015344311736828608	1.6248128128128128
0.02028825855826425	1.1773234414912113e-54	0.09954177170162247	0.11679390178158865	0.014832791063476063	1.6268138138138137
0.019823074933389098	5.104830057422133e-55	0.09808558897228704	0.11592610724443381	0.014336059276306648	1.6288148148148147
0.019368137021931506	2.2070323438902745e-55	0.0966465978582087	0.11506216835588585	0.013853775260321556	1.630815815815816
0.0189232365791247	9.51432579103105e-56	0.09522466756470309	0.11420209387546718	0.013385602629804118	1.632816816816817
0.018488169113473625	4.089679282250905e-56	0.09381966706222389	0.11334589233355832	0.012931209777423656	1.6348178178178179
0.018062733828295794	1.7528404915149181e-56	0.09243146511182063	0.1124935720267595	0.012490269918023064	1.6368188188188189
0.01764673356397043	7.490959627459729e-57	0.09105993029026692	0.11164514101360394	0.012062461127225603	1.6388198198198198
0.017239974740905002	3.192084879001652e-57	0.08970493101485881	0.11080060711061035	0.011647466374997936	1.6408208208208208
0.01684226730322558	1.3562923829992542e-57	0.08836633556788173	0.10995997788865754	0.0112449735543073	1.6428218218218218
0.016453424663196835	5.746112642943319e-58	0.08704401212074445	0.10912326066966704	0.010854675505011563	1.6448228228228228
0.016073263646374666	2.427374996527409e-58	0.08573782875777879	0.10829046252357931	0.0104762700331216	1.6468238238238238
0.01570160443749396	1.0224487478187797e-58	0.084447653499705	0.10746159026561031	0.010109459925575598	1.6488248248248247
0.015338270527091975	4.294258344032348e-59	0.08317335432676012	0.10663665045377439	0.009753952960665032	1.650825825825826
0.014983088658866998	1.7983605080839208e-59	0.08191479920149043	0.1058156493866635	0.00940946191425264	1.652826826826827
0.01463588877777	7.509436435552915e-60	0.08067185609120557	0.10499859310146706	0.009075704561921269	1.654827827827828
0.01429650397882737	3.126655151776093e-60	0.07944439299009483	0.10418548737222463	0.008752403677193871	1.6568288288288289
0.013964770456689899	1.2980599550009311e-60	0.07823227794100464	0.10337633770829852	0.008439287025962677	1.6588298298298298
0.013640527455904175	5.373432209255001e-61	0.07703537905687707	0.10257114935305614	0.008136087357265984	1.6608308308308308
0.013323617221900244	2.2179474278528078e-61	0.07585356454184884	0.10176992728275243	0.007842542390549791	1.6628318318318318
0.013013884952689582	9.128375275975554e-62	0.07468670271201068	0.10097267620560249	0.007558394799550476	1.6648328328328328
0.012711178751266382	3.746096719568566e-62	0.07353466201582719	0.10017940056103554	0.00728339219293356	1.6668338338338338
0.012415349578704694	1.5328813483293818e-62	0.072397311054217	0.09939010451912085	0.0070172870918226975	1.6688348348348347
0.012126251207943266	6.254367704457821e-63	0.07127451860029302	0.09860479198015837	0.00675983690435107	1.670835835835836
0.011843740178249889	2.544518531043848e-63	0.0701661536187647	0.09782346657442474	0.006510803897366467	1.672836836836837
0.011567675750355926	1.032234569167815e-63	0.06907208528499915	0.09704613166206807	0.006269955165418932	1.674837837837838
0.011297919862252322	4.175485234591987e-64	0.06799218300374557	0.09627279033314373	0.006037062597159217	1.6768388388388389
0.011034337085637348	1.684223183895933e-64	0.06692631642752062	0.09550344540778419	0.005811902839273421	1.6788398398398399
0.010776794583006477	6.774386229674189e-65	0.06587435547465689	0.0947380994364965	0.005594257258077826	1.6808408408408408
0.010525162065374372	2.7173130726593786e-65	0.06483617034701379	0.09397675470058066	0.0053839118988958405	1.6828418418418418
0.010279311750619139	1.087036376178117e-65	0.0638116315473531	0.09321941321266365	0.005180657443336892	1.6848428428428428
0.010039118322438754	4.3375081356902225e-66	0.06280060989637899	0.09246607671734164	0.004984289164594854	1.6868438438438438
0.009804458889909247	1.7267166424878828e-66	0.061802976549444014	0.09171674669192749	0.004794606880881432	1.6888448448448448
0.0095752129476348	6.860201494577607e-67	0.060818603012921524	0.09097142434729512	0.004611414907107721	1.690845845845846
0.009351262336479406	2.7216463150316987e-67	0.05984736116024692	0.09023011062881922	0.004434522004924808	1.692846846846847
0.009132491204869805	1.079195304087919e-67	0.058889123247626414	0.08949280621740188	0.004263741331231485	1.694847847847848
0.00891878597066005	4.2832767542164075e-68	0.05794376192941769	0.08875951153058463	0.004098890385255456	1.696848848848849
0.00871003528354739	1.7055651154949575e-68	0.05701115027318154	0.08803022672373986	0.00393979095431134	1.6988498498498499
0.00850612998802969	6.838323154944298e-69	0.05609116177440676	0.08730495169133803	0.0037862690583364213	1.7008508508508509
0.008306963086894815	2.775856412832885e-69	0.055183670370909675	0.08658368606828655	0.003638154893302563	1.7028518518518518
0.008112429705232222	1.1497911617388718e-69	0.054288550456909966	0.08586642923133643	0.0034952827736002834	1.7048528528528528
0.007922427054957564	4.9103157381964664e-70	0.0534056768967843	0.08515318030055395	0.003357491073488095	1.7068538538538538
0.007736854399840893	2.1880137683719225e-70	0.05253492503849911	0.08444393814085256	0.003224622167697902	1.7088548548548548
0.007555613021029697	1.0285670324190367e-70	0.05167617072672566	0.083738701363583	0.0030965223712843904	1.7108558558558558
0.007378606183057684	5.13471306277584e-71	0.050829290315637	0.08303746832817767	0.0029730418788038943	1.712856856856857
0.0072057391003310855	2.7207136427072695e-71	0.04999416068139146	0.08234023714384724	0.002854034702905589	1.714857857857858
0.007036918904083588	1.5190042835405707e-71	0.04917065923430161	0.08164700567132517	0.002739358612414926	1.716858858858859
0.006872054609792372	8.836944416243019e-72	0.04835866393069349	0.08095777152465926	0.0026288750699871564	1.71885985985986
0.006711057085046861	5.295486331236463e-72	0.04755805328445627	0.08027253207304623	0.0025224491694056336	1.7208608608608609
0.00655383901786274	3.237088715945485e-72	0.04676870637828583	0.07959128444270805	0.0024199495725973352	1.7228618618618619
0.006400314885433732	2.0041008439044519e-72	0.04599050287462319	0.07891402551880622	0.002321248446435176	1.7248628628628628
0.0062504009233139615	1.2504231933469147e-72	0.045223323026290875	0.0782407519473935	0.0022262213993944346	1.7268638638638638
0.006104015095023892	7.837377778375284e-73	0.044467047686829554	0.0775714601373996	0.002134747418127725	1.7288648648648648
0.005961077062073155	4.924706205662048e-73	0.04372155832053692	0.07690614626264983	0.002046708804020667	1.7308658658658658
0.005821508154393743	3.09842943349652e-73	0.04298673701221096	0.07624480626391376	0.0019619911097877303	1.732866866866867
0.0056852313411773665	1.9503965957094394e-73	0.04226246647660139	0.07558743585098329	0.0018804830761654373	1.734867867867868
0.0055521712021107126	1.2277893298978542e-73	0.04154863006756972	0.07493403050477704	0.0018020765687573731	1.736868868868869
0.005422253899003094	7.727233325035268e-74	0.04084511178696247	0.07428458547947034	0.0017266665150834045	1.73886986986987
0.005295407147800699	4.8612897626090695e-74	0.04015179629319865	0.07363909580464942	0.0016541508418828168	1.740870870870871
0.005171560190982005	3.0567749597369004e-74	0.039468568909575195	0.07299755628748694	0.0015844304127188985	1.7428718718718719
0.005050643770329355	1.921031451291938e-74	0.03879531563229204	0.07235996151493906	0.0015174089659301842	1.7448728728728728
0.0049325901000715	1.2065615518406622e-74	0.03813192313820038	0.07172630585596142	0.0014529930529711998	1.7468738738738738
0.004817332840392486	7.57355182297121e-75	0.037478278792276436	0.07109658346374358	0.0013910919771835115	1.7488748748748748
0.004704807071302148	4.750940597728451e-75	0.036834270654823476	0.07047078827795987	0.0013316177330355283	1.7508758758758758
0.0045949492668638705	2.978423185986822e-75	0.03619978748840476	0.06984891402703615	0.0012744849458674542	1.752876876876877
0.0044876972697753485	1.8660282336290788e-75	0.03557471876451135	0.06923095423043092	0.0012196108121757345	1.754877877877878
0.004382990266298122	1.1683526981819656e-75	0.03495895466996521	0.06861690220092971	0.0011669150404691484	1.756878878878879
0.004280768761532174	7.310600560579615e-76	0.034352386113063564	0.0680067510469517	0.0011163197927269292	1.75887987987988
0.004180974555031637	4.5714620762499304e-76	0.03375490472946496	0.06740049367486799	0.0010677496264871167	1.760880880880881
0.004083550716757993	2.8568007803199354e-76	0.03316640288782136	0.0667981227913297	0.0010211314375916075	1.7628818818818819
0.003988441563367297	1.784133872303027e-76	0.03258677369515858	0.06619963090560575	0.0009763944036124328	1.7648828828828829
0.0038955926348279955	1.1135186615819059e-76	0.03201591100200835	0.06560501033192903	0.0009334699279820529	1.7668838838838838
0.0038049506713661104	6.945285446208633e-77	0.03145370940729486	0.0650142531918503	0.0008922915848486278	1.7688848848848848
0.003716463590734572	4.329175727847137e-77	0.030900064262979126	0.06442735141659876	0.0008527950646756159	1.7708858858858858
0.0036300804658037267	2.6967633182470254e-77	0.030354871678463766	0.06384429674944878	0.0008149181206033263	1.772886886886887
0.0035457515024700176	1.6788153990591315e-77	0.029818028524761685	0.06326508074809191	0.0007786005155885298	1.774887887887888
0.0034634280178799204	1.0444449306286468e-77	0.02928943243843132	0.06268969478701335	0.0007437839703365349	1.776888888888889
0.0033830624189664866	6.493676305124465e-78	0.028768981825282078	0.06211813005987239	0.0007104121120388744	1.77888988988989
0.0033046081812956474	4.034764699734543e-78	0.028256575863852513	0.061550377581886015	0.000678430423928065	1.780890890890891
0.0032280198282197228	2.505349241476312e-78	0.027752114508665063	0.06098642819221501	0.0006477861956596413	1.782891891891892
0.003153252910335504	1.5546793184222116e-78	0.02725549849325949	0.0604262725563521	0.0006184284745302802	1.7848928928928929
0.0030802639852444517	9.641305692203373e-79	0.026766629333009266	0.059869901168511326	0.0005903080175395349	1.7868938938938939
0.003009010597612468	5.975212700229369e-79	0.02628540932772334	0.05931730435401817	0.0005633772443014431	1.7888948948948948
0.0029394512595268697	3.700780871087851e-79	0.0258117415640365	0.05876847227169996	0.0005375901908110778	1.7908958958958958
0.0028715454311481485	2.29063481013887e-79	0.025345529917591862	0.05822339491627579	0.0005129024640699613	1.792896896896897
0.002805253501654223	1.416905305575209e-79	0.02488667905501855	0.05768206212074608	0.0004892711975731652	1.794897897897898
0.002740536770474718	8.758874048037736e-80	0.02443509443570718	0.0571444635587798	0.0004666550076598099	1.796898898898899
0.002677357428813175	5.411008554783279e-80	0.02399068231338716	0.056610588747100905	0.00044501395072775283	1.7988998998999
0.002615678541454741	3.3406474414855516e-80	0.023553349737508653	0.05608042704787192	0.00042430948131221154	1.800900900900901
0.0025554640288571956	2.0611307979894553e-80	0.02312300455443193	0.055553967671074664	0.0004045044110271819	1.802901901901902
0.0024966786495229636	1.2708753189058626e-80	0.02269955540842827	0.05503119967688834	0.00038556286836762183	1.804902902902903
0.0024392879826499753	7.831100958327246e-81	0.02228291174249441	0.05451211197806338	0.00036745025936955113	1.8069039039039039
0.0023832584110590432	4.822421699137074e-81	0.021872983798984856	0.053996693342291686	0.000350133229124403	1.8089049049049049
0.002328557104395599	2.9677685704731157e-81	0.02146968262006425	0.05348493239457225	0.000333579624143236	1.8109059059059058
0.0022751520026035024	1.8252290072894882e-81	0.021072920047983758	0.05297681761957206	0.00031775845556568437	1.8129069069069068
0.0022230117996686824	1.1218303302439779e-81	0.020682608725184085	0.052472337363981804	0.0003026398632078663	1.814907907907908
0.002172105927630441	6.890638677807893e-82	0.020298662094228478	0.05197147983886603	0.00028819508044284785	1.816908908908909
0.0021224045408580142	4.229745743332905e-82	0.019920994397568892	0.05147423312200738	0.00027439639990661487	1.81890990990991
0.002073878500590281	2.5947261637961156e-82	0.019549520677148394	0.05098058516024455	0.0002612171400220367	1.820910910910911
0.002026499359736255	1.5907110009638966e-82	0.01918415677384288	0.0504905237718038	0.0002486316123326927	1.822911911911912
0.001980239347934069	9.745710864429551e-83	0.018824819326745484	0.05000403664862366	0.0002366150896380073	1.824912912912913
0.001935071356866171	5.967030327450191e-83	0.018471425772296404	0.049521111358671925	0.00022514377492065474	1.826913913913914
0.001890968925828385	3.65111449550425e-83	0.018123894343261497	0.04904173534825595	0.00021419477105679363	1.8289149149149149
0.0018479062275504963	2.2326217116433528e-83	0.01778214406756253	0.048565895944324276	0.00020374605129928685	1.8309159159159158
0.001805858054266005	1.3643547899321835e-83	0.017446094766962524	0.04809358035676075	0.0001937764305237229	1.8329169169169168
0.0017647998040286562	8.33224402492086e-84	0.017115667055608793	0.04762477568067015	0.00018426553722670184	1.834917917917918
0.0017247074672733637	5.085329825158642e-84	0.016790782338436918	0.047159468898654994	0.0001751937862655941	1.836918918918919
0.001685557613619044	3.1016926105221235e-84	0.016471362809438735	0.04669764688308354	0.0001665423523286407	1.83891991991992
0.001647327378911021	1.8906052936326711e-84	0.016157331449797148	0.04623929639834854	0.0001582931441241059	1.840920920920921
0.0016099944525004273	1.151663143168982e-84	0.01584861202589116	0.04578440410311663	0.00015042877927689868	1.842921921921922
0.0015735370647582021	7.010880287621403e-85	0.015545129087173329	0.04533295655256825	0.00014293255992092803	1.844922922922923
0.0015379339748211231	4.265226700444029e-85	0.015246807963923737	0.044884940200626985	0.00013578844897528723	1.846923923923924
0.0015031644585673807	2.593189004723739e-85	0.01495357476488193	0.04444034140217968	0.00012898104709218943	1.8489249249249249
0.0014692082968191331	1.575609926626137e-85	0.014665356374761294	0.043999146415285253	0.00012249557026449199	1.8509259259259259
0.001436045763769493	9.567219313054767e-86	0.014382080451647539	0.04356134140337352	0.00011631782808050613	1.8529269269269268
0.0014036576156313337	5.805574939525745e-86	0.014103675424284758	0.043126912437433156	0.00011043420261373161	1.854927927927928
0.001372025079505376	3.5206854521707596e-86	0.01383007048925194	0.04269584549818827	0.00010483162793509422	1.856928928928929
0.0013411298424648415	2.133691860925665e-86	0.013561195608032253	0.042268126478264056	9.94975702351829e-05	1.85892992992993
0.0013109540408541465	1.2922860611067788e-86	0.013296981503978475	0.0418437411843408	9.442000854401996e-05	1.860930930930931
0.0012814802497989105	7.821825156948921e-87	0.013037359659177088	0.04142267533929666	8.958741603582082e-05	1.862931931931932
0.001252691472924662	4.731295051749488e-87	0.01278226231121382	0.04100491458433791	8.498874190625507e-05	1.864932932932933
0.0012245711322815304	2.860055397171452e-87	0.012531622449843259	0.04059044448111796	8.06133938097121e-05	1.866933933933934
0.001197103058472276	1.7277915377591215e-87	0.012285373813565429	0.04017925051384376	7.645122084412478e-05	1.868934934934935
0.001170271480980932	1.043111478828081e-87	0.012043450886111877	0.03977131809136968	7.249249707094946e-05	1.8709359359359359
0.001144061018699359	6.29350513766343e-88	0.011805788892843989	0.03936663254927951	6.872790555795566e-05	1.8729369369369369
0.001118456670649004	3.794695585516816e-88	0.011572323797066093	0.038965179151954826	6.514852293256323e-05	1.874937937937938
0.0010934438068951476	2.2865661901028375e-88	0.011342992296256092	0.038566943094631635	6.174580443354286e-05	1.876938938938939
0.0010690081596508643	1.3769339166906577e-88	0.011117731818215976	0.03817190950544279	5.8511569448987357e-05	1.87893993993994
0.001045135814568048	8.286381082185938e-89	0.010896480517144976	0.0377800634474481	5.543798752857873e-05	1.880940940940941
0.0010218132022126875	4.983554261328381e-89	0.010679177269637697	0.037391389920650955	5.251756485827611e-05	1.882941941941942
0.000999027089721702	2.995269918141993e-89	0.010465761670609997	0.03700587386400114	4.9743131185685614e-05	1.884942942942943
0.000976764572638577	1.7990996661173062e-89	0.010256174029154632	0.03662350015738451	4.7107827184492765e-05	1.886943943943944
0.0009550130669250803	1.0799333811554496e-89	0.010050355364329626	0.03624425362359846	4.460509224648524e-05	1.888944944944945
0.0009337603011463161	6.478302045043953e-90	0.009848247400881329	0.035868119030313984	4.222865268983715e-05	1.890945945945946
0.0009129943088263729	3.8837199361503576e-90	0.009649792564904783	0.03549508109202342	3.997251037247193e-05	1.8929469469469469
0.0008927034209718791	2.3267895282973563e-90	0.009454933979443692	0.035125124471974106	3.783093169948756e-05	1.8949479479479479
0.0008728762587606913	1.3931208153516257e-90	0.009263615460032324	0.034758233784087975	3.5798437013781545e-05	1.896948948948949
0.0008535017263930677	8.335716707005716e-91	0.009075781510181595	0.03439439359486662	3.3869790359187396e-05	1.89894994994995
0.0008345690041025515	4.984476998802212e-91	0.00889137731681154	0.03403358842528188	3.203998960559846e-05	1.900950950950951
0.0008160675413239385	2.978644891477256e-91	0.00871034874563275	0.03367580275265192	3.030425692573813e-05	1.902951951951952
0.0007979870500156018	1.7788541827010032e-91	0.008532642336478317	0.03332102101250256	2.865802961340761e-05	1.904952952952953
0.000780317498133526	1.061657549996717e-91	0.008358205298589213	0.03296922760041402	2.7096951233225285e-05	1.906953953953954
0.0007630491032543798	6.33214775829222e-92	0.00818698550585468	0.032620406873852335	2.56168630920581e-05	1.908954954954955
0.0007461723263450036	3.774332117900478e-92	0.008018931492010014	0.03227454315398638	2.4213796022527543e-05	1.910955955955956
0.0007296778656756617	2.2482865872765957e-92	0.007853992445793663	0.03193162072748925	2.2883962469162418e-05	1.9129569569569569
0.0007135566508744765	1.3383993312808822e-92	0.007692118206065997	0.031591623848324785	2.1623748867960535e-05	1.9149579579579579
0.0006977998371204318	7.962367838207857e-93	0.007533259256891243	0.031254536739518994	2.042970831030788e-05	1.916958958958959
0.0006823987994723914	4.733923628510434e-93	0.007377366722585215	0.030920343594915765	1.9298553482398996e-05	1.91895995995996
0.0006673451273315516	2.812695654288349e-93	0.007224392362730137	0.030589028580917506	1.8227149871488646e-05	1.920960960960961
0.0006526306190348343	1.6701163267469197e-93	0.007074288567159059	0.03026057583821006	1.72125092305016e-05	1.922961961961962
0.0006382472765766791	9.910445682898196e-94	0.0069270083509114485	0.029934969483472365	1.625178329271247e-05	1.924962962962963
0.0006241873004567581	5.877087194069579e-94	0.006782505349161845	0.02961219361107027	1.5342257728402483e-05	1.926963963963964
0.0006104430846511498	3.4830007427651586e-94	0.006640733812123503	0.029292232294734686	1.4481346335589143e-05	1.928964964964965
0.0005970072117045282	2.0628492170511463e-94	0.006501648599928792	0.028975069589224273	1.3666585457112153e-05	1.930965965965966
0.0005838724479409493	1.220966889037459e-94	0.006365205177488108	0.028660689531971918	1.2895628616548773e-05	1.932966966966967
0.0005710317387908477	7.222087954287616e-95	0.006231359609329051	0.028349076144715782	1.2166241365619149e-05	1.9349679679679679
0.0005584782042318779	4.269176835236846e-95	0.0061000685544175945	0.028040213435114057	1.1476296335924134e-05	1.936968968968969
0.0005462051343412655	2.522016942982257e-95	0.005971289260962985	0.027734085398344346	1.0823768488046802e-05	1.93896996996997
0.0005342059849573435	1.4889302039450043e-95	0.005844979561207772	0.02743067601868623	1.0206730551224614e-05	1.940970970970971
0.0005224743734480083	8.784623738232798e-96	0.005721097866205028	0.02712996927108861	9.623348646986025e-06	1.942971971971972
0.0005110040745838349	5.179579147090705e-96	0.005599603160583886	0.026831949122720657	9.071878090316433e-06	1.944972972972973
0.000499789016513616	3.0520262697168586e-96	0.005480454997305304	0.026536599534506426	8.550659362098718e-06	1.946973973973974
0.0004888232768401425	1.7972336673811582e-96	0.005363613492409413	0.02624390446264387	8.058114246744922e-06	1.948974974974975
0.0004781010787940464	1.0576532500941664e-96	0.0052490393197559765	0.025953847860107158	7.592742129106011e-06	1.950975975975976
0.0004676167875035763	6.220202958947528e-97	0.005136693705759461	0.02566641367813313	7.153116444916668e-06	1.952976976976977
0.00045736490635819247	3.6558493180197363e-97	0.005026538424120152	0.025381585867691587	6.737881279195769e-06	1.954977977977978
0.0004473400734639075	2.1473087980242357e-97	0.004918535790552699	0.025099348380938923	6.345748107187433e-06	1.956978978978979
0.0004375370581883345	1.2604429813734598e-97	0.004812648657513607	0.024819685172656182	5.975492672587915e-06	1.95897997997998
0.00042795075779339956	7.393913909395883e-98	0.004708840408928682	0.0245425802016701	5.625951997958832e-06	1.960980980980981
0.00041857619415377643	4.3345903460310276e-98	0.004607074954922254	0.02426801743225855	5.2960215223853235e-06	1.962981981981982
0.0004094085105590523	2.539476590369e-98	0.004507316726549066	0.023995980835539173	4.984652361585454e-06	1.964982982982983
0.0004004429685977274	1.4868352628394018e-98	0.004409530670530265	0.023726454390842065	4.690848685828715e-06	1.966983983983984
0.0003916749451211459	8.69969397569066e-99	0.004313682243994722	0.023459422087066042	4.413665211165164e-06	1.968984984984985
0.00038309992928550177	5.087068478557239e-99	0.0042197374092269035	0.02319486792401855	4.152204799610224e-06	1.970985985985986
0.00037471351967010094	2.972717749651745e-99	0.004127662628422418	0.022932775913739337	3.9056161640697524e-06	1.972986986986987
0.00036651142147006667	1.7360500960524118e-99	0.004037424858452447	0.02267313008180791	3.67309167392561e-06	1.974987987987988
0.0003584894437617454	1.013195645493372e-99	0.003948991545638171	0.022415914468634588	3.4538652573362405e-06	1.976988988988989
0.00035064349683906	5.90944725344785e-100	0.003862330620536284	0.02216111313073524	3.247210396436808e-06	1.97898998998999
0.0003429695896191268	3.444473842570656e-100	0.003777410492736703	0.021908710141989973	3.0524382117504055e-06	1.980990990990991
0.00033546382711544795	2.0064179572175277e-100	0.003694200045673448	0.02165868959488529	2.868895632246418e-06	1.982991991991992
0.0003281224079770617	1.1679988241765277e-100	0.0036126686314497565	0.021411035601740232	2.6959636476031773e-06	1.984992992992993
0.0003209416220920221	6.794944120932712e-101	0.0035327860656784757	0.021165732295916253	2.5330556393502334e-06	1.986993993993994
0.0003139178482536434	3.9504981082343144e-101	0.0034545226223385885	0.020922763833010716	2.379615787680387e-06	1.988994994994995
0.00030704755188796053	2.2953045164180842e-101	0.003377849028648892	0.02068211439203458	2.235117550834142e-06	1.990995995995996
0.00030032728284088426	1.3327578488022866e-101	0.0033027364599597015	0.020443768176573503	2.0990622140682834e-06	1.992996996996997
0.0002937536732235731	7.733652805011326e-102	0.003229156534663538	0.020207709415933164	1.9709775053262177e-06	1.994997997997998
0.0002873234353145604	4.484774154049006e-102	0.00315708130912555	0.019973922366268423	1.8504162748315662e-06	1.996998998998999
0.000281033359517211	2.5990759386601493e-102	0.0030864832726346133	0.01974239131169618	1.7369552359264097e-06	1.999
