# Supplementary material for: Quantitative evaluation of methods to analyze motion changes in single-particle experiments
Source: Nat Commun. 2025 Jul 22;16:6749. doi: 10.1038/s41467-025-61949-x (PMC12283970; doi:10.1038/s41467-025-61949-x)
Supplement: Supplementary file 4 — Source Data files [file 41467_2025_61949_MOESM4_ESM.zip › Fig. 8 c.csv]

I	M	H	O	E	alpha
0.11849370673038798	1.1138011946813539e-10	0.08578706982794279	0.05931422342754056	0.25347374218022434	0.0
0.11959504927860025	1.3352483898340278e-10	0.08712271737110877	0.06076869553514078	0.26170709596688924	0.002001001001001001
0.12070419387290465	1.5993424772360254e-10	0.08847514541088056	0.06225469776753098	0.27009522791211044	0.004002002002002002
0.1218211673529798	1.9140175091317642e-10	0.0898444778191435	0.06377272036365393	0.2786360196359476	0.006003003003003003
0.12294599631392059	2.2886288388947327e-10	0.09123083764866131	0.06532325441341962	0.2873270950573899	0.008004004004004004
0.12407870710154059	2.7341973084018607e-10	0.0926343470917905	0.06690679161180739	0.2961658165478554	0.010005005005005004
0.12521932580765366	3.2636934670676633e-10	0.0940551274387632	0.06852382400566072	0.30514928153037774	0.012006006006006006
0.12636787826533566	3.8923680432254903e-10	0.09549329903554647	0.07017484373318363	0.3142743195472666	0.014007007007007008
0.12752439004416663	4.6381357965053614e-10	0.0969489812412847	0.07186034275615687	0.3235374898183435	0.016008008008008008
0.12868888644545373	5.522020910655934e-10	0.09842229238533365	0.0735808125848991	0.33293507931105487	0.018009009009009008
0.129861392497436	6.56867325497371e-10	0.09991334972389443	0.07533674399600505	0.3424631013428898	0.02001001001001001
0.13104193295047	7.806966165838254e-10	0.1014222693962542	0.0771286267429019	0.35211729473553655	0.022011011011011012
0.13223053227219847	9.270687896262943e-10	0.10294916638064414	0.0789569492592744	0.3618931235391409	0.024012012012012012
0.13342721464270083	1.0999340571215532e-09	0.10449415444972306	0.08082219835541504	0.37178577734385615	0.026013013013013012
0.13463200394962713	1.3039062392161205e-09	0.10605734612569484	0.08272485890756603	0.381790172194605	0.028014014014014016
0.13584492378331586	1.5443690980454595e-09	0.10763885263507111	0.0846654135403287	0.3919009521236287	0.030015015015015016
0.13706599743189482	1.8275988162865777e-09	0.10923878386308775	0.08664434230222368	0.4021124913139476	0.032016016016016016
0.13829524787636732	2.160904921321628e-09	0.11085724830778554	0.08866212233449569	0.4124188969053336	0.034017017017017016
0.13953269778568317	2.5527922604078405e-09	0.11249435303376534	0.09071922753326427	0.4228140124527903	0.036018018018018017
0.14077836951179426	3.0131469726913963e-09	0.11415020362562946	0.09281612820513319	0.4332914220458506	0.03801901901901902
0.1420322850846973	3.5534497846068106e-09	0.11582490414111835	0.09495329071637892	0.4438444550952412	0.04002002002002002
0.14329446620746236	4.187020380314268e-09	0.11751855706395688	0.09713117713584815	0.454466191791646	0.042021021021021024
0.14456493425124808	4.929297072820684e-09	0.11923126325641771	0.09935024487170688	0.4651494692394072	0.044022022022022024
0.14584371025030482	5.798156529142272e-09	0.1209631219116181	0.10161094630218831	0.47588688826606307	0.046023023023023024
0.14713081489696575	6.814278889495414e-09	0.12271423050555888	0.10391372840050137	0.4866708209066253	0.048024024024024024
0.14842626853662585	8.001564271628146e-09	0.12448468474892	0.106259032354069	0.4974934185594607	0.050025025025025024
0.1497300911627111	9.387607372996793e-09	0.1262745785386247	0.10864729317827548	0.5083466208085662	0.052026026026026025
0.15104230241163594	1.1004237681917491e-08	0.1280840039091858	0.11107893932491424	0.5192221649049167	0.054027027027027025
0.15236292155775194	1.2888133690849433e-08	0.12991305098384665	0.11355439228553277	0.5301115958974385	0.05602802802802803
0.15369196750828634	1.5081520477770236e-08	0.13176180792553138	0.11607406618988865	0.5410062774020112	0.05802902902902903
0.15502945879827276	1.7632961092751465e-08	0.13363036088761737	0.11863836739973307	0.5518974029947514	0.06003003003003003
0.15637541358547305	2.059825336430327e-08	0.13551879396454578	0.12124769409815368	0.5627760082136739	0.06203103103103103
0.15772984964529163	2.4041445032169487e-08	0.13742718914228197	0.12390243587471689	0.5736329831506803	0.06403203203203203
0.15909278436568347	2.80359815287114e-08	0.13935562624864342	0.12660297330665943	0.5844590856137033	0.06603303303303304
0.16046423474205457	3.266600227885232e-08	0.14130418290350766	0.1293496775363892	0.5952449548367189	0.06803403403403403
0.1618442173721579	3.802780307807278e-08	0.14327293446891814	0.13214290984556637	0.6059811257132836	0.07003503503503504
0.16323274845098334	4.423148394870932e-08	0.14526195399910063	0.13498302122604386	0.6166580435272089	0.07203603603603603
0.16462984376564355	5.1402803876565546e-08	0.1472713121904088	0.1378703519479581	0.6272660791520285	0.07403703703703704
0.166035518690255	5.968526600244572e-08	0.14930107733121267	0.14080523112526883	0.6377955446889724	0.07603803803803803
0.1674497881808175	6.924245919658574e-08	0.15135131525174836	0.14378797627905782	0.6482367095113322	0.07803903903903904
0.1688726667700885	8.026068448789619e-08	0.15342208927394388	0.14681889289890507	0.658579816681312	0.08004004004004003
0.17030416856245797	9.29518975641446e-08	0.1555134601612395	0.14989827400266997	0.6688150997037775	0.08204104104104104
0.17174430722882036	1.0755700151304341e-07	0.15762548606841847	0.153026399695016	0.678932799579709	0.08404204204204205
0.1731930960014459	1.243495271466212e-07	0.15975822249146623	0.1562035367250239	0.6889231821206686	0.08604304304304304
0.17465054766885263	1.436397416505551e-07	0.16191172221747488	0.1594299380432497	0.6987765554841936	0.08804404404404405
0.17611667457067798	1.6577922993389536e-07	0.16408603527461194	0.16270584235859079	0.7084832878887515	0.09004504504504504
0.17759148859255286	1.91165996929379e-07	0.1662812088821704	0.16603147369533103	0.7180338254657214	0.09204604604604605
0.17907500116097677	2.2025014321565628e-07	0.16849728740071834	0.16940704095074868	0.7274187102048479	0.09404704704704704
0.18056722323819607	2.535401707041584e-07	0.17073431228236804	0.1728327374536716	0.7366285979486914	0.09604804804804805
0.18206816531708495	2.916099797572045e-07	0.1729923220211803	0.17630874052437803	0.7456542763908441	0.09804904904904906
0.18357783741603162	3.351066239804979e-07	0.17527135210372652	0.17983521103624672	0.7544866830320569	0.10005005005005005
0.18509624907382827	3.847588940601945e-07	0.17757143495982466	0.18341229297956463	0.7631169230479332	0.10205105105105106
0.18662340934456664	4.4138680738759393e-07	0.17989259991347004	0.18704011302791196	0.7715362870215299	0.10405205205205205
0.1881593267925405	5.059120858253828e-07	0.18223487313398026	0.19071878010754717	0.7797362684940193	0.10605305305305306
0.18970400948715427	5.793697098069996e-07	0.1845982775873722	0.1944483849702216	0.7877085812865503	0.10805405405405405
0.1912574649978394	6.629206430106047e-07	0.1869828329879947	0.19822899976986075	0.7954451765465771	0.11005505505505506
0.19281970038897947	7.578658280916882e-07	0.18938855575043162	0.20206067764355107	0.8029382594722244	0.11205605605605606
0.1943907222148447	8.656615603704754e-07	0.1918154589417018	0.20594345229728073	0.8101803056687077	0.11405705705705706
0.19597053651453528	9.879363529230436e-07	0.19426355223376962	0.2098773375968835	0.8171640770914321	0.11605805805805806
0.1975591488069366	1.1265094131842588e-06	0.19673284185639228	0.213862327164641	0.8238826375311742	0.11805905905905906
0.19915656408568472	1.2834108578967404e-06	0.19922333055032054	0.21789839398200223	0.830329367597665	0.12006006006006006
0.20076278681414533	1.4609037999859974e-06	0.20173501752087603	0.22198548999888235	0.8364979791589793	0.12206106106106106
0.2023778209204044	1.6615084476553728e-06	0.20426789839192527	0.22612354575000498	0.8423825291953636	0.12406206206206206
0.20400166979227313	1.8880283626145698e-06	0.2068219651602699	0.23031246997875585	0.8479774330275142	0.12606306306306306
0.2056343362723076	2.1435790308144273e-06	0.20939720615047788	0.2345521492690166	0.8532774768808412	0.12806406406406406
0.20727582265284336	2.431618905283244e-06	0.2119936059701723	0.23884244768544943	0.8582778297489138	0.13006506506506507
0.20892613067104598	2.7559830865605484e-06	0.21461114546580282	0.2431832064227049	0.8629740545210821	0.13206606606606608
0.21058526150397922	3.120919811712017e-06	0.21724980167891994	0.24757424346402157	0.8673621183411879	0.13406706706706706
0.21225321576368994	3.531129927880827e-06	0.21990954780297256	0.2520153532496947	0.8714384021663302	0.13606806806806807
0.2139299934923124	3.991809530676598e-06	0.22259035314065145	0.25650630635587895	0.8751997094968025	0.13806906906906907
0.21561559415719087	4.5086959513036875e-06	0.22529218306180027	0.26104684918420007	0.878643274250592	0.14007007007007008
0.2173100166460233	5.088117279055669e-06	0.22801499896191524	0.26563670366264	0.8817667677581953	0.14207107107107106
0.21901325926202542	5.737045607516747e-06	0.23075875822125608	0.27027556695816357	0.8845683048559542	0.14407207207207207
0.22072531971911713	6.46315419336518e-06	0.23352341416458802	0.27496311120154787	0.8870464490586629	0.14607307307307307
0.22244619513713015	7.274878715914461e-06	0.23630891602157955	0.2796989832248744	0.8892002167947985	0.14807407407407408
0.22417588203704125	8.181482823290895e-06	0.23911520888787513	0.2844828043121401	0.8910290806904053	0.1500750750750751
0.2259143763362274	9.193128147262517e-06	0.24194223368686496	0.2893141699634359	0.8925329718903806	0.15207607607607607
0.2276616733437482	1.0320948963024903e-05	0.2447899271321759	0.2941926496731399	0.8937122814086887	0.15407707707707707
0.22941776775565226	1.1577131662532106e-05	0.24765822169090237	0.29911778672256284	0.8945678605018182	0.15607807807807808
0.23118265365031257	1.2974999200049957e-05	0.2505470455476002	0.3040890979874815	0.8951010200626256	0.1580790790790791
0.23295632448378692	1.452910065630996e-05	0.25345632256906575	0.3091060737609829	0.8953135290345438	0.16008008008008007
0.23473877308520957	1.6255306052766104e-05	0.2563859722699206	0.31416817759203985	0.8952076118489619	0.16208108108108107
0.23652999165221014	1.8170906529810047e-05	0.25933590977902454	0.31927484614022633	0.8947859448914134	0.16408208208208208
0.23832997174636392	2.0294719982191195e-05	0.26230604580673766	0.3244254890469747	0.894051652005011	0.1660830830830831
0.24013870428867298	2.2647202221131464e-05	0.26529628661305404	0.32961948882376535	0.8930082990423438	0.1680840840840841
0.24195617955507912	2.5250563705540468e-05	0.26830653397662585	0.33485620075763123	0.8916598874797743	0.17008508508508507
0.24378238717200976	2.8128891854152127e-05	0.27133668516470294	0.3401349528343473	0.8900108471107746	0.17208608608608608
0.24561731611195783	3.130827891616052e-05	0.2743866329040058	0.3454550456796635	0.8880660278375389	0.1740870870870871
0.2474609546890956	3.4816955339888923e-05	0.2774562653525551	0.3508157525189307	0.8858306905826783	0.1760880880880881
0.24931329055492496	3.868542853704703e-05	0.28054546607247594	0.3562163191554525	0.8833104973452601	0.1780890890890891
0.2511743106939629	4.294662689412024e-05	0.28365411400380186	0.36165596396788563	0.8805115004278482	0.18009009009009008
0.2530440014194655	4.76360488323085e-05	0.2867820834392941	0.3671338779269977	0.8774401308634742	0.1820910910910911
0.2549223483691888	5.279191666313087e-05	0.2899292440003023	0.372649224632074	0.8741031860736556	0.1840920920920921
0.25680933650118976	5.845533492832819e-05	0.29309546061368014	0.37820114036725516	0.870507816790645	0.1860930930930931
0.25870495008966693	6.467045285003493e-05	0.29628059348978314	0.38378873417806786	0.8666615132790305	0.18809409409409408
0.26060917272084083	7.148463045040935e-05	0.299484498101563	0.3894110879683962	0.8625720908936431	0.1900950950950951
0.2625219872888777	7.894860782911288e-05	0.3027070251647801	0.39506725661812603	0.8582476750124032	0.1920960960960961
0.2644433759918548	8.711667701235178e-05	0.30594802061935433	0.40075626812167614	0.8536966853842924	0.1940970970970971
0.26637332032776945	9.604685570884282e-05	0.3092073256118737	0.40647712374761324	0.8489278199340498	0.1960980980980981
0.26831180109059255	0.00010580106222628211	0.3124847764792768	0.4122287982195297	0.8439500380664416	0.1980990990990991
0.2702587983663676	0.00011644529071699022	0.31578020473373136	0.4180102399183465	0.8387725435140828	0.2001001001001001
0.2722142915293551	0.00012804978583376463	0.31909343704872556	0.42382037110617893	0.8334047667737278	0.2021011011011011
0.2741782592382249	0.0001406892157869884	0.32242429524639	0.42965808817189266	0.8278563471767665	0.2041021021021021
0.27615067943229665	0.00015444284270226032	0.3257725962860703	0.43552226189844906	0.8221371146403021	0.2061031031031031
0.27813152932782803	0.00016939468908475628	0.3291381522541646	0.44141173775212533	0.8162570711456818	0.2081041041041041
0.28012078541435415	0.00018563369910286058	0.332520770355247	0.4473253361936674	0.8102263719916748	0.2101051051051051
0.28211842345107657	0.00020325389331001139	0.3359202529044899	0.45326185301142285	0.8040553068696819	0.2121061061061061
0.28412441846330455	0.00022235451533094723	0.3393363973214062	0.4592200596764679	0.7977542808083684	0.21410710710710712
0.28613874473894874	0.00024304016894749624	0.34276899612492395	0.4651987037197315	0.7913337950349788	0.2161081081081081
0.28816137582506823	0.00026542094393056516	0.3462178369298124	0.4711965091310903	0.7848044278003157	0.2181091091091091
0.29019228452447116	0.0002896125288800916	0.34968270244447075	0.4772121767803905	0.7781768152139168	0.2201101101101101
0.2922314428923721	0.0003157363092544043	0.3531633704701015	0.4832443848603291	0.7714616321353956	0.22211111111111112
0.2942788222331041	0.00034391944869581676	0.3566596139012755	0.48929178935110323	0.7646695731671724	0.22411211211211213
0.2963343930968884	0.0003742949516914708	0.3601712007279101	0.49535302450671503	0.757811333792993	0.2261131131131131
0.29839812527666215	0.0004070017055486437	0.3636978940386693	0.5014267033627968	0.7508975917056078	0.2281141141141141
0.3004699878049644	0.000442184499613194	0.36723945202580177	0.5075114182657962	0.7439389883659001	0.23011511511511512
0.3025499489508822	0.00047999401961974905	0.37079562799143034	0.5136057414233399	0.7369461108344969	0.23211611611611613
0.30463797621705685	0.0005205868150339658	0.3743661703553039	0.5197082254755702	0.7299294739155558	0.2341171171171171
0.3067340363367524	0.0005641252372320021	0.3779508226640268	0.5258174040872275	0.7228995026509648	0.23611811811811811
0.3088380952709856	0.0006107773463615174	0.38154932360177285	0.5319317925602213	0.7158665152016401	0.23811911911911912
0.31095011820571977	0.0006607167847434361	0.385161407002502	0.5380498884664218	0.7088407061509545	0.24012012012012013
0.3130700695491221	0.0007141226147055399	0.38878680186368336	0.5441701723003661	0.7018321302636071	0.24212112112112114
0.31519791292888644	0.0007711791187891177	0.39242523236154087	0.5502911081515631	0.6948506867314298	0.24412212212212211
0.3173336111896223	0.0008320755603395309	0.39607641786782755	0.5564111443960464	0.6879061039357559	0.24612312312312312
0.31947712639030945	0.0008970059025818438	0.3997400729681406	0.5625287144068108	0.681007924754043	0.24812412412412413
0.3216284198018214	0.0009661684843949803	0.4034159074817842	0.5686422372827402	0.6741654924364443	0.25012512512512514
0.32378745190451613	0.0010397656511329772	0.4071036264831876	0.5747501185956115	0.6673879370760064	0.2521261261261261
0.3259541823858976	0.0011180033390012806	0.4108029303248913	0.5808507511547413	0.6606841626940927	0.25412712712712715
0.3281285701383456	0.0012010906116803658	0.4145135146621011	0.5869425157888124	0.6540628349605501	0.25612812812812813
0.3303105732569188	0.0012892391480995977	0.4182350704788242	0.5930237821444048	0.6475323695660113	0.2581291291291291
0.3325001490372279	0.0013826626805017684	0.42196728411558715	0.599092909500724	0.6411009212616219	0.26013013013013014
0.33469725397338235	0.0014815763822045736	0.42570983729874673	0.605148247600005	0.6347763735793372	0.2621311311311311
0.33690184375601057	0.001586196204760234	0.42946240717139367	0.6111881374930496	0.6285663292438304	0.26413213213213216
0.3391138732703546	0.0016967381645394736	0.4332246663258589	0.6172109123993271	0.6224781012849396	0.26613313313313314
0.34133329659444	0.0018134175791228479	0.4369962828378212	0.6232148985810578	0.6165187048574997	0.2681341341341341
0.3435600669973213	0.0019364482542718563	0.44077692030202376	0.6291984162306716	0.6106948497733447	0.27013513513513515
0.34579413693740546	0.002066041622676486	0.4445662378695989	0.6351597803710167	0.6050129337482498	0.27213613613613613
0.34803545806085207	0.002202405836136797	0.44836389028700535	0.6410973017676809	0.599479036364588	0.27413713713713717
0.3502839812000525	0.0023457448133361795	0.45216952793657894	0.6470092878527554	0.5940989137485589	0.27613813813813815
0.35253965637218815	0.002496257245906945	0.45598279687869747	0.6528940436593736	0.5888779939589481	0.2781391391391391
0.3548024327778694	0.0026541355660780258	0.45980333889555813	0.6587498727663195	0.5838213730825698	0.28014014014014016
0.35707225879985394	0.0028195648798356983	0.4636307915365712	0.6645750782519987	0.5789338120297719	0.28214114114114114
0.3593490820018498	0.002992721870227448	0.4674647881653657	0.6703679636570475	0.5742197340217067	0.2841421421421421
0.3616328491273966	0.003173773676203712	0.47130495800840444	0.6761268339548285	0.5696832227594346	0.28614314314314315
0.3639235060988345	0.0033628767532329165	0.4751509262052111	0.6818499965290665	0.5653280212634174	0.28814414414414413
0.366220998016354	0.003560175722852948	0.4790023138601999	0.6875357621578465	0.5611575313704565	0.29014514514514517
0.3685252691571312	0.0037658022193515074	0.4828587380961096	0.6931824460031952	0.5571748138737957	0.29214614614614615
0.3708362629745501	0.003979873742916545	0.48671981210903403	0.6987883686054492	0.553382589290785	0.2941471471471471
0.37315392209750886	0.0042024925298859836	0.49058514522504654	0.7043518568816031	0.5497832392413181	0.29614814814814816
0.37547818832981494	0.004433744452178607	0.4944543429584101	0.7098712451268225	0.5463788084191293	0.29814914914914914
0.37780900264966694	0.00467369795963424	0.4983270070713709	0.7153448760182947	0.5431710071370197	0.3001501501501502
0.38014630520922477	0.004922403080864493	0.5022027356355221	0.7207711016205809	0.5401612144261495	0.30215115115115115
0.3824900353342698	0.005179890500356427	0.5060811230947387	0.7261482843916301	0.5373504816686904	0.30415215215215213
0.3848401315239543	0.005446170732024382	0.5099617603296663	0.7314747981886023	0.534739536742389	0.30615315315315317
0.38719653145064087	0.005721233412223853	0.5138442347237604	0.7367490292726453	0.532328788654935	0.30815415415415415
0.3895591719598347	0.006005046738484186	0.5177281302308666	0.7419693773117682	0.5301183326454614	0.3101551551551552
0.3919279890702053	0.006297557083951052	0.5216130274443267	0.7471342563809389	0.5281079557300349	0.31215615615615616
0.3943029179737034	0.006598688821831143	0.5254985036676056	0.7522420959585477	0.5262971426676024	0.31415715715715714
0.3966838930357693	0.006908344399081899	0.5293841329864237	0.7572913419183556	0.5246850823225695	0.3161581581581582
0.3990708477956348	0.007226404704281201	0.5332694863423815	0.7622804575160638	0.5232706743999614	0.31815915915915916
0.4014637149667217	0.00755272978114436	0.5371541316080684	0.7672079243696286	0.5220525365290001	0.32016016016016013
0.403862426437133	0.00788715994663499	0.5410376336636359	0.7720722434324518	0.5210290116708627	0.32216116116116117
0.40626691327024084	0.008229517381156964	0.5449195544748247	0.776871935958573	0.5201981758264312	0.32416216216216215
0.4086771057053713	0.008579608268034325	0.5487994531724294	0.7816055444590032	0.5195578460199269	0.3261631631631632
0.4110929331585849	0.00893722557050769	0.5526768861331851	0.7862716336483306	0.5191055885345023	0.32816416416416416
0.41351432422355555	0.009302152546923324	0.5565514070620596	0.7908687913807428	0.5188387273761004	0.33016516516516514
0.4159412066725469	0.009674167118785127	0.5604225670759337	0.7953956295746094	0.5187543529421901	0.3321661661661662
0.4183735074574876	0.010053047221998176	0.5642899147886525	0.7998507851247805	0.5188493308723511	0.33416716716716716
0.42081115271114566	0.010438577289059354	0.56815299639743	0.8042329208017641	0.5191203110580977	0.3361681681681682
0.4232540677484026	0.010830556029236407	0.5720113557705839	0.8085407261369458	0.5195637367898034	0.33816916916916917
0.4257021770676269	0.011228805694989883	0.5758645345365873	0.8127729182930356	0.520175854019101	0.34017017017017015
0.42815540435215016	0.011633183046068064	0.579712072174412	0.8169282429189286	0.5209527207157074	0.3421711711711712
0.4306136724718418	0.01204359224784444	0.5835535061051429	0.821005474988182	0.5218902162982088	0.34417217217217216
0.4330769034847879	0.012459999967519004	0.5873883717848462	0.8250034196203222	0.5229840511189956	0.3461731731731732
0.43554501863907036	0.01288245296066022	0.59121620279866	0.8289209128842074	0.5242297759842024	0.3481741741741742
0.43801793837464986	0.013311098471045392	0.5950365309560981	0.8327568225826886	0.5256227916902018	0.35017517517517516
0.4404955823253511	0.013746207798597865	0.5988488863875272	0.8365100490178261	0.5271583585589342	0.3521761761761762
0.4429778693209519	0.014188203423063218	0.6026527976418077	0.8401795257359325	0.5288316059550944	0.35417717717717717
0.4454647173893763	0.014637690104441263	0.6064477917850651	0.8437642202517337	0.5306375417689533	0.3561781781781782
0.44795604375899173	0.015095490414503435	0.6102333945005677	0.8472631347509539	0.532571061849369	0.3581791791791792
0.4504517648610107	0.01556268518624621	0.6140091301896885	0.8506753067706552	0.5346269593723282	0.36018018018018017
0.45295179633199795	0.01604065939897823	0.6177745220739204	0.8539998098566702	0.5367999341311332	0.3621811811811812
0.4554560530164832	0.01653115404487308	0.6215290922979182	0.8572357541975035	0.539084601735154	0.3641821821821822
0.45796444896967825	0.01703632454702869	0.6252723620335436	0.8603822872340823	0.541475502704846	0.36618318318318316
0.460476897460303	0.01755880631797154	0.6290038515848797	0.8634385942447698	0.5439671114515197	0.3681841841841842
0.4629933109735143	0.018101788059564063	0.6327230804941891	0.86640389890507	0.5465538451311319	0.3701851851851852
0.46551360121394514	0.018669093408673225	0.6364295676487871	0.8692774638214856	0.5492300723621296	0.3721861861861862
0.4680376791088476	0.01926527152582327	0.640122831388797	0.8720585910390012	0.5519901217981422	0.3741871871871872
0.4705654548113457	0.019895697204318115	0.64380238961576	0.8747466225217003	0.5548282905470558	0.37618818818818817
0.47309683770379446	0.020566681042769257	0.6474677599020675	0.8773409406060465	0.5577388524287316	0.3781891891891892
0.4756317364012468	0.021285590172291605	0.6511184596011839	0.8798409684263812	0.5607160660643369	0.3801901901901902
0.47817005875502877	0.02206097995844549	0.6547540059586302	0.8822461703122226	0.5637541827909507	0.3821911911911912
0.4807117118564229	0.022902737004899684	0.6583739162236936	0.884556052156972	0.5668474543957587	0.3841921921921922
0.48325660204046	0.023822233668394244	0.6619777077618304	0.8867701617576669	0.5699901406648124	0.3861931931931932
0.48580463488981995	0.02483249415061499	0.6655648981677316	0.8888880891254429	0.5731765167419312	0.3881941941941942
0.48835571523883997	0.025948372059960964	0.6691350053790145	0.8909094667663988	0.5764008802939268	0.3901951951951952
0.4909097471776336	0.02718673913305883	0.6726875477905063	0.8928339699325822	0.5796575584788924	0.3921961961961962
0.4934666340563172	0.028566684570785067	0.6762220443690888	0.8946613168428525	0.5829409147148386	0.3941971971971972
0.49602627848934666	0.03010972417550077	0.6797380147690637	0.8963912688733964	0.5862453552464704	0.3961981981981982
0.4985885823599628	0.03184001817475568	0.6832349794480084	0.8980236307177042	0.5895653355083867	0.3981991991991992
0.5011534468247456	0.03378459628215631	0.6867124597830798	0.8995582505158521	0.5928953662834244	0.4002002002002002
0.5037207723182797	0.035973588179495364	0.6901699781877415	0.9009950199529556	0.5962300196553213	0.40220120120120123
0.506290458557927	0.03844045720761499	0.6936070582288629	0.9023338743266917	0.5995639347552433	0.4042022022022022
0.5088624045487098	0.04122223462987731	0.697023224744168	0.9035747925838284	0.602891823302112	0.4062032032032032
0.5114365085883045	0.044359751385712874	0.7004180039599838	0.9047177973257126	0.6062084749370049	0.4082042042042042
0.5140126682721421	0.04789786378793333	0.7037909236092638	0.9057629547827136	0.6095087623522082	0.4102052052052052
0.5165907804986214	0.051885669143014686	0.7071415130498361	0.9067103747576429	0.612787646215809	0.4122062062062062
0.5191707414744288	0.05637670679641675	0.7104693033828492	0.9075602105382021	0.6160401798929569	0.4142072072072072
0.5217524467199681	0.061429139634588126	0.7137738275713691	0.9083126587785407	0.6192615139651768	0.4162082082082082
0.5243357910749017	0.06710591062231425	0.7170546205590949	0.9089679593500394	0.6224469005493194	0.41820920920920923
0.5269206687037978	0.07347486853046298	0.7203112193891497	0.9095263951614613	0.6255916974179305	0.4202102102102102
0.5295069731018887	0.08060885662812274	0.7235431633229128	0.9099882919486435	0.6286913719229807	0.4222112112112112
0.5320945971009371	0.08858575778871722	0.7267499939588487	0.9103540180339336	0.6317415047250522	0.4242122122122122
0.5346834328752121	0.09748848920690106	0.7299312553512977	0.9106239840556036	0.634737793330189	0.4262132132132132
0.5372733719475722	0.10740493975736072	0.7330864941291881	0.9107986426675041	0.6376760554367404	0.42821421421421424
0.5398643051956582	0.1184278429638223	0.7362152596146281	0.9108784882092479	0.6405522320945973	0.4302152152152152
0.5424561228581942	0.1306545786022415	0.7393171039413401	0.910864056347245	0.6433623906793028	0.4322162162162162
0.5450487145413953	0.14418689615140987	0.7423915821728964	0.910755923686937	0.6461027276835646	0.43421721721721723
0.5476419692254836	0.15913055364126383	0.7454382524207179	0.9105547073566034	0.6487695713287439	0.4362182182182182
0.5502357752713134	0.17559486594670976	0.7484566759617933	0.9102610645631456	0.651359383998913	0.43821921921921925
0.5528300204270999	0.19369215724356903	0.7514464173560808	0.9098756921202796	0.6538687645000918	0.4402202202202202
0.5554245918352586	0.2135371131916715	0.7544070445635527	0.9093993259495887	0.656294450147277	0.4422212212212212
0.5580193760393489	0.23524602944344736	0.7573381290608393	0.9088327405549218	0.6586333186818676	0.44422222222222224
0.560614258991124	0.25893595429655053	0.760239245957437	0.9081767484706428	0.6608823900220733	0.4462232232232232
0.5632091260576882	0.2847237247139677	0.7631099741114368	0.9074321996842621	0.663038827848873	0.44822422422422425
0.5658038620287577	0.31272489651826557	0.7659498962447345	0.9065999810340047	0.6650999410300562	0.45022522522522523
0.5683983511240275	0.3430525713170324	0.7687585990576824	0.9056810155818945	0.667063184884844	0.4522262262262262
0.5709924770006436	0.3758161246178948	0.7715356733431424	0.9046762619629526	0.6689261622915498	0.45422722722722725
0.5735861227607777	0.4111198416225648	0.7742807140999021	0.9035867137111352	0.670686624640693	0.4562282282282282
0.5761791709593068	0.4490614693236034	0.776993320645411	0.9024133985626497	0.672342472635932	0.4582292292292292
0.5787715036115961	0.48973069573335026	0.7796730967278009	0.9011573777373173	0.673891756945139	0.46023023023023024
0.581363002201384	0.5332075693153399	0.7823196506371477	0.8998197451986575	0.675332678703884	0.4622312312312312
0.5839535476887698	0.5795608739234396	0.7849325953159372	0.8984016268934035	0.6766635898735536	0.46423223223223226
0.586543020518303	0.6288464767379082	0.787511548468697	0.8969041799711596	0.6778829934562756	0.46623323323323324
0.5891313006271742	0.6811056687726037	0.7900561326707505	0.8953285919849381	0.6789895435687804	0.4682342342342342
0.5917182674535056	0.7363635194627456	0.7925659754760603	0.8936760800733298	0.6799820453772765	0.47023523523523525
0.5943037999447425	0.79462726857635	0.7950407095241186	0.8919478901250678	0.6808594548953859	0.47223623623623623
0.5968877765661434	0.8558847801722121	0.7974799726458475	0.8901452959267704	0.6816208786471378	0.47423723723723726
0.5994700753093695	0.9201030845019156	0.7998834079684698	0.8882695982946498	0.6822655731969863	0.47623823823823824
0.6020505737011715	0.9872270345739917	0.8022506640193171	0.8863221241909975	0.6827929445487879	0.4782392392392392
0.6046291488121746	1.057178104519426	0.8045813948285304	0.8843042258262598	0.6832025474156456	0.48024024024024026
0.6072056772657599	1.1298533568792777	0.8068752600306224	0.8822172797475257	0.6834940843625013	0.48224124124124124
0.6097800352470417	1.2051246054431834	0.8091319249648617	0.8800626859142715	0.6836674048233462	0.48424224224224227
0.6123520985119397	1.2828377992757314	0.8113510607744426	0.8778418667621989	0.683722503994901	0.48624324324324325
0.614921742396347	1.3628126520591886	0.8135323445044057	0.8755562662560173	0.6836595216086093	0.48824424424424423
0.6174888418253905	1.4448425388479695	0.815675459198271	0.8732073489320328	0.6834787405827935	0.49024524524524526
0.6200532713227844	1.5286946797765066	0.8177800939933514	0.8707965989314016	0.6831805855568117	0.49224624624624624
0.6226149050202772	1.614110627202332	0.8198459442147089	0.8683255190249157	0.6827656213090737	0.4942472472472472
0.6251736166671876	1.7008070692269315	0.82187271146772	0.8657956296301914	0.6822345510607836	0.49624824824824826
0.6277292796400339	1.788476958556913	0.8238601037292174	0.8632084678221338	0.681588214667294	0.49824924924924924
0.6302817669522494	1.8767909712973163	0.8258078354371715	0.8605655863375457	0.6808275866989802	0.5002502502502503
0.6328309512639907	1.9653992955686805	0.8277156275788815	0.8578685525747632	0.6799537744135749	0.5022512512512513
0.6353767048920296	2.0539337448817725	0.8295832077776422	0.8551189475891832	0.6789680156219324	0.5042522522522522
0.6379188998197348	2.1420101860687484	0.8314103103778532	0.8523183650855573	0.6778716764492361	0.5062532532532532
0.6404574077071382	2.229231266346023	0.8331966765285423	0.8494684104079224	0.6766662489936943	0.5082542542542543
0.6429920999010867	2.315189418866007	0.8349420542652658	0.8465706995280312	0.6753533488848312	0.5102552552552553
0.6455228474454775	2.3994701210009266	0.8366461985903638	0.843626858033142	0.673934712743515	0.5122562562562563
0.6480495210915769	2.48165537469186	0.8383088715515317	0.840638520114027	0.6724121955459277	0.5142572572572572
0.6505719913084202	2.5613273735903177	0.8399298423186847	0.8376073275540447	0.6707877678937397	0.5162582582582582
0.6530901282932937	2.6380723175146157	0.8415088872590837	0.8345349287201194	0.6690635131928034	0.5182592592592593
0.6556038019822962	2.7114843310313144	0.843045790010694	0.8314229775564606	0.6672416247427543	0.5202602602602603
0.6581128820609772	2.7811694398378304	0.844540341553752	0.8282731325818459	0.6653244027399604	0.5222612612612613
0.660617237975057	2.8467495561406726	0.8459923402805085	0.8250870558912853	0.6633142511963424	0.5242622622622622
0.6631167389412188	2.9078664224590716	0.8474015920631273	0.8218664121628669	0.6612136747766407	0.5262632632632632
0.6656112539579799	2.9641854622859567	0.8487679103197073	0.818612867670577	0.6590252755567866	0.5282642642642643
0.6681006518166341	3.0153994858436888	0.8500911160784114	0.8153280893038783	0.6567517497061001	0.5302652652652653
0.6705848011122699	3.0612321998011485	0.8513710380396674	0.812013743594806	0.6543958840961062	0.5322662662662663
0.6730635702548593	3.1014414712756264	0.8526075126364272	0.808671495753344	0.6519605528388418	0.5342672672672673
0.6755368274804165	3.1358222987156075	0.8538003840924542	0.8053030087118094	0.6494487137575861	0.5362682682682682
0.6780044408622279	3.164209445320059	0.8549495044786201	0.8019099421789798	0.6468634047930238	0.5382692692692693
0.6804662783221493	3.186479694452213	0.8560547337671882	0.7984939517046609	0.6442077403479227	0.5402702702702703
0.6829222076419701	3.202553690992007	0.8571159398840645	0.7950566877553915	0.641484907573467	0.5422712712712713
0.6853720964748433	3.2123973376691115	0.8581329987589912	0.7915997948019569	0.6386981626004702	0.5442722722722723
0.6878158123567801	3.2160227210440064	0.85910579437367	0.7881249104193684	0.6358508267187395	0.5462732732732732
0.6902532227182078	3.213488547864335	0.8600342188077922	0.7846336643999439	0.6329462825079435	0.5482742742742743
0.6926841948955886	3.2049000789170043	0.860918172282958	0.7811276778801134	0.6299879699233866	0.5502752752752753
0.6951085961431006	3.1904085541171607	0.8617575632044698	0.7776085624815418	0.626979382340155	0.5522762762762763
0.6975262936443754	3.1702101093148487	0.8625523082009814	0.774077919467156	0.6239240625591598	0.5542772772772773
0.6999371545242956	3.1445441920498776	0.8633023321619886	0.7705373389126315	0.6208255987786478	0.5562782782782782
0.7023410458608481	3.11369149013871	0.8640075682731447	0.7669883988938787	0.6176876205348109	0.5582792792792792
0.7047378346970318	3.0779713934315103	0.864667958049391	0.763432664691046	0.6145137946151613	0.5602802802802803
0.7071273880528185	3.0377390152369332	0.865283451365883	0.759871688009539	0.6113078209483935	0.5622812812812813
0.7095095729371677	2.993381805688546	0.8658540064867049	0.7563070062185264	0.6080734284744818	0.5642822822822823
0.7118842563600896	2.9453157946416555	0.8663795900913605	0.7527401416073917	0.6048143709988114	0.5662832832832833
0.7142513053447597	2.893981506474062	0.8668601772990243	0.7491726006605542	0.60153442303416	0.5682842842842842
0.7166105869396788	2.839839593362551	0.8672957516905518	0.745605873351077	0.5982373756343811	0.5702852852852853
0.7189619682308812	2.783366237172892	0.867686305328231	0.7420414324534386	0.5949270322236647	0.5722862862862863
0.7213053163541853	2.7250483730011115	0.8680318387732735	0.7384807328758412	0.5916072044252626	0.5742872872872873
0.7236404985074903	2.6653787896155334	0.868332361101033	0.7349252110123896	0.5882817078935902	0.5762882882882883
0.7259673819631121	2.6048511635602694	0.8685878899139479	0.731376284115463	0.5849543581536164	0.5782892892892892
0.7282858340801596	2.543955084490121	0.8687984513522005	0.7278353496885728	0.5816289664514696	0.5802902902902903
0.7305957223169514	2.483171129420893	0.8689640801020876	0.724303784899986	0.5783093356201767	0.5822912912912913
0.732896914243466	2.4229660430128974	0.8690848194020986	0.7207829460173516	0.5749992559644577	0.5842922922922923
0.7351892775538321	2.3637880797806052	0.8691607210466998	0.7172741678635736	0.5717025011684905	0.5862932932932933
0.7374726800788469	2.306062562264816	0.8691918453878179	0.7137787632941257	0.5684228242305412	0.5882942942942943
0.7397469897985314	2.2501877067471545	0.8691782613340263	0.7102980226959957	0.5651639534283421	0.5902952952952953
0.742012074854714	2.1965307650651646	0.8691200463474293	0.7068332135084224	0.5619295883190817	0.5922962962962963
0.7442678035636427	2.145424527537403	0.8690172864382459	0.7033855797655613	0.5587233957778369	0.5942972972972973
0.746514044428626	2.0971642279719513	0.8688700761570939	0.6999563416612047	0.5555490060782533	0.5962982982982983
0.7487506661526973	2.052004887249769	0.8686785185849765	0.6965466951356516	0.5524100090192462	0.5982992992992993
0.7509775376513051	2.0101591270897208	0.8684427253209721	0.6931578114848067	0.5493099501014451	0.6003003003003003
0.753194528065024	1.971795480359118	0.8681628164676328	0.6897908369915692	0.5462523267570804	0.6023013013013013
0.755401506772287	1.937037218738293	0.8678389206140942	0.6864468925795473	0.5432405846369379	0.6043023023023023
0.7575983434021367	1.9059617127278963	0.8674711748169018	0.683127073489129	0.540278113957986	0.6063033033033033
0.7597849078469925	1.8786003329531535	0.8670597245785598	0.679832448975904	0.5373682459151928	0.6083043043043043
0.7619610702754337	1.8549388955228263	0.86660472382381	0.6765640620314309	0.534514249161023	0.6103053053053054
0.7641267011449969	1.8349186478973578	0.8661063348736453	0.6733229291263182	0.5317193263560132	0.6123063063063063
0.7662816712149849	1.8184377853690743	0.8655647284170691	0.6701100399755777	0.5289866107937786	0.6143073073073073
0.7684258515592848	1.8053534819192114	0.8649800834806077	0.666926357326192	0.526319163103725	0.6163083083083083
0.7705591135791956	1.7954844129565917	0.8643525873955862	0.6637728167668279	0.5237199680346648	0.6183093093093093
0.7726813290162611	1.788613741329086	0.8636824357631773	0.6606503265596116	0.5211919313224654	0.6203103103103104
0.7747923699651098	1.784492532101587	0.8629698324172369	0.6575597674938801	0.5187378766447779	0.6223113113113113
0.7768921088862956	1.7828435559852662	0.8622149893849343	0.6545019927617983	0.516360542665797	0.6243123123123123
0.7789804186191407	1.7833654360550164	0.8614181268451954	0.6514778278557491	0.5140625801739478	0.6263133133133133
0.7810571723945778	1.7857370875776586	0.8605794730849656	0.6484880704873673	0.511846549315267	0.6283143143143143
0.7831222438479897	1.7896223964633249	0.8596992644533146	0.6455334905281155	0.5097149169251911	0.6303153153153154
0.7851755070320457	1.7946750781141068	0.8587777453133906	0.6426148299712727	0.5076700539613475	0.6323163163163164
0.7872168364295304	1.8005436553404897	0.8578151679922457	0.6397328029152219	0.50571423303985	0.6343173173173173
0.7892461069661658	1.8068764916044424	0.8568117927285442	0.6368880955679213	0.5038496260775183	0.6363183183183183
0.7912631940234235	1.8133268141779624	0.8557678876181755	0.6340813662724443	0.5020783020423155	0.6383193193193193
0.7932679734513253	1.8195576609186308	0.8546837285577853	0.6313132455534866	0.5004022248142126	0.6403203203203203
0.7952603215812306	1.8252466842911528	0.8535595991862464	0.6285843361847439	0.49882325115857623	0.6423213213213214
0.7972401152386084	1.8300907470275751	0.8523957908240887	0.6258952132770781	0.49734312881406995	0.6443223223223223
0.7992072317557918	1.833810245430076	0.8511926024109044	0.6232464243874035	0.4959634946969492	0.6463233233233233
0.8011615489847159	1.8361530987794328	0.8499503404407546	0.6206384896482465	0.49468587322352015	0.6483243243243243
0.8031029453096314	1.8368983466096735	0.8486693188955952	0.618071901917946	0.4935116747524205	0.6503253253253253
0.8050312996597987	1.8358592997251673	0.8473498591767424	0.6155471269514958	0.49244219414826657	0.6523263263263264
0.8069464915221563	1.8328861957413713	0.8459922900344063	0.6130646035920531	0.4914786094680905	0.6543273273273273
0.8088484009539618	1.8278683155870574	0.8445969474953079	0.6106247439831647	0.490621980771883	0.6563283283283283
0.8107369085954077	1.8207355237686293	0.8431641747884094	0.6082279338018128	0.489873249058432	0.6583293293293293
0.8126118956822035	1.8114592022138838	0.8416943222687793	0.6058745325123994	0.48923323532753027	0.6603303303303303
0.8144732440581292	1.8000525551245359	0.8401877473396179	0.6035648736418554	0.48870263976950445	0.6623313313313314
0.8163208361875526	1.7865702704094502	0.8386448143724686	0.6012992650760889	0.4882820410828985	0.6643323323323324
0.8181545551679126	1.7711075318732563	0.8370658946256391	0.5990779893780478	0.4879718959210173	0.6663333333333333
0.8199742847421635	1.753798385321294	0.8354513661608637	0.5969013041277265	0.4877725384679181	0.6683343343343343
0.8217799093111814	1.7348134710282752	0.8338016137582281	0.5947694422845042	0.48768418014430825	0.6703353353353353
0.8235713139461285	1.714357144513714	0.8321170288293878	0.5926826125722645	0.48770690944368955	0.6723363363363364
0.8253483844007741	1.6926640171723548	0.8303980093291073	0.5906409998878225	0.48784069189895424	0.6743373373373374
0.8271110071237712	1.669994957912694	0.8286449596651497	0.588644765733241	0.4880853701795233	0.6763383383383383
0.8288590692708865	1.6466326064402752	0.8268582906065406	0.5866940486727126	0.4884406643189804	0.6783393393393393
0.8305924587171805	1.622876458051048	0.8250384191902448	0.5847889648147468	0.48890617207303544	0.6803403403403403
0.8323110640691378	1.5990375886274988	0.8231857686262758	0.5829296083204928	0.48948136940752296	0.6823413413413414
0.8340147746767453	1.575433096796643	0.8213007682012765	0.5811160519391133	0.49016561111600854	0.6843423423423424
0.8357034806455156	1.5523803477425056	0.8193838531805961	0.5793483475712039	0.4909581315664551	0.6863433433433433
0.8373770728484544	1.530191109784037	0.817435464708897	0.5776265268613598	0.49185804557627016	0.6883443443443443
0.8390354429379696	1.509165680342207	0.8154560497093234	0.5759506018210603	0.4928643494149293	0.6903453453453453
0.8406784833577216	1.4895871021338738	0.8134460607812611	0.574320565483152	0.4939759219332371	0.6923463463463464
0.8423060873544108	1.471715573153084	0.8114059560967251	0.5727363925892953	0.4951915258181723	0.6943473473473474
0.8439181489895019	1.4557831550491724	0.8093361992954001	0.5711980403118286	0.49650980897212244	0.6963483483483484
0.8455145631508838	1.4419888837179156	0.8072372593783758	0.569705449011595	0.4979293060151985	0.6983493493493493
0.8470952255644605	1.430494383143013	0.8051096106006023	0.5682585430333649	0.49944843990918314	0.7003503503503503
0.8486600328056757	1.4214200786492737	0.8029537323621039	0.5668572315405624	0.5010655237015501	0.7023513513513514
0.8502088823109629	1.4148420986853927	0.8007701090979825	0.5655014093910845	0.5027787623878649	0.7043523523523524
0.8517416723891283	1.4107899450214314	0.7985592301672456	0.5641909580560638	0.5045862548907402	0.7063533533533534
0.8532583022326525	1.4092449998577365	0.7963215897404927	0.5629257465834934	0.5064859961534235	0.7083543543543543
0.8547586719289226	1.410139924892382	0.7940576866864945	0.5617056326086676	0.5084758793459375	0.7103553553553553
0.8562426824713827	1.4133589920415224	0.7917680244576989	0.5605304634134401	0.5105536981816027	0.7123563563563564
0.8577102357706047	1.4187393684740734	0.7894531109747018	0.5594000770363103	0.5127171493416339	0.7143573573573574
0.8591612346652796	1.426073360194337	0.7871134585097105	0.5583143034353576	0.5149638350053864	0.7163583583583584
0.8605955829331235	1.4351115989271404	0.7847495835690439	0.5572729657060256	0.5172912654837176	0.7183593593593594
0.8620131853017007	1.445567136923873	0.7823620067746974	0.5562758813557166	0.5196968619528047	0.7203603603603603
0.8634139474591579	1.457120393949604	0.7799512527450129	0.5553228636370988	0.5221779592856486	0.7223613613613614
0.8647977760648713	1.4694248805953487	0.7775178499744849	0.5544137229419288	0.524731808978384	0.7243623623623624
0.8661645787600045	1.4821136026655375	0.7750623307127434	0.5535482682570848	0.5273555821684055	0.7263633633633634
0.867514264177972	1.4948060332006914	0.7725852308427446	0.552726308684339	0.5300463727412014	0.7283643643643644
0.8688467419548109	1.5071155221793484	0.7700870897582076	0.55194765502522	0.5328012005227002	0.7303653653653653
0.870161922739458	1.5186569995464632	0.7675684502403347	0.5512121214320802	0.5356170145538097	0.7323663663663663
0.8714597182039284	1.5290548153469592	0.7650298583338453	0.5505195271262243	0.5384906964437439	0.7343673673673674
0.8727400410533961	1.5379505517665195	0.7624718632223674	0.5498696981836305	0.5414190637986261	0.7363683683683684
0.8740028050361754	1.5450106361089793	0.7598950171032144	0.5492624693884537	0.5443988737217659	0.7383693693693694
0.8752479249535997	1.5499335814269943	0.7572998750615898	0.5486976861540753	0.5474268263819094	0.7403703703703703
0.8764753166697961	1.5524566828689772	0.7546869949442522	0.5481752065110205	0.5504995686456798	0.7423713713713713
0.8776848971213566	1.5523620029528475	0.7520569372326771	0.5476949031605389	0.5536136977703343	0.7443723723723724
0.8788765843269015	1.5494814880129433	0.7494102649157511	0.54725666559209	0.556765765152882	0.7463733733733734
0.880050297396536	1.5437010710237946	0.7467475433620373	0.5468604022623372	0.5599522801315336	0.7483743743743744
0.8812059565411949	1.5349636328634222	0.7440693401916405	0.5465060428325854	0.5631697138353675	0.7503753753753754
0.8823434830818782	1.523270714764169	0.7413762251477167	0.5461935404608469	0.5664145030780373	0.7523763763763763
0.883462799458772	1.5086828990752825	0.7386687699676573	0.5459228741439285	0.5696830542912745	0.7543773773773774
0.8845638292402569	1.4913188033236133	0.7359475482539818	0.545694051104073	0.5729717474938718	0.7563783783783784
0.8856464971317998	1.4713526636195202	0.73321313534498	0.5455071092137728	0.5762769402917868	0.7583793793793794
0.8867107289847269	1.4490105173284245	0.7304661081851344	0.5453621194514124	0.5795949719049369	0.7603803803803804
0.8877564518048816	1.4245650311110403	0.7277070451953583	0.5452591883793613	0.5829221672162213	0.7623813813813813
0.8887835937611578	1.3983290582880425	0.724936526143088	0.54519846063508	0.586254840838251	0.7643823823823824
0.8897920841939151	1.3706480482165264	0.7221551320122586	0.5451801214246815	0.5895893011932318	0.7663833833833834
0.8907818536232689	1.341891469022148	0.7193634448732017	0.545204399007224	0.5929218546014211	0.7683843843843844
0.8917528337572574	1.3124434424939366	0.7165620477524974	0.5452715671568357	0.5962488093735254	0.7703853853853854
0.8927049574998813	1.2826928249454574	0.7137515245028191	0.545381947588537	0.5995664799024174	0.7723863863863863
0.8936381589590182	1.2530229989734398	0.7109324596727935	0.5455359123323952	0.6028711907494937	0.7743873873873874
0.894552373454206	1.2238016668108327	0.7081054383769286	0.5457338860393964	0.6061592807210215	0.7763883883883884
0.8954475375242998	1.195370954850355	0.7052710461656213	0.5459763482011627	0.6094271069297821	0.7783893893893894
0.8963235889349943	1.168038149421393	0.7024298688952959	0.5462638352644108	0.61267104883734	0.7803903903903904
0.8971804666862164	1.1420673846748708	0.6995824925986958	0.5465969426198252	0.6158875122722612	0.7823913913913914
0.898018111019382	1.1176725933204517	0.6967295033553653	0.5469763264438335	0.6190729334196199	0.7843923923923924
0.8988364634245206	1.0950120091290592	0.6938714871623543	0.5474027053706485	0.6222237827771454	0.7863933933933934
0.8996354666472609	1.074184476119486	0.6910090298051735	0.5478768619708598	0.6253365690733885	0.7883943943943944
0.9004150646956808	1.0552277732217714	0.68814271672904	0.5483996440118802	0.6284078431433152	0.7903953953953954
0.9011752028470191	1.0381191055128154	0.6852731329104353	0.5489719654746505	0.631434201756764	0.7923963963963964
0.9019158276542459	1.0227778449742273	0.6824008627290159	0.5495948073002338	0.6344122913952561	0.7943973973973975
0.9026368869524951	1.0090705268164621	0.6795264898399013	0.5502692178392795	0.6373388119726889	0.7963983983983984
0.9033383298653519	0.9968180239728239	0.6766505970463726	0.550996312976839	0.6402105204954934	0.7983993993993994
0.9040201068109992	0.9858047350989053	0.6737737661730107	0.5517772759046846	0.6430242346579079	0.8004004004004004
0.9046821695082206	0.9757895334223126	0.6708965779393057	0.5526133565131354	0.6457768363680757	0.8024014014014014
0.9053244709822558	0.9665181384726116	0.6680196118337668	0.5535058703744562	0.6484652752007509	0.8044024024024025
0.905946965570513	0.9577364936553722	0.6651434459885591	0.5544561972901698	0.6510865717724802	0.8064034034034034
0.906549608928132	0.9492046634383234	0.6622686570547014	0.5554657793751437	0.6536378210352045	0.8084044044044044
0.9071323580334004	0.9407107081335426	0.6593958200778476	0.5565361186520859	0.6561161954843227	0.8104054054054054
0.9076951711930209	0.9320839552241682	0.6565255083746844	0.5576687741311244	0.6585189482773508	0.8124064064064064
0.9082380080472278	0.923207066909588	0.6536582934099731	0.5588653583504751	0.6608434162594204	0.8144074074074074
0.9087608295747537	0.9140263066013192	0.6507947446742564	0.5601275333558229	0.6630870228919571	0.8164084084084084
0.9092635980976443	0.9045594345100096	0.6479354295622687	0.5614570060979732	0.6652472810810036	0.8184094094094094
0.9097462772859208	0.8949007155665933	0.6450809132520636	0.5628555232305776	0.6673217959017714	0.8204104104104104
0.9102088321620883	0.885222602264111	0.642231758584896	0.5643248652922996	0.6693082672161191	0.8224114114114114
0.9106512291054912	0.8757737602036174	0.6393885259458773	0.5658668402606816	0.6712044921798005	0.8244124124124124
0.9110734358565133	0.8668732337132506	0.6365517731454313	0.5674832764681939	0.6730083676364494	0.8264134134134135
0.9114754215206227	0.85890070019751	0.63372205530158	0.5691760148744727	0.6747178923954107	0.8284144144144144
0.9118571565722576	0.8522829308268197	0.6308999247230739	0.5709469006926348	0.6763311693906785	0.8304154154154154
0.9122186128585612	0.8474767563150802	0.628085930793403	0.5727977743716888	0.6778464077183395	0.8324164164164164
0.9125597636029523	0.8449490229042877	0.6252806198557039	0.5747304619415496	0.6792619245500835	0.8344174174174174
0.9128805834085416	0.8451542069292731	0.6224845350985886	0.5767467647318776	0.6805761469204932	0.8364184184184185
0.9131810482613884	0.8485105269170663	0.6196982164429203	0.5788484484809681	0.6817876133859921	0.8384194194194194
0.913461135533596	0.8553755396732694	0.6169222004295556	0.5810372318561327	0.682894975553489	0.8404204204204204
0.9137208239862511	0.8660223204653321	0.6141570201080764	0.5833147744124435	0.6838969994769267	0.8424214214214214
0.9139600937721973	0.8806173967947866	0.6114032049265336	0.5856826640223073	0.6847925669201196	0.8444224224224224
0.914178926438652	0.8992016210417411	0.608661280622225	0.5881424038140641	0.6855806764844257	0.8464234234234235
0.9143773049296592	0.9216751221464468	0.6059317691135254	0.5906953986636286	0.6862604445999875	0.8484244244244245
0.9145552135883829	0.9477873660284135	0.6032151883927905	0.5933429412890673	0.6868311063794496	0.8504254254254254
0.914712638159234	0.9771331778844738	0.6005120524203568	0.5960861980038623	0.6872920163332362	0.8524264264264264
0.9148495657898387	1.0091553404187243	0.5978228710196536	0.5989261941904561	0.6876426489456642	0.8544274274274274
0.914965985032842	1.043154088670141	0.5951481497734497	0.6018637995613674	0.6878825991113382	0.8564284284284285
0.9150618858475457	1.0783034873100827	0.5924883899212507	0.6048997132807452	0.6880115824314701	0.8584294294294295
0.9151372596013879	1.1136743172189185	0.5898440882578668	0.6080344490245649	0.6880294353699423	0.8604304304304304
0.9151920990712525	1.1482627353553285	0.5872157370331686	0.611268320062728	0.6879361152691199	0.8624314314314314
0.9152263984446185	1.1810236280926893	0.584603823853049	0.6146014244510725	0.6877317002256069	0.8644324324324324
0.9152401533205439	1.210907276581109	0.5820088315816068	0.6180336304256208	0.6874163888263225	0.8664334334334335
0.9152333607104832	1.236897715363199	0.5794312382445715	0.6215645620952681	0.6869904997454598	0.8684344344344345
0.915206019038943	1.2580510114461623	0.5768715169339814	0.6251935855324784	0.6864544712030667	0.8704354354354354
0.9151581281439704	1.2735316345713505	0.5743301357141349	0.628919795364326	0.6858088602861883	0.8724364364364364
0.9150896892774774	1.2826451386011044	0.5718075575288285	0.6327420019683814	0.6850543421336649	0.8744374374374374
0.9150007051053997	1.2848655296827984	0.5693042401098952	0.6366587193794024	0.6841917089858834	0.8764384384384385
0.9148911797076917	1.2798559525197224	0.566820635887064	0.6406681540135264	0.6832218691009423	0.8784394394394395
0.9147611185781541	1.2674816677300795	0.5643571918991429	0.6447681943166226	0.6821458455388679	0.8804404404404405
0.9146105286240986	1.247814700523396	0.5619143497065546	0.6489564014425984	0.6809647748156962	0.8824414414414414
0.9144394181658464	1.2211299883967999	0.5594925453052242	0.6532300010657504	0.679679905429393	0.8844424424424424
0.9142477969360623	1.1878933147978181	0.5570922090418416	0.6575858764286656	0.6782925962597656	0.8864434434434435
0.9140356760789231	1.1487417573567724	0.5547137655305071	0.6620205627236928	0.676804314844662	0.8884444444444445
0.9138030681491235	1.1044577753486555	0.5523576335707715	0.6665302429016161	0.6752166355349324	0.8904454454454455
0.9135499871107142	1.0559383869506325	0.5500242260670859	0.6711107449958525	0.673531237530761	0.8924464464464464
0.913276448335779	1.0041611233094265	0.5477139499496715	0.675757541044285	0.6717499028021452	0.8944474474474474
0.9129824686029461	0.9501485806542537	0.5454272060968177	0.68046574768372	0.669874513896425	0.8964484484484485
0.9126680660957355	0.8949334181600146	0.5431643892586243	0.6852301284839827	0.6679070516359238	0.8984494494494495
0.9123332604007448	0.8395255697753821	0.5409258879821945	0.6900450980798172	0.6658495927088786	0.9004504504504505
0.911978072505669	0.784883261365923	0.5387120845382888	0.6949047281491345	0.6637043071569859	0.9024514514514514
0.9116025247971609	0.7318891646138855	0.5365233548494525	0.6998027552757544	0.6614734557629948	0.9044524524524524
0.9112066410585261	0.6813326948121026	0.534360068419622	0.7047325907237119	0.6591593873419137	0.9064534534534534
0.9107904464672585	0.6338990923028649	0.532222588265224	0.7096873321384783	0.6567645359394962	0.9084544544544545
0.910353967592413	0.5901655391211955	0.5301112708477692	0.7146597771782016	0.654291417941788	0.9104554554554555
0.909897232391818	0.5506041750580899	0.5280264660079573	0.7196424390653335	0.6517426290996118	0.9124564564564565
0.9094202702091265	0.5155915105498289	0.525968516901292	0.7246275640359218	0.6491208414719637	0.9144574574574574
0.9089231117707093	0.48542340424952135	0.5239377599352242	0.7296071506504659	0.6464288002923743	0.9164584584584584
0.9084057891823863	0.46033449401011317	0.5219345247078193	0.7345729709167015	0.6436693207623865	0.9184594594594595
0.9078683359260025	0.4405207507016021	0.5199591339479656	0.739516593161065	0.6408452847763533	0.9204604604604605
0.907310786855842	0.42616367058242177	0.5180119034571229	0.7444294065720554	0.6379596375818455	0.9224614614614615
0.9067331781948889	0.41745453644400465	0.5160931420526244	0.749302647325316	0.6350153843800085	0.9244624624624624
0.9061355475309287	0.41461716046638253	0.5142031515125298	0.7541274261871882	0.6320155868702652	0.9264634634634634
0.9055179338124955	0.4179275707695861	0.5123422265220453	0.7588947574807994	0.6289633597438116	0.9284644644644645
0.904880377344663	0.42772921584339824	0.5105106546215064	0.763595589286601	0.6258618671303862	0.9304654654654655
0.9042229197846823	0.44444243241098874	0.5087087161559347	0.7682208347377739	0.6227143190028301	0.9324664664664665
0.9035456041374665	0.46856714833459906	0.5069366842261723	0.7727614042601684	0.6195239675439818	0.9344674674674674
0.9028484747509219	0.5006780679247027	0.5051948246415962	0.7772082385965782	0.61629410348047	0.9364684684684684
0.9021315773111285	0.5414119067996817	0.5034833958744203	0.7815523424462538	0.6130280523879753	0.9384694694694695
0.9013949588373691	0.5914466004952814	0.5018026490155871	0.7857848185427325	0.609729170972546	0.9404704704704705
0.9006386676770108	0.6514727969409619	0.5001528277322513	0.7898969019864106	0.6064008433325411	0.9424714714714715
0.899862753500235	0.7221583471010794	0.49853416822686364	0.7938799946428634	0.6030464772057803	0.9444724724724725
0.899067267294622	0.8041069172438955	0.49694689919785295	0.7977256994138213	0.5996695002064429	0.9464734734734734
0.8982522613595889	0.897812244234542	0.49539124180191285	0.8014258541849987	0.596273356056269	0.9484744744744745
0.8974177893006816	1.0036099228658844	0.49386740961789405	0.8049725652536536	0.592861500814555	0.9504754754754755
0.8965639060237226	1.1216289300806102	0.49237560861230545	0.8083582400389465	0.5894373991114281	0.9524764764764765
0.8956906677288172	1.251745332110623	0.4909160371064268	0.8115756188797876	0.5860045203888262	0.9544774774774775
0.8947981319042158	1.3935407641742599	0.4894888857450329	0.8146178057280136	0.5825663351535786	0.9564784784784784
0.8938863573200372	1.5462682973491801	0.4880943374667339	0.8174782975493596	0.5791263112469183	0.9584794794794795
0.8929554040218525	1.708828196408582	0.4867325674759314	0.8201510122507746	0.5756879101347078	0.9604804804804805
0.8920053333241302	1.8797558146893896	0.48540374321639057	0.8226303149601754	0.5722545832225925	0.9624814814814815
0.891036207803547	2.05722346450568	0.4841080243464337	0.824911042493635	0.5688297682002308	0.9644824824824825
0.890048091292159	2.239057551075767	0.4828455627157504	0.826988525855261	0.5654168854186764	0.9664834834834835
0.8890410488704443	2.422771582060676	0.4816165023438297	0.8288586106265163	0.5620193343049027	0.9684844844844845
0.8880151468602109	2.6056148922834503	0.48042097940001144	0.8305176751144107	0.558640489817391	0.9704854854854855
0.8869704528173724	2.784636092878617	0.47925912218515954	0.8319626461417369	0.5552836989465971	0.9724864864864865
0.8859070355245965	2.9567594132252166	0.4781310511149548	0.8331910123772339	0.5519522772640381	0.9744874874874875
0.8848249649838256	3.118871305274893	0.4770368787048084	0.83420083511912	0.5486495055236331	0.9764884884884885
0.88372431240867	3.2679139778778703	0.47597670955639704	0.8349907564617141	0.5453786263188287	0.9784894894894896
0.8826051502166778	3.400981975657574	0.47495064034581563	0.8355600047917289	0.5421428407989548	0.9804904904904905
0.8814675520214809	3.515417558360138	0.4739587598133492	0.8359083975781332	0.5389453054481252	0.9824914914914915
0.88031159262482	3.6089005069596296	0.473001148754863	0.8360363414370876	0.5357891289299038	0.9844924924924925
0.8791373480084518	3.679528102254935	0.47207788001480966	0.8359448294712379	0.5326773690008434	0.9864934934934935
0.8779448953259354	3.725881393462408	0.4711890184808501	0.8356354359004168	0.5296130294958741	0.9884944944944944
0.8767343128943055	3.7470744835666423	0.4703346210800889	0.8351103080184454	0.526599057388419	0.9904954954954955
0.87550568018563	3.7427843724704988	0.4695147367769218	0.8343721555280625	0.5236383399279816	0.9924964964964965
0.8742590778184562	3.713259870119229	0.4687294065724929	0.8334242373229241	0.520733701857831	0.9944974974974975
0.8729945875491458	3.659309159276855	0.46797866350575923	0.8322703458019434	0.5178879027152832	0.9964984984984985
0.8717122922631019	3.582266683232006	0.4672625326561623	0.8309147888168732	0.5151036342169625	0.9984994994994995
0.8704122759658901	3.483941086622238	0.4665810311479008	0.8293623693688104	0.5123835177312808	1.0005005005005005
0.8690946237742543	3.3665468800484395	0.46593416815580607	0.8276183631831465	0.509730101840263	1.0025015015015015
0.8677594219070306	3.232623271801345	0.4653219449128137	0.8256884943052483	0.5071458599927047	1.0045025025025025
0.86640675767596	3.08494416634003	0.46474435471903	0.8235789088707666	0.5046331882505292	1.0065035035035035
0.8650367194764048	2.9264236389532337	0.4642013829523907	0.8212961472148244	0.5021944031300675	1.0085045045045045
0.8636493967779657	2.7600212473727486	0.4636930070809069	0.8188471144933757	0.4998317395398755	1.0105055055055054
0.8622448801150088	2.588651340699096	0.46321919667649747	0.8162390499976699	0.4975473488165405	1.0125065065065064
0.8608232610770976	2.415100097968076	0.4627799134304001	0.8134794953489844	0.49534329685984174	1.0145075075075076
0.8593846322993377	2.2419534119563345	0.4623751111701615	0.8105762617655345	0.49322156236845577	1.0165085085085086
0.8579290874526317	2.071537978386525	0.4620047358781991	0.8075373965967318	0.4911840351773035	1.0185095095095096
0.8564567212338534	1.9058771131654588	0.4616687257119344	0.8043711493217488	0.4892325146974845	1.0205105105105106
0.8549676293559345	1.746661959187007	0.46136701102548716	0.8010859372096228	0.48736870845963565	1.0225115115115115
0.8534619085378744	1.5952379154174319	0.4610995143929325	0.7976903108369726	0.4855942307614051	1.0245125125125125
0.8519396564946722	1.4526053736499127	0.4608661506331125	0.7941929196567863	0.4839106014196271	1.0265135135135135
0.8504009719271808	1.3194332218638132	0.4606668268359977	0.790602477807772	0.4823192446276439	1.0285145145145145
0.8488459545118912	1.196083095075373	0.46050144239059476	0.7869277303484505	0.4808214879181145	1.0305155155155155
0.847274704890644	1.082642039650071	0.46036988901439346	0.7831774200936165	0.47941856123151205	1.0325165165165164
0.8456873246602754	0.9789611074000832	0.4602720507843494	0.7793602552230718	0.4781115960904141	1.0345175175175174
0.8440839163621957	0.8846974021437353	0.4602078041693938	0.7754848778237259	0.4769016248795532	1.0365185185185186
0.8424645834719071	0.7993572450449796	0.46017701806446987	0.7715598335163689	0.47578958023149825	1.0385195195195196
0.8408294303884603	0.7223383803047175	0.4601795538260825	0.7675935423077436	0.47477629451771464	1.0405205205205206
0.8391785624238546	0.6529694797332857	0.46021526530936263	0.7635942707971164	0.47386249944464487	1.0425215215215216
0.8375120857923836	0.5905455919575365	0.4602839989066342	0.7595701058544351	0.47304882575434554	1.0445225225225225
0.8358301075999279	0.5343585890128658	0.46038559358748055	0.7555289298745289	0.4723358030291106	1.0465235235235235
0.8341327358332009	0.4837220623367806	0.4605198809403017	0.7514783976987567	0.4717238595994051	1.0485245245245245
0.8324200793489464	0.43799048873186425	0.4606866852153573	0.7474259152821434	0.4712133225543434	1.0505255255255255
0.8306922478630937	0.3965728071884554	0.46088582336928563	0.7433786201705113	0.4708044178538363	1.0525265265265265
0.828949351939873	0.3589408078980432	0.46111710511109455	0.7393433638385151	0.47049727054144797	1.0545275275275274
0.8271915029808923	0.3246329294406879	0.46138033294961406	0.7353266959259314	0.4702919050569059	1.0565285285285286
0.8254188132141804	0.2932541883066039	0.4616753022424042	0.7313348503961742	0.4701882456471227	1.0585295295295296
0.8236313956831981	0.2644730303184481	0.4620018012461109	0.7273737336278621	0.47018611687449524	1.0605305305305306
0.821829364235819	0.2380159032451894	0.46235961116825985	0.7234489144375376	0.4702852442211755	1.0625315315315316
0.8200128335132901	0.21366031333129287	0.4627485062204822	0.7195656160192987	0.4704852547879127	1.0645325325325325
0.8181819189391635	0.1912270562482736	0.46316825367316095	0.7157287097753755	0.47078567808600263	1.0665335335335335
0.8163367367082125	0.17057221605171247	0.4636186139114929	0.7119427110005269	0.47118594692079796	1.0685345345345345
0.8144774037753322	0.15157941454706783	0.46409934049295326	0.7082117763726898	0.4716853983651583	1.0705355355355355
0.8126040378444233	0.13415267738634631	0.46461018020615774	0.7045397031926083	0.4722832748211637	1.0725365365365365
0.8107167573572699	0.11821017008197417	0.46515087313110715	0.7009299303062784	0.4729787251683312	1.0745375375375374
0.8088156814824095	0.1036789530504709	0.46572115270081343	0.6973855406359584	0.4737708059965271	1.0765385385385386
0.8069009301039987	0.0904908141147074	0.4663207457642865	0.6939092652383415	0.474658482921696	1.0785395395395396
0.804972623810679	0.07857916221659007	0.46694937265088177	0.6905034888021546	0.4756406319824782	1.0805405405405406
0.8030308838844478	0.0678769085074671	0.4676067472359926	0.6871702564920976	0.4767160411157226	1.0825415415415416
0.8010758322895318	0.058315220291500866	0.4682925770080761	0.6839112820415439	0.4778834117088645	1.0845425425425426
0.7991075916612768	0.04982300829508037	0.4690065631370074	0.6807279569928775	0.47914136022707016	1.0865435435435435
0.7971262852950434	0.042326996506799636	0.4697484005437442	0.6776213609816666	0.48048841991302194	1.0885445445445445
0.7951320371351247	0.03575222402391415	0.4705177779712957	0.6745922729591107	0.4819230425571573	1.0905455455455455
0.7931249717636819	0.030022837406523967	0.47131437805698034	0.6716411832462451	0.483443600336146	1.0925465465465465
0.7911052143897038	0.02506304744665308	0.4721378774059656	0.6687683063132962	0.4850483877173424	1.0945475475475475
0.7890728908379931	0.02079814364424102	0.4729879466660714	0.665973594178236	0.486735623426916	1.0965485485485487
0.7870281275381845	0.0171554809685172	0.47386425060382975	0.6632567503200018	0.4885034524793325	1.0985495495495496
0.7849710515137941	0.014065374947127401	0.4747664481817859	0.6606172440039257	0.4903499482658186	1.1005505505505506
0.7829017903713087	0.011461861425968754	0.47569419263702994	0.6580543249196661	0.49227311469942225	1.1025515515515516
0.7808204722893163	0.009283295520600997	0.4766471315609414	0.6555670380352221	0.4942708884142458	1.1045525525525526
0.778727226007678	0.007472779731094051	0.4776249069801391	0.6531542385744614	0.49634114101641014	1.1065535535535536
0.7766221808167525	0.0059784236231241695	0.478627155438619	0.6508146070298694	0.4984816813842812	1.1085545545545545
0.7745054665466689	0.004753446853089086	0.4796535080810667	0.6485466641269315	0.5006902580154738	1.1105555555555555
0.7723772135566558	0.0037561437966690853	0.48070359073733077	0.6463487856616008	0.502964561418122	1.1125565565565565
0.7702375527244304	0.002949731932194889	0.4817770240080421	0.6442192171376127	0.5053022265438999	1.1145575575575575
0.7680866154356477	0.002302107823475843	0.48287342335136463	0.6421560881359567	0.5077008352602495	1.1165585585585585
0.7659245335734189	0.0017855344736053508	0.483992399170863	0.6401574263545172	0.5101579188592706	1.1185595595595597
0.7637514395078964	0.0013762824171665788	0.4851335569044696	0.6382211712617083	0.5126709606007105	1.1205605605605606
0.7615674660859342	0.001054244593107249	0.4862964971145375	0.6363451873137888	0.5152373982864867	1.1225615615615616
0.7593727466208231	0.0008025421586723724	0.4874808155789627	0.6345272766914237	0.5178546268641635	1.1245625625625626
0.7571674148821096	0.0006071352729635399	0.4886861033833591	0.6327651915168732	0.5205200010568073	1.1265635635635636
0.754951605085496	0.0004564497410998665	0.4899119470142695	0.6310566455189252	0.5232308380166316	1.1285645645645646
0.7527254518828281	0.0003410274485064557	0.49115792845339556	0.6293993251183042	0.5259844199998511	1.1305655655655655
0.7504890903521779	0.0002532058537063587	0.49242362527283084	0.62779089991171	0.5287779970601563	1.1325665665665665
0.7482426559880152	0.0001868295207042384	0.49370861073127814	0.6262290325378919	0.531608789758228	1.1345675675675675
0.7459862846914835	0.00013699479028108535	0.49501245387123344	0.6247113879141621	0.5344739918847119	1.1365685685685685
0.7437201127607729	9.98272122034292e-05	0.4963347196171183	0.6232356418365125	0.5373707731940799	1.1385695695695697
0.7414442768816022	7.229026260400419e-05	0.49767496887434337	0.6217994889409683	0.5402962821468068	1.1405705705705707
0.7391589141178077	5.2023111989164984e-05	0.499032758629283	0.6204006500280024	0.5432476486573137	1.1425715715715716
0.7368641619020446	3.7204740012728224e-05	0.5004076420501427	0.6190368787557102	0.5462219868451167	1.1445725725725726
0.7345601580266053	2.6441460605385677e-05	0.5017991685886984	0.6177059677110021	0.5492163977866553	1.1465735735735736
0.7322470406343563	1.8674873503320214e-05	0.5032068840828919	0.6164057538713149	0.5522279722652715	1.1485745745745746
0.7299249482097967	1.3107347833108252e-05	0.5046303308602567	0.6151341234722502	0.5552537935168302	1.1505755755755755
0.7275940195702455	9.142328095409417e-06	0.5060690478421594	0.6138890162991434	0.5582909399684947	1.1525765765765765
0.7252543938571545	6.33699724419242e-06	0.5075225706488323	0.6126684294228263	0.5613364879681756	1.1545775775775775
0.7229062105275568	4.365107073724274e-06	0.5089904317051789	0.6114704204017984	0.5643875145022044	1.1565785785785785
0.7205496093456494	2.988070885131579e-06	0.5104721603473287	0.6102931099746678	0.5674410998987938	1.1585795795795797
0.7181847303745156	2.03269143607447e-06	0.5119672829299208	0.6091346842680597	0.5704943305148766	1.1605805805805807
0.715811713967988	1.3741576172726212e-06	0.5134753229340966	0.6079933965462558	0.573544301403937	1.1625815815815816
0.7134307007626587	9.231794813370991e-07	0.514995801076175	0.6068675685296169	0.5765881189624669	1.1645825825825826
0.7110418316700351	6.163398027560094e-07	0.5165282354169917	0.6057555913093604	0.5796229035527228	1.1665835835835836
0.7086452478688486	4.089203710735287e-07	0.5180721414718761	0.6046559258865752	0.5826457920994688	1.1685845845845846
0.7062410907975174	2.6961355432619156e-07	0.5196270323212481	0.6035671033634005	0.5856539406584373	1.1705855855855856
0.7038295021467629	1.7665629983987673e-07	0.5211924187218053	0.6024877248141839	0.5886445269542616	1.1725865865865865
0.7014106238523887	1.1502730912591191e-07	0.522767809218281	0.6014164608640851	0.5916147528856682	1.1745875875875875
0.6989845980882203	7.443157450206816e-08	0.5243527102557476	0.6003520510021131	0.594561846995764	1.1765885885885885
0.696551567259208	4.786277346112605e-08	0.5259466262924414	0.5992933026549384	0.5974830669052643	1.1785895895895897
0.6941116739946996	3.05860165660121e-08	0.5275490599130841	0.5982390900470355	0.6003757017065782	1.1805905905905907
0.6916650611418789	1.9423718632328616e-08	0.5291595119426765	0.5971883528718291	0.6032370743166798	1.1825915915915917
0.6892118717593778	1.2258186777406592e-08	0.5307774815607397	0.5961400947975206	0.606064543786753	1.1845925925925926
0.686752249111062	7.687842636108768e-09	0.5324024664159756	0.5950933818301993	0.6088555075666269	1.1865935935935936
0.6842863366599898	4.791451853354635e-09	0.5340339627413256	0.594047340555707	0.6116074037220787	1.1885945945945946
0.6818142780625532	2.967660137251129e-09	0.5356714654693989	0.5930011562805367	0.6143177131031098	1.1905955955955956
0.6793362171627924	1.826608977030155e-09	0.537314468348242	0.5919540710908165	0.6169839614613636	1.1925965965965966
0.6768522979868961	1.117278396135862e-09	0.5389624640574293	0.5909053818471849	0.6196037215148921	1.1945975975975975
0.6743626647378822	6.791435853861416e-10	0.5406149443244406	0.5898544381321023	0.622174614958532	1.1965985985985985
0.6718674617904608	4.102477355186703e-10	0.5422714000413046	0.5888006401648834	0.6246943144182096	1.1985995995995995
0.6693668336860858	2.462720747284069e-10	0.5439313213814773	0.5877434366984843	0.6271605453475325	1.2006006006006007
0.6668609251281906	1.4691580954472707e-10	0.5455941979169295	0.5866823229108483	0.6295710878651013	1.2026016016016017
0.6643498809776103	8.70976189303052e-11	0.5472595187354161	0.5856168383024024	0.6319237785310122	1.2046026026026027
0.6618338462481925	5.131311961024275e-11	0.5489267725578985	0.5845465646101399	0.6342165120610916	1.2066036036036036
0.6593129661025982	3.0042421906019625e-11	0.5505954478560902	0.5834711237475775	0.6364472429774601	1.2086046046046046
0.6567873858482884	1.7479372963048075e-11	0.5522650329701022	0.582390175778804	0.6386139871940807	1.2106056056056056
0.6542572509337035	1.0106508444748315e-11	0.5539350162261549	0.5813034169337873	0.640714823536016	1.2126066066066066
0.6517227069446292	5.8071203013123945e-12	0.5556048860543282	0.5802105776711385	0.6427478951911767	1.2146076076076076
0.649183899600753	3.3159264468600724e-12	0.5572741311063255	0.5791114207935869	0.6447114110934083	1.2166086086086085
0.6466409747524096	1.8816261484570688e-12	0.5589422403732153	0.5780057396205627	0.6466036472358385	1.2186096096096095
0.644094078377514	1.0610752301996303e-12	0.560608703303127	0.5768933562214594	0.648422947913459	1.2206106106106107
0.6415433565786844	5.946253208487853e-13	0.5622730099188686	0.5757741197124009	0.6501677268940029	1.2226116116116117
0.6389889555805485	3.311501885113076e-13	0.5639346509354378	0.5746479046186362	0.6518364685162376	1.2246126126126127
0.6364310217272386	1.8326983969367296e-13	0.5655931178773956	0.5735146093040513	0.6534277287148607	1.2266136136136137
0.6338697014800698	1.0079555461333845e-13	0.5672479031960727	0.5723741544687017	0.6549401359712748	1.2286146146146146
0.6313051414154013	5.509042758901765e-14	0.5688985003865807	0.5712264817147462	0.6563723921895677	1.2306156156156156
0.6287374882226782	2.99223220610378e-14	0.5705444041045934	0.5700715521806886	0.6577232734971242	1.2326166166166166
0.6261668887026528	1.6150978104045222e-14	0.5721851102828741	0.5689093452434144	0.6589916309693433	1.2346176176176176
0.623593489765783	8.66336773116415e-15	0.5738201162475124	0.5677398572871346	0.6601763912780342	1.2366186186186185
0.6210174384308031	4.61805451554286e-15	0.5754489208338434	0.5665631005380344	0.6612765572631257	1.2386196196196195
0.6184388818234675	2.4463339762731483e-15	0.5770710245020196	0.5653791019631267	0.6622912084274072	1.2406206206206207
0.6158579671754625	1.287824919007439e-15	0.5786859294522003	0.5641879022315951	0.6632195013540941	1.2426216216216217
0.6132748418234815	6.737244164974425e-16	0.5802931397393332	0.5629895547366883	0.6640606700470921	1.2446226226226227
0.6106896532084636	3.5026128370955886e-16	0.5818921613874939	0.5617841246760814	0.6648140261939086	1.2466236236236237
0.6081025488749878	1.8096157545920143e-16	0.5834825025037544	0.5605716881884822	0.6654789593512423	1.2486246246246246
0.6055136764708212	9.29105407209002e-17	0.5850636733915463	0.5593523315441591	0.6660549370533584	1.2506256256256256
0.6029231837466164	4.740541927798534e-17	0.5866351866634945	0.5581261503870012	0.6665415048434389	1.2526266266266266
0.600331218555751	2.4036729824214465e-17	0.5881965573536829	0.5568932490256682	0.6669382862281701	1.2546276276276276
0.5977379288543092	1.2111757234624178e-17	0.5897473030293264	0.5556537397713688	0.6672449825559201	1.2566286286286286
0.595143462701193	6.064895443088911e-18	0.591286943901816	0.5544077423197967	0.6674613728189245	1.2586296296296295
0.5925479682583642	3.018032168051774e-18	0.5928150029371085	0.5531553831747726	0.6675873133799862	1.2606306306306307
0.5899515937912084	1.4924809488473644e-18	0.5943310059654255	0.5518967951111642	0.6676227376242733	1.2626316316316317
0.5873544876690109	7.334628359844171e-19	0.5958344817902367	0.5506321166747047	0.6675676555368714	1.2646326326326327
0.5847567983655464	3.5820514215141977e-19	0.5973249622964922	0.5493614917163786	0.6674221532068273	1.2666336336336337
0.5821586744597679	1.7384808217922784e-19	0.5988019825580755	0.5480850689591115	0.6671863922585027	1.2686346346346347
0.5795602646365895	8.384793622121487e-20	0.6002650809444467	0.5468030015945725	0.6668606092111181	1.2706356356356356
0.5769617176877596	4.0188263085201694e-20	0.601713799226444	0.5455154469079725	0.6664451147674626	1.2726366366366366
0.5743631825128096	1.9142139685684338e-20	0.6031476826812141	0.5442225659288304	0.6659402930328	1.2746376376376376
0.571764808120076	9.060790959878603e-21	0.6045662801962433	0.5429245231057631	0.6653466006650857	1.2766386386386386
0.5691667436277831	4.262124447869953e-21	0.6059691443724549	0.5416214860034443	0.664664565957677	1.2786396396396396
0.5665691382651799	1.992372447016587e-21	0.6073558316263458	0.5403136250199745	0.663894787855796	1.2806406406406405
0.5639721413737209	9.255487815178007e-22	0.6087259022911351	0.5390011131229893	0.6630379349080576	1.2826416416416417
0.5613759024082808	4.27279921445282e-22	0.6100789207168881	0.5376841256029307	0.6620947441544648	1.2846426426426427
0.5587805709383937	1.9602435895325697e-22	0.6114144553695938	0.5363628398419975	0.6610660199523215	1.2866436436436437
0.5561862966495057	8.937004670594743e-23	0.6127320789291626	0.5350374350973761	0.6599526327415873	1.2886446446446447
0.5535932293442316	4.0490982320047707e-23	0.6140313683863148	0.5337080922974506	0.658755517751256	1.2906456456456457
0.5510015189436036	1.8230938519881093e-23	0.6153119051383354	0.532374993849766	0.6574756736484051	1.2926466466466466
0.5484113154883	8.157256628257471e-24	0.6165732750836617	0.5310383234596118	0.6561141611316206	1.2946476476476476
0.5458227691398441	3.627134079815679e-24	0.6178150687152785	0.5296982659581656	0.6546721014705545	1.2966486486486486
0.5432360301817593	1.6027562525370874e-24	0.6190368812128925	0.5283550071392232	0.6531506749934335	1.2986496496496496
0.5406512490206686	7.038104893580217e-25	0.6202383125338582	0.5270087336036029	0.6515511195243867	1.3006506506506506
0.5380685761873272	3.0713433948371975e-25	0.6214189675028272	0.5256596326103956	0.6498747287725062	1.3026516516516518
0.5354881623375718	1.3319422712909664e-25	0.6225784559000941	0.5243078919342918	0.6481228506746157	1.3046526526526527
0.5329101582531769	5.740197217862204e-26	0.6237163925486147	0.5229536997282815	0.6462968856937458	1.3066536536536537
0.5303347148426013	2.4584003608868186e-26	0.6248323973996649	0.5215972443910848	0.6443982850753819	1.3086546546546547
0.5277619831416127	1.0463158243920514e-26	0.6259260956171211	0.5202387144387269	0.6424285490635728	1.3106556556556557
0.5251921143137752	4.425449218698516e-27	0.6269971176603291	0.5188782983797254	0.6403892250790321	1.3126566566566567
0.5226252596507844	1.8601000959632e-27	0.6280450993655432	0.5175161845934083	0.6382819058614042	1.3146576576576576
0.5200615705726366	7.769617772060219e-28	0.6290696820259037	0.5161525612109222	0.6361082275778899	1.3166586586586586
0.5175011986276148	3.2251311396855915e-28	0.6300705124699364	0.5147876159985479	0.6338698679004613	1.3186596596596596
0.5149442954920772	1.330391582483928e-28	0.6310472431385408	0.5134215362429637	0.6315685440539234	1.3206606606606606
0.5123910129700324	5.453759515246494e-29	0.6319995321604508	0.5120545086381506	0.6292060108371006	1.3226616616616618
0.5098415029924842	2.2217585722319598e-29	0.6329270434261416	0.5106867191736573	0.626784058619448	1.3246626626626627
0.5072959176165284	8.994605719605077e-30	0.6338294466601592	0.5093183530239836	0.6243045113154031	1.3266636636636637
0.5047544090241893	3.618693350562846e-30	0.6347064174918523	0.507949594438867	0.6217692243388179	1.3286646646646647
0.502217129520973	1.4467910700422058e-30	0.6355576375244819	0.5065806266342863	0.6191800825398085	1.3306656656656657
0.4996842315341243	5.748363751521268e-31	0.6363827944026923	0.5052116316840235	0.61653899812638	1.3326666666666667
0.4971558676105685	2.2696926442171814e-31	0.6371815818783154	0.5038427904116446	0.6138479085731842	1.3346676676676676
0.4946321904145205	8.905826778126025e-32	0.6379536998744941	0.5024742822827909	0.6111087745197773	1.3366686686686686
0.4921133527247417	3.4726884504286976e-32	0.6386988545481024	0.5011062852976808	0.6083235776607333	1.3386696696696696
0.4895995074314301	1.3456799669298917e-32	0.6394167583504423	0.4997389758837519	0.6054943186299789	1.3406706706706706
0.4870908075327206	5.182056420465145e-33	0.6401071300862009	0.4983725287883835	0.6026230148816992	1.3426716716716718
0.48458740613078316	1.9831103112857728e-33	0.6407696949706456	0.4970071169716579	0.5997116985701592	1.3446726726726728
0.48208945642749124	7.541817064438158e-34	0.641404184685045	0.49564291149913314	0.5967624144307753	1.3466736736736737
0.4795971117196531	2.850292964905066e-34	0.642010337430294	0.4942800814346125	0.5937772176647518	1.3486746746746747
0.4771105253937756	1.0705017805524752e-34	0.6425878979787274	0.4929187937329105	0.590758171829581	1.3506756756756757
0.4746298509203514	3.9954865561197264e-35	0.6431366177241087	0.49155921313262285	0.5877073467376915	1.3526766766766767
0.4721552418476427	1.481959520107129e-35	0.6436562547297747	0.4902015020489205	0.5846268163654883	1.3546776776776777
0.4696868517949476	5.462449030664447e-36	0.6441465737749247	0.48884582046639863	0.5815186567750259	1.3566786786786786
0.4672248344453268	2.0008883103303533e-36	0.6446073463990376	0.4874923258320147	0.5783849440505061	1.3586796796796796
0.4647693435377733	7.283543110871218e-37	0.6450383509444053	0.4861411729481656	0.5752277522517691	1.3606806806806806
0.4623205328588048	2.6347957468255544e-37	0.645439372596768	0.48479251386595357	0.5720491513869133	1.3626816816816818
0.4598785562334605	9.471868163729531e-38	0.6458102034240397	0.4834464977787025	0.5688512054061408	1.3646826826826828
0.457443567515681	3.383832125788221e-38	0.6461506424131134	0.48210327091578925	0.5656359702188798	1.3666836836836838
0.4550157205780547	1.2013416296620494e-38	0.646460495504733	0.48076297643686255	0.5624054917362058	1.3686846846846847
0.45259516930091154	4.2384683917880084e-39	0.6467395756264225	0.4794257543265259	0.5591618039405282	1.3706856856856857
0.45018206756074186	1.4860600778025407e-39	0.6469877027234646	0.47809174128956466	0.5559069269844678	1.3726866866866867
0.4477765692179264	5.177848602906857e-40	0.6472047037879162	0.47676107064680523	0.5526428653207998	1.3746876876876877
0.4453788281037543	1.7928707887085321e-40	0.6473904128856558	0.4754338722316939	0.5493716058652873	1.3766886886886887
0.4429889980067138	6.169322196434938e-41	0.6475446711814541	0.4741102722876897	0.546095116194177	1.3786896896896896
0.4406072326580358	2.1096915701366705e-41	0.6476673269620591	0.4727903933665682	0.542815342778074	1.3806906906906906
0.4382336857164726	7.169715369715121e-42	0.6477582356572935	0.4714743542277346	0.5395342092538566	1.3826916916916916
0.43586851075229366	2.4216029742610343e-42	0.6478172598591554	0.47016226973864866	0.5362536147362302	1.3846926926926928
0.4335118612304825	8.129340051217566e-43	0.6478442693389176	0.46885425077646886	0.5329754321704679	1.3866936936936938
0.4311638904931145	2.712849261399245e-43	0.6478391410622256	0.46755040413101623	0.5297015067278102	1.3886946946946948
0.4288247517409016	9.002195687787389e-44	0.6478017592021843	0.46625083240917514	0.5264336542449474	1.3906956956956957
0.4264945980138865	2.972318069331539e-44	0.6477320151504369	0.4649556339408333	0.5231736597089348	1.3926966966966967
0.4241735821712702	9.777228805306168e-45	0.6476298075262303	0.4636649026864799	0.51992327578883	1.3946976976976977
0.42186185687035616	3.212318021289553e-45	0.6474950421834679	0.4623787281465695	0.5166842214152668	1.3966986986986987
0.4195595745445981	1.059530824884324e-45	0.6473276322157473	0.46109719527276966	0.5134581804091275	1.3986996996996997
0.41726688738073564	3.543085413673386e-46	0.6471274979593854	0.45982038438120637	0.5102468001603889	1.4007007007007006
0.41498394729500265	1.2229594253960075e-46	0.6468945669944297	0.4585483710678212	0.507051690358162	1.4027017017017016
0.41271090590839593	4.484357474711777e-47	0.6466287741436603	0.4572812261259599	0.5038744217728649	1.4047027027027028
0.4104479145209927	1.8111639666045351e-47	0.6463300614695807	0.45601901546630613	0.5007165250914101	1.4067037037037038
0.4081951240852991	8.28393072199601e-48	0.6459983782694065	0.45476180003927646	0.4975794898061943	1.4087047047047048
0.40595268517862493	4.291139308065672e-48	0.645633681068049	0.4535096357599959	0.4944647631586374	1.4107057057057057
0.4037207479744687	2.4497746332016397e-48	0.6452359336091051	0.4522625734359676	0.49137374913791426	1.4127067067067067
0.4014994622129042	1.4880116869962033e-48	0.6448051068438542	0.4510206586975515	0.48830780753547576	1.4147077077077077
0.3992889771699589	9.353790883388721e-49	0.6443411789182689	0.44978393193137006	0.4852682530558658	1.4167087087087087
0.3970894416259756	5.982344064180226e-49	0.6438441351580494	0.4485524282167517	0.48225635448427984	1.4187097097097097
0.3949010038329488	3.857092551102734e-49	0.6433139680516847	0.44732617726532564	0.47927333391123167	1.4207107107107106
0.3927238114808286	2.495377341524974e-49	0.6427506772315517	0.4461052033638817	0.4763203660146282	1.4227117117117116
0.3905580116627864	1.6162847913118425e-49	0.642154269453061	0.44488952532060116	0.4733985773994771	1.4247127127127128
0.38840375083943735	1.0469756973988547e-49	0.6415247585718586	0.4436791564147726	0.47050904599538335	1.4267137137137138
0.3862611748020119	6.779094431407463e-50	0.6408621655190924	0.4424741043500922	0.46765280051191493	1.4287147147147148
0.3841304286344778	4.38651959425235e-50	0.6401665182747582	0.4412743712116619	0.4648308199518606	1.4307157157157158
0.3820116566746069	2.8361812335467144e-50	0.6394378518391336	0.4400799534267799	0.4620440331823174	1.4327167167167167
0.37990500247398545	1.8322780325780927e-50	0.6386762082023143	0.4388908417296285	0.4592933185634885	1.4347177177177177
0.3778106087569681	1.1827206237406022e-50	0.6378816363118653	0.4377070211299551	0.4565795036350016	1.4367187187187187
0.3757286173785768	7.627843377411255e-51	0.6370541920386011	0.43652847088584174	0.4539033648594896	1.4387197197197197
0.3736591692813449	4.9152779754881373e-51	0.6361939381405087	0.43535516448065387	0.451265627423114	1.4407207207207207
0.3716024044511103	3.1646098924466596e-51	0.6353009442248314	0.43418706960426007	0.4486669650926403	1.4427217217217216
0.36955846187176167	2.0357181075372947e-51	0.6343752867083247	0.4330241481386047	0.4461080001286218	1.4447227227227228
0.36752747947894343	1.3083992043323461e-51	0.6334170487757066	0.4318663561477189	0.44358930325417856	1.4467237237237238
0.3655095941127243	8.402102848911268e-52	0.6324263203363136	0.4307136438722457	0.44111139367879854	1.4487247247247248
0.36350494146923923	5.39089371051117e-52	0.6314031979789855	0.42956595572855727	0.43867473917653327	1.4507257257257258
0.36151365605131275	3.45587943331703e-52	0.6303477849251952	0.42842323031253116	0.4362797562179017	1.4527267267267268
0.3595358711180738	2.2135096869345486e-52	0.629260190980442	0.427285400408057	0.4339268101547571	1.4547277277277277
0.3575717186335746	1.4165414883724144e-52	0.6281405324839296	0.42615239300033214	0.4316162154573204	1.4567287287287287
0.3556213292144255	9.057371833228818e-53	0.6269889322565497	0.4250241292940065	0.429348236002531	1.4587297297297297
0.35368483207646106	5.786289006461904e-53	0.6258055195471903	0.4239005247362305	0.4271230854128155	1.4607307307307307
0.3517623549804521	3.6933721604871037e-53	0.6245904299773917	0.4227814890446524	0.4249409274443223	1.4627317317317317
0.34985402417688255	2.3554345799948946e-53	0.6233438054843731	0.4216669262404137	0.42280187642362976	1.4647327327327326
0.3479599643498072	1.5008733541992647e-53	0.6220657942624511	0.4205567346861762	0.42070599773188166	1.4667337337337338
0.3460802985598131	9.555250426693444e-54	0.6207565507028753	0.41945080712921984	0.41865330833527165	1.4687347347347348
0.34421514818610327	6.078061992897702e-54	0.6194162353321012	0.41834903074963536	0.4166437773607413	1.4707357357357358
0.34236463286772834	3.862897659485079e-54	0.6180450147485316	0.4172512872136393	0.4146773267157354	1.4727367367367368
0.34052887044398816	2.4529364964625072e-54	0.6166430615577446	0.41615745273202676	0.4127538317508045	1.4747377377377378
0.33870797689403087	1.5562681627040958e-54	0.6152105543062384	0.41506739812377463	0.4108731219638189	1.4767387387387387
0.33690206627567587	9.865238437920093e-55	0.6137476774137165	0.4139809888848029	0.40903498174452313	1.4787397397397397
0.3351112506634898	6.248212124364232e-55	0.6122546211039419	0.41289808526189364	0.4072391511581224	1.4807407407407407
0.3333356400861461	3.953929938037532e-55	0.6107315813341853	0.41181854233176396	0.4054853267665762	1.4827417417417417
0.3315753424631004	2.49992626412159e-55	0.6091787597232966	0.4107422100852819	0.4037731624862303	1.4847427427427426
0.32983046354061246	1.5792484321251986e-55	0.6075963634784269	0.40966893351680556	0.40210227048040953	1.4867437437437439
0.32810110682715526	9.967786677235371e-56	0.6059846053204307	0.40859855271862905	0.4004722220855593	1.4887447447447448
0.3263873735282398	6.285966193345949e-56	0.6043437034079735	0.4075309029804977	0.3988825487695051	1.4907457457457458
0.32468936248070124	3.960685627921371e-56	0.6026738812603799	0.4064658148941652	0.3973327431203864	1.4927467467467468
0.3230071700864805	2.4934101861514804e-56	0.6009753676792475	0.4054031144629447	0.39582225986479713	1.4947477477477478
0.3213408902459438	1.568346834344973e-56	0.5992483966688592	0.4043426232162118	0.3943505169136521	1.4967487487487487
0.31969061429078494	9.856336439040502e-57	0.5974932073554218	0.40328415832880027	0.39291689643428923	1.4987497497497497
0.3180564309165478	6.188906942193914e-57	0.595710043905165	0.40222753274523576	0.39152074594730196	1.5007507507507507
0.3164384261148232	3.8827319658691915e-57	0.5938991554413314	0.4011725553087347	0.3901613794465928	1.5027517517517517
0.314836683105159	2.4338056516381416e-57	0.5920607959600852	0.40011903089490186	0.3888380785411239	1.5047527527527527
0.3132512822667355	1.524261234825855e-57	0.5901952242453783	0.3990667605500424	0.38755009361684933	1.5067537537537539
0.31168230106985595	9.538013650912391e-58	0.5883027037828015	0.39801554163400826	0.38629664501729344	1.5087547547547548
0.3101298140073009	5.963229172582651e-58	0.5863835026724519	0.3969651679674806	0.3850769242412563	1.5107557557557558
0.30859389252560004	3.725032668015637e-58	0.5844378935408552	0.3959154299835993	0.38389009515611405	1.5127567567567568
0.3070746049562766	2.3248968925839988e-58	0.5824661534519711	0.39486611488382756	0.38273529522519467	1.5147577577577578
0.30557201644711596	1.4497807657737445e-58	0.5804685638173163	0.39381700679794773	0.381611636747707	1.5167587587587588
0.30408618889351746	9.032874904340156e-59	0.5784454103052394	0.39276788694806997	0.38051820810971515	1.5187597597597597
0.3026171808699853	5.623085450743593e-59	0.576396982749383	0.3917185338165326	0.3794540750446499	1.5207607607607607
0.3011650475618186	3.4974248883036053e-59	0.5743235750563612	0.39066872331756725	0.37841828190186416	1.5227617617617617
0.299729840697059	2.1734373929506814e-59	0.5722254851126944	0.3896182289725961	0.3774098529217516	1.5247627627627627
0.29831160847875704	1.3494938149952962e-59	0.5701030146910311	0.388566822089021	0.3764277935159564	1.5267637637637639
0.29691039551762105	8.37181625179275e-60	0.5679564693556916	0.3875142719423629	0.3754710915512212	1.5287647647647649
0.2955262427651083	5.189117471380916e-60	0.565786158367569	0.3864603459615999	0.3745387186354322	1.5307657657657658
0.2941591874470263	3.2136038757029877e-60	0.5635923945884237	0.3854048099175515	0.37362963140444433	1.5327667667667668
0.29280926299770604	1.9884570190488334e-60	0.5613754943846024	0.38434742811414707	0.3727427728082803	1.5347677677677678
0.2914764989948152	1.2293204295511485e-60	0.5591357775302217	0.3832879635824177	0.37187707339532733	1.5367687687687688
0.2901609210948771	7.593447863901381e-61	0.5568735671098467	0.38222617827703803	0.37103145259316767	1.5387697697697698
0.28886255096956287	4.686384924926403e-61	0.5545891894207032	0.3811618332752482	0.37020481998470955	1.5407707707707707
0.2875814062428256	2.8897609935321446e-61	0.552282973874457	0.3800946889779757	0.36939607657830603	1.5427717717717717
0.2863175004289448	1.7803726633901994e-61	0.5499552528985947	0.3790245053129761	0.3686041160705769	1.5447727727727727
0.28507084287155204	1.0959353497597574e-61	0.5476063618374445	0.37795104193980533	0.36782782610067144	1.5467737737737737
0.2838414386837049	6.740373757229957e-62	0.5452366388528678	0.37687405845643607	0.36706608949474256	1.5487747747747749
0.28262928868908405	4.141980482147771e-62	0.5428464248246616	0.3757933146073226	0.3663177854994294	1.5507757757757759
0.28143438936438	2.5430631365933223e-62	0.5404360632507018	0.3747085704927178	0.3655817910031749	1.5527767767767768
0.28025673278294433	1.5600239377259847e-62	0.538005900146867	0.3736195867790443	0.36485698174423314	1.5547777777777778
0.2790963065597752	9.561596395429461e-63	0.5355562839467763	0.3725261249101156	0.3641422335042624	1.5567787787787788
0.2779530937979089	5.855373171261969e-63	0.5330875654013736	0.3714279473190024	0.36343642328641607	1.5587797797797798
0.27682707303628984	3.5826449843686597e-63	0.5306000974783973	0.3703248176403374	0.36273843047689414	1.5607807807807808
0.2757182181991917	2.1901708594165052e-63	0.5280942352617688	0.36921650092284725	0.36204713798893756	1.5627817817817817
0.27462649854725973	1.33775703450147e-63	0.5255703358509322	0.3681027638419032	0.36136143338829174	1.5647827827827827
0.27355187863024744	8.163972174861661e-64	0.5230287582601832	0.36698337491187355	0.3606802099991933	1.5667837837837837
0.272494318241519	4.977953251316319e-64	0.5204698633180187	0.365858104698068	0.36000236798997687	1.568784784784785
0.2714537723743894	3.0326698742951857e-64	0.5178940135665442	0.36472672602805534	0.35932681543742756	1.5707857857857859
0.27043019118037115	1.8459693503250962e-64	0.5153015731609683	0.3635890142021387	0.3586524693690464	1.5727867867867869
0.269423519929401	1.1226615793963864e-64	0.5126929077692244	0.3624447472027744	0.35797825678243045	1.5747877877877878
0.2684336989721154	6.821788644539034e-65	0.5100683844717473	0.3612937059027148	0.35730311564100636	1.5767887887887888
0.2674606637042427	4.141643227754722e-65	0.5074283716614428	0.36013567427165966	0.3566259958453956	1.5787897897897898
0.2665043445331846	2.5123036852170713e-65	0.5047732389438789	0.35897043958120034	0.3559458601797227	1.5807907907907908
0.2655646668468507	1.5226378149254375e-65	0.5021033570377355	0.35779779260783995	0.3552616852322237	1.5827917917917917
0.264641550984816	9.220322522738097e-66	0.4994190976755423	0.3566175278338765	0.35457246228953837	1.5847927927927927
0.26373491221186723	5.57854113171302e-66	0.49672083350473933	0.35542944364593326	0.3538771982041202	1.5867937937937937
0.26284466069400136	3.3722533271160174e-66	0.49400893798909007	0.3542333425309275	0.35317491623422603	1.588794794794795
0.2619707014769434	2.0367830376360443e-66	0.4912837853104814	0.3530290312692646	0.35246465685599243	1.5907957957957959
0.26111293446724276	1.2291202466491332e-66	0.48854575027113745	0.3518163211250516	0.3517454785471389	1.5927967967967969
0.2602712544160128	7.410866692371489e-67	0.48579520819628413	0.35059502803312337	0.3510164585418788	1.5947977977977978
0.25944555090537175	4.464457111273313e-67	0.4830325348372903	0.34936497278267997	0.3502766935566561	1.5967987987987988
0.2586357083376443	2.6871588148529683e-67	0.4802581062753173	0.3481259811973329	0.3495253004863621	1.5987997997997998
0.25784160592738053	1.6160062625003023e-67	0.47747229882550907	0.3468778843113662	0.34876141707072683	1.6008008008008008
0.2570631176962489	9.70996735371214e-68	0.47467548894174755	0.3456205185420171	0.3479842025306118	1.6028018018018018
0.25630011247085444	5.829315019495355e-68	0.47186805312200797	0.3443537258575877	0.3471928381739743	1.6048028028028027
0.25555245388353676	3.4965706405292905e-68	0.4690503678143382	0.34307735394120187	0.3463865279713025	1.6068038038038037
0.2548200003761951	2.095521462255556e-68	0.4662228093234934	0.3417912563500268	0.34556449910036446	1.608804804804805
0.25410260520719163	1.2547781433915447e-68	0.4633857537182545	0.34049529266978185	0.34472600246014173	1.610805805805806
0.25340011646137434	7.507006686649975e-69	0.46053957673945173	0.3391893286643637	0.34387031315386085	1.6128068068068069
0.2527123770632675	4.487367989504469e-69	0.45768465370872996	0.3378732364204199	0.342996730941064	1.6148078078078079
0.2520392247934684	2.6800419619452673e-69	0.45482135943807495	0.33654689448671105	0.34210458065870286	1.6168088088088088
0.2513804923082904	1.5992506196910599e-69	0.4519500681401288	0.33521018800810437	0.3411932126112627	1.6188098098098098
0.25073600716268846	9.53490755790978e-70	0.44907115333932085	0.3338630088540485	0.340262002929967	1.6208108108108108
0.25010559183650216	5.679910225720396e-70	0.44618498778383925	0.33250525574138656	0.3393103539011378	1.6228118118118118
0.24948906376404606	3.380582053103989e-70	0.4432919433584657	0.33113683435136776	0.33833769426382493	1.6248128128128128
0.24888623536707874	2.0103261273751387e-70	0.4403923909983012	0.3297576574407261	0.33734347947684423	1.6268138138138137
0.24829691409117446	1.1944461583008107e-70	0.4374867006034015	0.3283676449467037	0.33632719195539773	1.6288148148148147
0.2477209024455226	7.090741684367391e-71	0.43457524095435035	0.3269667240858946	0.335288341277477	1.630815815815816
0.24715799804617428	4.2057337550870285e-71	0.4316583796287914	0.32555482944680525	0.3342264643602834	1.632816816816817
0.24660799366275474	2.492395240990178e-71	0.4287364829189364	0.3241319030760188	0.3331411256069239	1.6348178178178179
0.24607067726865578	1.4757645576194982e-71	0.4258099157500791	0.32269789455787323	0.33203191702366985	1.6368188188188189
0.24554583209472014	8.730563271756292e-72	0.42287904160013	0.321252761087559	0.3308984583080959	1.6388198198198198
0.24503323668642651	5.160508261003769e-72	0.4199442224201943	0.31979646753755564	0.3297403969084369	1.6408208208208208
0.24453266496458032	3.0476684317244986e-72	0.41700581855621216	0.31832898651733155	0.32855740805453343	1.6428218218218218
0.24404388628951337	1.7983241683356303e-72	0.4140641886716818	0.31685029842624124	0.3273491947607536	1.6448228228228228
0.24356666552879047	1.0602133556420246e-72	0.411119689671483	0.3153603914995592	0.32611548780130706	1.6468238238238238
0.2431007631284201	6.245160239262595e-73	0.40817267662681905	0.3138592618476009	0.32485604565839166	1.6488248248248247
0.24264593518756	3.6755211550032734e-73	0.4052235027012961	0.3123469134878843	0.3235706544436284	1.650825825825826
0.24220193353670885	2.161321097804352e-73	0.40227251907815587	0.3108233583703026	0.32225912779327065	1.652826826826827
0.24176850581936782	1.2698273722014318e-73	0.3993200748886762	0.30928861639527283	0.3209213067376855	1.654827827827828
0.24134539557715612	7.454098055516549e-74	0.3963665171417599	0.30774271542484777	0.3195570595456301	1.6568288288288289
0.24093234233835825	4.371903263824977e-74	0.393412190654723	0.3061856912867788	0.3181662815438638	1.6588298298298298
0.24052908170987908	2.5619521358801857e-74	0.3904574379852981	0.3046175877715232	0.31674889491265185	1.6608308308308308
0.24013534547257864	1.5000181189404934e-74	0.38750259936486786	0.3030384566222076	0.3153048484577351	1.6628318318318318
0.2397508616799551	8.774997950852184e-75	0.3845480126329413	0.30144835751755444	0.3138341173593579	1.6648328328328328
0.23937535476014118	5.128880352515949e-75	0.38159401317288516	0.29984735804779894	0.31233670289895693	1.6668338338338338
0.23900854562117502	2.995181450794922e-75	0.378640933848923	0.29823553368362216	0.31081263216413274	1.6688348348348347
0.2386501517595041	1.7476269467593672e-75	0.37568910494441465	0.29661296773814094	0.3092619577325356	1.670835835835836
0.23829988737167684	1.0188244364827872e-75	0.372738854101426	0.29497975132199855	0.30768475733531025	1.672836836836837
0.23795746346917165	5.934375169943526e-76	0.3697905062615972	0.2933359832916113	0.30608113350075705	1.674837837837838
0.2376225879963133	3.453628902681157e-76	0.36684438360832544	0.2916817701906315	0.30445121317887613	1.6768388388388389
0.23729496595121757	2.0081741248996898e-76	0.3639008055102645	0.290017226184698	0.3027951473474711	1.6788398398398399
0.23697429950970886	1.1666809030737132e-76	0.3609600884661534	0.2883424729895493	0.301113110600498	1.6808408408408408
0.23666028815214296	6.772169769351119e-77	0.358022546050982	0.28665763979258607	0.29940530071935223	1.6828418418418418
0.23635262879307417	3.927612285500274e-77	0.3550884888634993	0.28496286316797326	0.29767193822779414	1.6848428428428428
0.23605101591369249	2.275906458832284e-77	0.35215822447507356	0.2832582869853818	0.29591326593122	1.6868438438438438
0.23575514169696118	1.317665673387313e-77	0.34923205737990703	0.2815440623124784	0.2941295484409886	1.6888448448448448
0.2354646961653776	7.622213013985733e-78	0.34631028894661486	0.2798203473112724	0.2923210716845207	1.690845845845846
0.23517936732127678	4.405365601872093e-78	0.34339321737117084	0.27808730712844604	0.29048814240189225	1.692846846846847
0.23489884128959732	2.543945814103119e-78	0.3404811376312224	0.27634511377978865	0.28863108762963735	1.694847847847848
0.2346228024630222	1.4677726207752398e-78	0.3375743414417841	0.2745939460288735	0.2867502541724948	1.696848848848849
0.23435093364940596	8.461254018872979e-79	0.33467311721230775	0.2728339892601146	0.2848460080638144	1.6988498498498499
0.23408291622139776	4.873440969002405e-79	0.3317777500051343	0.27106543534634897	0.2829187340153533	1.7008508508508509
0.23381843026816382	2.8045404734799507e-79	0.3288885214953288	0.2692884825110972	0.28096883485718643	1.7028518518518518
0.2335571547491128	1.6125483279267973e-79	0.3260057099318995	0.26750333518565755	0.27899673096845196	1.7048528528528528
0.23329876764952365	9.263791932205814e-80	0.3231295901004035	0.26571020386119937	0.2770028596996578	1.7068538538538538
0.2330429461379721	5.317284164570237e-80	0.320260433286937	0.26390930493601994	0.2749876747872629	1.7088548548548548
0.23278936672545134	3.049411080596831e-80	0.3173985072435125	0.26210086055814075	0.272951645761251	1.7108558558558558
0.2325377054260771	1.7472984963754438e-80	0.3145440761548195	0.26028509846341763	0.27089525734640707	1.712856856856857
0.232287637919268	1.0003299175587023e-80	0.31169740060637025	0.2584622518093497	0.26881900885800203	1.714857857857858
0.2320388397132867	5.721954996612034e-81	0.3088587375540247	0.2566325590047695	0.26672341359258317	1.716858858858859
0.23179098631002795	3.2701723575614373e-81	0.3060283402948967	0.25479626353560814	0.264608998214569	1.71885985985986
0.23154375337093477	1.8673334376614663e-81	0.3032064584396357	0.25295361378692455	0.26247630213932943	1.7208608608608609
0.231296816883924	1.0653642771801044e-81	0.3003933378860803	0.25110486286140116	0.26032587691343356	1.7228618618618619
0.2310498533312001	6.072945896781097e-82	0.2975892207942822	0.24925026839450015	0.2581582855927341	1.7248628628628628
0.23080253985783294	3.4588021416992194e-82	0.29479434556289175	0.24739009236648712	0.2559741021189515	1.7268638638638638
0.23055455444097595	1.9682354598449568e-82	0.29200894680690465	0.24552460091152642	0.2537739106954059	1.7288648648648648
0.2303055760595964	1.1190600963034459e-82	0.2892332553367616	0.24365406412405427	0.25155830516254607	1.7308658658658658
0.23005528486459248	6.357037792442261e-83	0.2864674981387936	0.2417787558626417	0.249327888373899	1.732866866866867
0.2298033623491642	3.608121904123627e-83	0.283711898357012	0.23989895355155663	0.24708327157306662	1.734867867867868
0.22954949151931145	2.0461272370885972e-83	0.28096667527622754	0.23801493798023723	0.2448250737723745	1.736868868868869
0.22929335706432474	1.1593353977688057e-83	0.27823204430649984	0.23612699310089244	0.24255392113377217	1.73886986986987
0.22903464552713734	6.56312357449331e-84	0.275508216968903	0.23423540582444213	0.24027044635256756	1.740870870870871
0.22877304547440575	3.7122489418254827e-84	0.2727954008826024	0.23234046581501255	0.23797528804456733	1.7428718718718719
0.2285082476661832	2.097918574820818e-84	0.27009379975323167	0.2304424652832023	0.23566909013718162	1.7448728728728728
0.22823994522505264	1.1845821651213512e-84	0.2674036133625627	0.22854169877833427	0.23335250126503568	1.7468738738738738
0.2279678338045847	6.682927914370777e-85	0.2647250375594564	0.2266384629799072	0.2310261741706204	1.7488748748748748
0.22769161175698333	3.7669806467865383e-85	0.262058264252087	0.22473305648846292	0.22869076511049627	1.7508758758758758
0.2274109802997859	2.1215097243408945e-85	0.2594034814014262	0.2228257796160811	0.22634693326755148	1.752876876876877
0.2271256436814822	1.1937728294091582e-85	0.25676087301597994	0.22091693417671504	0.22399534016980024	1.754877877877878
0.2268353093459149	6.711558479743055e-86	0.25413061914776114	0.21900682327657664	0.22163664911618963	1.756878878878879
0.22653968809533018	3.7700758927482035e-86	0.25151289588949294	0.21709575110478319	0.2192715246098729	1.75887987987988
0.22623849425194115	2.1159326124074536e-86	0.24890787537302556	0.2151840227244707	0.21690063179938507	1.760880880880881
0.22593144581787167	1.1865296556335565e-86	0.24631572576895616	0.21327194386457954	0.2145246359281442	1.7628818818818819
0.22561826463334744	6.6478373877968405e-87	0.24373661128743876	0.2113598207125134	0.21214420179268462	1.7648828828828829
0.22529867653300256	3.7214072852519317e-87	0.24117069218017162	0.2094479597078745	0.20975999321001146	1.7668838838838838
0.2249724115001686	2.08141674797774e-87	0.23861812474354582	0.20753666733746737	0.20737267249445065	1.7688848848848848
0.2246392038190192	1.1631504993247052e-87	0.23607906132294565	0.20562624993176948	0.2049828999443491	1.7708858858858858
0.22429879222443894	6.494381600996958e-88	0.23355365031818207	0.20371701346305485	0.20259133333896487	1.772886886886887
0.2239509200494915	3.6229698605302014e-88	0.23104203619004943	0.20180926334536076	0.20019862744587263	1.774887887887888
0.2235953353703595	2.0193735529536805e-88	0.22854435946798465	0.1999033042364763	0.19780543353918378	1.776888888888889
0.22323179114863453	1.1245884856786778e-88	0.22606075675882042	0.19799943984213594	0.19541239892887627	1.77888988988989
0.2228600453708334	6.257424618038997e-89	0.2235913607566122	0.19609797272258928	0.19302016650150144	1.780890890890891
0.22247986118502244	3.478745405467694e-89	0.2211363002535259	0.19419920410171831	0.19062937427252272	1.782891891891892
0.22209100703443135	1.9323006078051434e-89	0.21869570015176898	0.1923034336788678	0.18824065495052444	1.7848928928928929
0.22169325678794155	1.0723875433270922e-89	0.2162696814765502	0.1904109594435487	0.1858546355135095	1.7868938938938939
0.22128638986733534	5.94639639149049e-90	0.21385836139005004	0.18852207749317168	0.18347193679749021	1.7888948948948948
0.2208701913711975	3.294435258275465e-90	0.21146185320638697	0.18663708185395952	0.18109317309755713	1.7908958958958958
0.22044445219535896	1.8236148654090935e-90	0.2090802664075614	0.18475626430518577	0.1787189517815964	1.792896896896897
0.2200089691497801	1.0085798693360036e-90	0.20671370666036137	0.18287991420687938	0.17634987291680926	1.794897897897898
0.21956354507177014	5.573300924724003e-91	0.20436227583421093	0.18100831833112785	0.17398652890916538	1.796898898898899
0.21910798893544456	3.077086577023076e-91	0.20202607201994663	0.17914176069711107	0.17162950415591596	1.7988998998999
0.21864211595732477	1.6974303533750407e-91	0.19970518954950248	0.1772805224099871	0.16927937471126536	1.800900900900901
0.21816574769798747	9.355548134735674e-92	0.19739971901648565	0.1754248815037478	0.16693670796529073	1.802901901901902
0.21767871215967413	5.151948779648765e-92	0.19510974729762676	0.17357511278815613	0.16460206233617983	1.804902902902903
0.21718084387977651	2.834646200156065e-92	0.1928353575750841	0.1717314876998705	0.1622759869758446	1.8069039039039039
0.21667198402011464	1.5583005038089605e-92	0.19057662935958636	0.16989427415785602	0.15995902148894886	1.8089049049049049
0.21615198045192993	8.559109577562795e-93	0.18833363851439405	0.16806373642317607	0.15765169566537715	1.8109059059059058
0.21562068783651886	4.697112772558289e-93	0.1861064572800603	0.16624013496325113	0.15535452922615337	1.8129069069069068
0.21507796770143583	2.575481374528456e-93	0.18389515429997527	0.1644237263206665	0.1530680315828055	1.814907907907908
0.21452368851219997	1.4109475349955294e-93	0.18169979464667363	0.162614762986605	0.15079270161015945	1.816908908908909
0.21395772573944163	7.723041032448802e-94	0.17952043984888527	0.1608134932789688	0.14852902743252341	1.81890990990991
0.2133799619214311	4.223678420588569e-94	0.17735714791931392	0.15902016122526016	0.14627748622322395	1.820910910910911
0.21279028672193467	2.3079073632333863e-94	0.1752099733831218	0.15723500645027072	0.14403854401742744	1.822911911911912
0.21218859698334833	1.2600011054730825e-94	0.17307896730710293	0.1554582640686325	0.14181265553817615	1.824912912912913
0.21157479677506255	6.873034200541452e-95	0.17096417732952504	0.15369016458227433	0.13960026403555284	1.826913913913914
0.210948797437017	3.7458562695317923e-95	0.1688656476906233	0.15193093378282013	0.1374018011388746	1.8289149149149149
0.21031051761840905	2.0397584406966475e-95	0.16678341926372306	0.15018079265896145	0.13521768672180626	1.8309159159159158
0.20965988331152086	1.1097659461459589e-95	0.164717529586977	0.14843995730882886	0.1330483287802701	1.8329169169169168
0.20899682788064006	6.032663131457499e-96	0.16266801289569416	0.14670863885738222	0.13089412332301814	1.834917917917918
0.2083212920860479	3.276512134207095e-96	0.16063490015524487	0.1449870433788329	0.1287554542747253	1.836918918918919
0.20763322410305668	1.7780317511014934e-96	0.1586182190945175	0.14327537182410344	0.1266326933914415	1.83891991991992
0.20693257953608174	9.640338177304157e-97	0.15661799423991532	0.14157381995332985	0.1245262001882454	1.840920920920921
0.20621932142773874	5.222399020263163e-97	0.15463424694986785	0.1398825782733981	0.12243632187891845	1.842921921921922
0.20549342026295916	2.8266553511647064e-97	0.15266699544984144	0.13820183198050778	0.12036339332745803	1.844922922922923
0.20475485396812526	1.5286240643053324e-97	0.15071625486782936	0.13653176090774627	0.1183077370112339	1.846923923923924
0.20400360790522645	8.259496068112824e-98	0.1487820372703013	0.13487253947765127	0.11626966299558773	1.8489249249249249
0.20323967486104694	4.458938011586331e-98	0.1468643516985954	0.13322433665973726	0.11424946891966356	1.8509259259259259
0.20246305503139667	2.4051066785334015e-98	0.14496320420573328	0.13158731593295264	0.11224743999325301	1.8529269269269268
0.20167375600040352	1.2961709363618265e-98	0.14307859789363786	0.12996163525303117	0.11026384900442765	1.854927927927928
0.2008717927148895	6.979354205147371e-99	0.14121053295073963	0.1283474470246963	0.10829895633772896	1.856928928928929
0.2000571874538552	3.754855472275575e-99	0.13935900668994605	0.12674489807867023	0.10635301000267332	1.85892992992993
0.19922996979310736	2.0183488729663053e-99	0.1375240135869637	0.12515412965343758	0.104426245672331	1.860930930930931
0.19839017656506186	1.08398749739181e-99	0.13570554531894816	0.1235752773817078	0.10251888673172627	1.862931931931932
0.19753785181376324	5.816708971310203e-100	0.13390359080346764	0.12200847128151449	0.10063114433580309	1.864932932932933
0.1966730467451664	3.1185694682056704e-100	0.1321181362377597	0.12045383575188705	0.0987632174766965	1.866933933933934
0.19579581967272666	1.6705463723403787e-100	0.13034916513826525	0.11891148957302733	0.09691529306004304	1.868934934934935
0.19490623595835294	8.941011922569424e-101	0.12859665838042025	0.11738154591091614	0.09508754599006368	1.8709359359359359
0.19400436794878048	4.781232223475349e-101	0.12686059423868867	0.11586411232627425	0.09328013926314321	1.8729369369369369
0.19309029490742527	2.554571290396515e-101	0.12514094842681825	0.11435929078779694	0.09149322406963298	1.874937937937938
0.19216410294178335	1.3637075399023348e-101	0.12343769413830302	0.1128671776895791	0.08972693990359744	1.876938938938939
0.19122588492644632	7.273601134989517e-102	0.12175080208703302	0.11138786387264159	0.08798141468022092	1.87893993993994
0.1902757404218057	3.876169387602631e-102	0.12008024054811704	0.10992143465047115	0.08625676486059596	1.880940940940941
0.18931377558852205	2.063863822321545e-102	0.11842597539885942	0.10846796983847867	0.08455309558360377	1.882941941941942
0.18834010309784124	1.0979545295889734e-102	0.11678797015987478	0.10702754378728023	0.08287050080460397	1.884942942942943
0.18735484203784028	5.835965240868982e-103	0.11516618603632468	0.10560022541970297	0.0812090634406438	1.886943943943944
0.18635811781569223	3.099317466880002e-103	0.11356058195925903	0.10418607827141294	0.07956885552190177	1.888944944944945
0.1853500620560401	1.6445400578757592e-103	0.11197111462704658	0.10278516053506298	0.07794993834907529	1.890945945945946
0.18433081249557517	8.718622514868485e-104	0.11039773854687836	0.1013975251078548	0.07635236265642685	1.8929469469469469
0.18330051287391708	4.618238083009266e-104	0.10884040607632857	0.10002321964240687	0.07477616878019955	1.8949479479479479
0.18225931282089594	2.4441608717216114e-104	0.10729906746495664	0.09866228660082027	0.07322138683211722	1.896948948948949
0.18120736774034213	1.2924337239166409e-104	0.10577367089593684	0.09731476331183107	0.07168803687768277	1.89894994994995
0.18014483869048767	6.828287548486583e-105	0.10426416252769705	0.0959806820309361	0.07017612911899086	1.900950950950951
0.17907189226109094	3.604461132906404e-105	0.1027704865355556	0.09466007000338135	0.06868566408177346	1.902951951951952
0.17798870044739573	1.9010516550580572e-105	0.10129258515333896	0.09335294952989573	0.06721663280639832	1.904952952952953
0.17689544052103895	1.0017803616668693e-105	0.09983039871496653	0.09205933803505668	0.06576901704254158	1.906953953953954
0.17579229489802387	5.274437316641455e-106	0.09838386569598805	0.09077924813817077	0.06434278944726052	1.908954954954955
0.17467945100387827	2.774628113709364e-106	0.09695292275506005	0.08951268772655342	0.06293791378619394	1.910955955955956
0.17355710113611808	1.4583388815002305e-106	0.09553750477534749	0.08825966003109001	0.061554345137620474	1.9129569569569569
0.17242544232413995	7.658384250820804e-107	0.09413754490583631	0.08702016370396162	0.06019203009911048	1.9149579579579579
0.1712846761866667	4.018286294924524e-107	0.09275297460254431	0.08579419289841829	0.058850906996507746	1.916958958958959
0.17013500878687426	2.1065395866033483e-107	0.09138372366961788	0.08458173735048272	0.05753090609498485	1.91895995995996
0.16897665048532418	1.1033756593335237e-107	0.09002972030029897	0.08338278246246614	0.05623194981191515	1.920960960960961
0.1678098157908355	5.7743379614597565e-108	0.08869089111775413	0.08219730938818215	0.05495395293131502	1.922961961961962
0.1666347232094236	3.0192983093608993e-108	0.08736716121574895	0.08102529511974031	0.05369682281960786	1.924962962962963
0.1654515950914387	1.5773747129586932e-108	0.08605845419915892	0.0798667125758056	0.0524604596424711	1.926963963963964
0.16426065747703625	8.233580771101634e-109	0.08476469222430287	0.07872153069120828	0.051244756582528986	1.928964964964965
0.16306213994011312	4.294055483365261e-109	0.08348579603908894	0.07758971450779088	0.05004960005766113	1.930965965965966
0.16185627543084335	2.237543970267297e-109	0.0822216850229604	0.07647122526637945	0.04887486993970025	1.932966966966967
0.16064330011694755	1.1649318804853896e-109	0.08097227722663145	0.07536602049976848	0.0477204397732992	1.9349679679679679
0.15942345322383172	6.059747223396032e-110	0.07973748941160107	0.07427405412660809	0.04658617699475148	1.936968968968969
0.15819697687373035	3.149441250587264e-110	0.0785172370894361	0.0731952765460862	0.045471943150556984	1.93896996996997
0.15696411592398782	1.635451012490393e-110	0.07731143456081047	0.0721296347332965	0.044377594115526366	1.940970970970971
0.15572511780461495	8.485288129856799e-111	0.07611999495429352	0.07107707233518948	0.04330298031022935	1.942971971971972
0.15448023235525507	4.3986628304258945e-111	0.07494283026487597	0.07003752976699999	0.04224794691759187	1.944972972972973
0.1532297116616929	2.2782416028759695e-111	0.07377985139222429	0.06901094430905094	0.041212334098456885	1.946973973973974
0.15197380989204198	1.1789731335549746e-111	0.07263096817865465	0.06799725020383207	0.040195977205928	1.948974974974975
0.15071278313274314	6.095833049757342e-112	0.07149608944681676	0.06699637875325652	0.03919870699832186	1.950975975975976
0.1494468892245067	3.1491057532143684e-112	0.07037512303707978	0.06600825841599871	0.0382203498505608	1.952976976976977
0.14817638759833007	1.6254231913529716e-112	0.06926797584461125	0.06503281490481919	0.0372607279638435	1.954977977977978
0.14690153911172174	8.382444447453123e-113	0.0681745538561407	0.0640699712837855	0.03631965957343796	1.956978978978979
0.14562260588526146	4.31916645365735e-113	0.06709476218640116	0.06311964806529988	0.035396959154447453	1.95897997997998
0.1443398511396226	2.2235875014399043e-113	0.06602850511423887	0.06218176330684508	0.034492437625404375	1.960980980980981
0.14305353903318746	1.1437563877213073e-113	0.06497568611838583	0.061256232707365986	0.033605902549556865	1.962981981981982
0.14176393450037653	5.8781121292429594e-114	0.06393620791288727	0.060342969703202826	0.032737158333715516	1.964982982982983
0.14047130309081843	3.0183335108456195e-114	0.06290997248217656	0.059441885563497644	0.0318860064245359	1.966983983983984
0.13917591080948047	1.548537083575893e-114	0.06189688111579191	0.05855288948499617	0.031052245502118433	1.968984984984985
0.1378780239578801	7.93781586214702e-115	0.06089683444272783	0.05767588868617048	0.030235671670812685	1.970985985985986
0.1365779089764962	4.065420339145972e-115	0.059909732465415574	0.056810788500590764	0.02943607864712005	1.972986986986987
0.13527583228849355	2.08034285924582e-115	0.058935474593326605	0.05595749246947703	0.028653257944594532	1.974987987987988
0.13397206014487714	1.0636271213571072e-115	0.05797395967619346	0.05511590243336341	0.027886999055647434	1.976988988988989
0.1326668584711844	5.433365422626075e-116	0.05702508603684253	0.05428591862281133	0.027137089630167564	1.97898998998999
0.13136049271582673	2.7731505783873014e-116	0.056088751503634474	0.05346743974811119	0.02640331565087539	1.980990990990991
0.13005322770018446	1.4141745409351396e-116	0.055164853442505504	0.05266036308791183	0.025685461605333228	1.982991991991992
0.12874532747056014	7.205391826260232e-117	0.05425328878860733	0.05186458457672409	0.024983310654543015	1.984992992992993
0.12743705515209136	3.668066630671584e-117	0.05335395407753977	0.05107999889124396	0.02429664479806491	1.986993993993994
0.12612867280472012	1.8657001867301624e-117	0.05246674547617224	0.05030649953544511	0.023625245035598517	1.988994994994995
0.12482044128131473	9.48137926985943e-118	0.051591558813050775	0.04954397892439335	0.022968891524972508	1.990995995995996
0.12351262008803705	4.8142230641997945e-118	0.05072828960838608	0.048792328466737325	0.02232736373649502	1.992996996996997
0.12220546724704377	2.442338887334181e-118	0.04987683310361997	0.04805143864583354	0.021700440603621023	1.994997997997998
0.12089923916160834	1.2379715525324602e-118	0.04903708429056653	0.04732119909946553	0.021087900669899885	1.996998998998999
0.11959419048374709	6.269608625019827e-119	0.0482089379401252	0.04660149869812056	0.020489522232169925	1.999
