# Supplementary material for: Quantitative evaluation of methods to analyze motion changes in single-particle experiments
Source: Nat Commun. 2025 Jul 22;16:6749. doi: 10.1038/s41467-025-61949-x (PMC12283970; doi:10.1038/s41467-025-61949-x)
Supplement: Supplementary file 4 — Source Data files [file 41467_2025_61949_MOESM4_ESM.zip › Fig. 8 d.csv]

I	M	H	O	E	alpha
6.938188404962616	0.00026308772047223055	0.006173790578775503	0.15726872087420454	0.04502542058805354	0.0
6.958857880724084	0.00028652363552962546	0.006279282464386587	0.15831594099405003	0.046618871029142646	0.002001001001001001
6.9397486471698615	0.0003118847450614775	0.006386297151551035	0.1593635321375611	0.04825403241988484	0.004002002002002002
6.881250408762837	0.0003393138743090819	0.006494851154895042	0.1604114103979716	0.04993135625488937	0.006003003003003003
6.784450899487301	0.0003689630774625353	0.006604961067043301	0.16145949130480539	0.05165127074013024	0.008004004004004004
6.651103566613054	0.0004009941187855142	0.006716643557040701	0.16250768983469913	0.05341417946053794	0.010005005005005004
6.483575964756307	0.0004355789695410643	0.006829915368730875	0.16355592042241798	0.055220460039955364	0.012006006006006006
6.284780978958078	0.000472900320479893	0.006944793319091305	0.16460409697206	0.057070462795695255	0.014007007007007008
6.058093664654837	0.0005131521095727887	0.007061294296524743	0.1656521328684495	0.058964509390023824	0.016008008008008008
5.807257016608369	0.0005565400645833935	0.007179435259106597	0.1666999409887164	0.06090289148098279	0.018009009009009008
5.536280333923032	0.0006032822599864187	0.007299233232788124	0.16774743371406134	0.0628858693750437	0.02001001001001001
5.2493340205658425	0.0006536096876397806	0.007420705309555008	0.1687945229417033	0.06491367068416745	0.022011011011011012
4.950644647765254	0.0007077668405167569	0.007543868645541223	0.1698411200970093	0.06698648898991791	0.024012012012012012
4.6443939146052555	0.0007660123086962152	0.00766874045909788	0.1708871361458032	0.06910448251735031	0.026013013013013012
4.334624794244444	0.0008286193866955064	0.007795338028816734	0.1719324816068525	0.07126777282146074	0.028014014014014016
4.025157671932761	0.0008958766911114077	0.007923678691508333	0.1729770665645304	0.07347644348904683	0.030015015015015016
3.719518699986088	0.0009680887874101498	0.008053779840134409	0.1740208006816522	0.07573053885888628	0.032016016016016016
3.4208819504639245	0.0010455768245778846	0.008185658921694356	0.1750635932124823	0.07803006276319124	0.034017017017017016
3.1320262760425894	0.0011286791762082288	0.008319333435065688	0.17610535301591124	0.08037497729334336	0.036018018018018017
2.855307129819111	0.0012177520864642467	0.008454820928798158	0.17714598856879935	0.08276520159295402	0.03801901901901902
2.5926429784387492	0.0013131703192081567	0.008592138998861541	0.17818540797948532	0.08520061068132816	0.04002002002002002
2.3455153977362486	0.0014153278084443096	0.008731305286346719	0.17922351900145722	0.08768103431043683	0.042021021021021024
2.11498148726651	0.0015246383080690673	0.008872337475120083	0.1802602290471835	0.09020625585852486	0.044022022022022024
1.901696893719141	0.0016415360387663917	0.00901525328943106	0.1812954452021012	0.09277601126349244	0.046023023023023024
1.7059474999302	0.0017664763297301248	0.00916007049147265	0.18232907423875916	0.09538998799919433	0.048024024024024024
1.5276877156523285	0.0018999362527340454	0.009306806878894808	0.1833610226311141	0.09804782409780136	0.050025025025025024
1.3665832917901206	0.0020424152459091248	0.00945548028227069	0.18439119656897507	0.10074910722135604	0.052026026026026025
1.2220566596699765	0.002194435724425022	0.009606108562515585	0.18541950197259635	0.10349337378563814	0.054027027027027025
1.0933329554894446	0.00235654367511	0.009758709608258484	0.1864458445074132	0.1062801081394301	0.05602802802802803
0.9794851093758152	0.0025293092318813735	0.009913301333166185	0.18747012959891934	0.10910874180223767	0.05802902902902903
0.8794766394747717	0.0027133272286977194	0.010069901673220086	0.18849226244768305	0.11197865276347749	0.06003003003003003
0.7922010754716079	0.0029092177265856766	0.010228528583945306	0.18951214804449817	0.11488916484609434	0.06203103103103103
0.716517225582488	0.0031176265111388882	0.010389200037592401	0.19052969118566765	0.11783954713750726	0.06403203203203203
0.6512797812301827	0.003339225556735524	0.01055193402027156	0.19154479648841682	0.12082901349071902	0.06603303303303304
0.595365012028926	0.0035747134535751924	0.010716748529039317	0.19255736840643184	0.12385672209834134	0.06803403403403403
0.5476915311475585	0.0038248157934966573	0.010883661568937693	0.1935673112455224	0.1269217751422056	0.07003503503503504
0.5072363015656846	0.004090285510405805	0.011052691149986048	0.19457452917940304	0.13002321852113174	0.07203603603603603
0.473046204157334	0.004371903171020576	0.011223855284125488	0.19557892626559167	0.1331600416593219	0.07403703703703704
0.4442455985831981	0.004670477211525833	0.011397171982115943	0.196580406461421	0.13633117739773867	0.07603803803803803
0.4200403795327949	0.004986844115629902	0.0115726592503861	0.1975788736401595	0.13953550197069925	0.07803903903903904
0.3997190675429794	0.0053218685294244275	0.011750335087836128	0.19857423160723894	0.14277183506979066	0.08004004004004003
0.3826514802351383	0.005676443308374072	0.011930217482593592	0.19956638411658492	0.1460389399970752	0.08204104104104104
0.3682855118540844	0.006051489491701898	0.012112324408722279	0.20055523488704605	0.14933552390940233	0.08404204204204205
0.3561425121842536	0.006447956199392514	0.012296673822884484	0.20154068761891916	0.15266023815549537	0.08604304304304304
0.34581170584303716	0.0068668204470088996	0.012483283660956735	0.20252264601056696	0.15601167870731764	0.08804404404404405
0.3369440347443623	0.00730908687351217	0.01267217183459907	0.20350101377512358	0.15938838668704886	0.09004504504504504
0.3292457446762952	0.007775787377287143	0.012863356227778311	0.20447569465728485	0.1627888489908349	0.09204604604604605
0.3224719751617537	0.008267980655612493	0.013056854693245277	0.20544659245017974	0.16621149901028082	0.09404704704704704
0.316420552969874	0.008786751642873004	0.013252685048966413	0.20641361101231873	0.1696547174524752	0.09604804804804805
0.31092613591152335	0.00933321084289476	0.01345086507450988	0.2073766542846154	0.17311683325913493	0.09804904904904906
0.30585480623745515	0.009908493550893526	0.013651412507386499	0.20833562630747757	0.17659612462525562	0.10005005005005005
0.3010991727644873	0.010513758960661933	0.013854345039345907	0.20929043123796376	0.18009082011745234	0.10205105105105106
0.296574007950315	0.011150189152785765	0.014059680312627987	0.21024097336700148	0.1835990998919586	0.10405205205205205
0.29221242027039396	0.011818987959871692	0.014267435916170162	0.21118715713666242	0.1871190970120382	0.10605305305305306
0.28796254286889006	0.01252137970499263	0.014477629381770716	0.2121288871574914	0.19064889886434533	0.10805405405405405
0.2837847058131357	0.013258607809809636	0.014690278180208655	0.2130660682258852	0.19418654867354626	0.11005505505505506
0.2796490505270508	0.014031933269115266	0.014905399717320224	0.21399860534151588	0.19773004711428793	0.11205605605605606
0.2755335402343013	0.014842632988860226	0.015123011330032889	0.21492640372479577	0.20127735401937635	0.11405705705705706
0.27142231865524985	0.01569199798507557	0.015343130282356818	0.21584936883437944	0.20482639018279558	0.11605805805805806
0.26730436998986473	0.016581331441485728	0.015565773761334466	0.21676740638469813	0.20837503925596784	0.11805905905905906
0.2631724356919213	0.01751194662402406	0.015790958872948666	0.21768042236352358	0.21192114973542947	0.12006006006006006
0.25902214711439703	0.0184851646509128	0.01601870263798993	0.21858832304955508	0.21546253703986418	0.12206106106106106
0.2548513373071128	0.01950231211745192	0.01624902198788295	0.21949101503002758	0.21899698567420764	0.12406206206206206
0.25065949970482143	0.020564718575178127	0.016481933760473376	0.22038840521833505	0.22252225147831325	0.12606306306306306
0.24644736588118646	0.021673713865603444	0.016717454695775014	0.22128040087166562	0.22603606395743903	0.12806406406406406
0.2422165787677479	0.022830625309324077	0.01695560143167821	0.2221669096086433	0.22953612869160012	0.13006506506506507
0.2379694416217883	0.024036774751901854	0.017196390499619758	0.22304783942697348	0.2330201298206098	0.13206606606606608
0.2337087265025406	0.025293475468562598	0.017439838320215294	0.2239230987210855	0.23648573260141958	0.13406706706706706
0.22943752905284015	0.026602028930427193	0.017685961198854405	0.22479259629977025	0.23993058603415915	0.13606806806806807
0.22515915898509523	0.027963721435688895	0.017934775321259307	0.22565624140380686	0.2433523255530772	0.13806906906906907
0.22087705785916667	0.029379820609875977	0.01818629674900759	0.22651394372357472	0.24674857577838272	0.14007007007007008
0.21659473755126757	0.03085157178008643	0.018440541415019985	0.22736561341664582	0.25011695332480127	0.14207107107107106
0.21231573429008063	0.0323801942288527	0.018697525119013424	0.22821116112535417	0.2534550696624745	0.14407207207207207
0.20804357432406767	0.033966877334084405	0.018957263522920507	0.2290504979943357	0.2567605340256599	0.14607307307307307
0.20378174822669973	0.035612776602345485	0.0192197721462758	0.22988353568803682	0.2600309563645203	0.14807407407407408
0.19953369158543013	0.03731900960354386	0.019485066361569905	0.23071018640818516	0.26326395033513744	0.1500750750750751
0.19530277039286717	0.03908665181594692	0.019753161389571956	0.23153036291121826	0.26645713632273893	0.15207607607607607
0.19109226989728995	0.04091673239127892	0.020024072294621498	0.2323439785256667	0.26960814449298626	0.15407707707707707
0.18690538600205853	0.04281022985050479	0.020297813979890278	0.23315094716948698	0.27271461786605705	0.15607807807807808
0.1827452185526933	0.04476806772175697	0.0205744011826151	0.23395118336733775	0.27577421540812835	0.1580790790790791
0.1786147660353264	0.04679111013270997	0.020853848469302255	0.23474460226779806	0.2787846151347772	0.16008008008008007
0.17451692134604405	0.04888015737055316	0.021136170230904833	0.23553111966052032	0.28174351722071644	0.16208108108108107
0.17045446838939252	0.05103594142354631	0.021421380677973285	0.2363106519933153	0.2846486471102131	0.16408208208208208
0.16643007933539006	0.05325912151896586	0.021709493835780587	0.23708311638916366	0.2874977586224694	0.1660830830830831
0.16244631241501628	0.05555027967305484	0.02200052353942269	0.2378484306631499	0.2902886370461943	0.1680840840840841
0.15850561016983508	0.05790991626937202	0.02229448342889529	0.23860651333931449	0.2930191022175623	0.17008508508508507
0.15461029809628402	0.060338445682695696	0.022591386944147897	0.23935728366741899	0.29568701157572547	0.17208608608608608
0.1507625836422927	0.06283619196636316	0.022891247320116086	0.24010066163962063	0.2982902631900414	0.1740870870870871
0.14696455552553955	0.06540338462162193	0.02319407758173313	0.24083656800705108	0.3008267987531806	0.1760880880880881
0.14321818335044736	0.06804015446822102	0.023499890538921903	0.2415649242962958	0.303294606534299	0.1780890890890891
0.139525317506139	0.07074652963608204	0.023808698781567994	0.2422856528257684	0.3056917242864936	0.18009009009009008
0.13588768933085765	0.0735224316984505	0.02412051467447545	0.2429986767219768	0.3080162421028064	0.1820910910910911
0.13230691153039614	0.07636767196743731	0.0244353503523059	0.24370391993567622	0.31026630521510595	0.1840920920920921
0.12878447883929064	0.07928194797331205	0.024753217714502233	0.24440130725790463	0.3124401167302516	0.1860930930930931
0.12532176891419036	0.08226484014929916	0.025074128420198113	0.24509076433589647	0.31453594029803705	0.18809409409409408
0.12192004344913542	0.08531580874395069	0.025398093883114262	0.24577221768887006	0.31655210270551387	0.1900950950950951
0.1185804495025625	0.08843419098342299	0.025725125266442897	0.24644559472368494	0.318486996392417	0.1920960960960961
0.11530402102582733	0.09161919850616235	0.026055233477721144	0.24711082375036406	0.3203390818825438	0.1940970970970971
0.11209168058293321	0.09486991509260193	0.026388429163695132	0.2477678339974776	0.3221068901260883	0.1960980980980981
0.1089442412510184	0.09818529471248894	0.026724722705175542	0.24841655562738305	0.323789024748087	0.1980990990990991
0.1058624086910257	0.10156415991238932	0.027064124211885983	0.2490569197513182	0.3253841641983099	0.2001001001001001
0.10284678337785191	0.10500520056575402	0.027406643517305526	0.2496888584443429	0.3268910637981085	0.2021011011011011
0.09989786297917398	0.10850697300767483	0.02775229017350666	0.25031230476012456	0.32830855767993655	0.2041021021021021
0.09701604487208197	0.11206789957610276	0.028101073445989753	0.2509271927455644	0.3296355606154579	0.2061031031031031
0.09420162878660376	0.1156862685808473	0.02845300230851558	0.25153345745526	0.3308710697283841	0.2081041041041041
0.0914548195652077	0.11936023472111273	0.028808085437937073	0.25213103496579936	0.33201416608840423	0.2101051051051051
0.08877573002739414	0.1230878199716653	0.02916633120903174	0.25271986238988403	0.3330640161828155	0.2121061061061061
0.086164383928551	0.12686691495694524	0.029527747689335845	0.2532998778902762	0.33401987326270666	0.21410710710710712
0.08362071900234888	0.13069528083155219	0.029892342633982223	0.25387102069356565	0.334881078560803	0.2161081081081081
0.08114459007607382	0.13457055168453114	0.030260123480542484	0.25443323110375393	0.33564706237835007	0.2181091091091091
0.07873577224846193	0.1384902374837668	0.030631097343875615	0.2549864505156512	0.33631734503867755	0.2201101101101101
0.07639396411978511	0.14245172757556335	0.03100527101098369	0.25553062142808114	0.3368915377053697	0.22211111111111112
0.07411879106415434	0.1464522947531291	0.03138265093587701	0.25606568745689223	0.33736934306324584	0.22411211211211213
0.07190980853425137	0.15048909990621648	0.031763243234449276	0.2565915933477695	0.33775055586064917	0.2261131131131131
0.06976650538896309	0.15455919726257306	0.032147053679364684	0.25710828498884525	0.3380350633118278	0.2281141141141141
0.0676883072346838	0.15865954023014409	0.03253408769495836	0.2576157094231031	0.3382228453584932	0.23011511511511512
0.06567457977135874	0.16278698784713516	0.03292435035215158	0.258113814860573	0.33831397478993624	0.23211611611611613
0.06372463213466678	0.1669383118450861	0.03331784636338321	0.2586025506903144	0.3383086172213828	0.2341171171171171
0.061837720226088286	0.17111020432803212	0.033714580077559064	0.2590818674921824	0.3382070309305698	0.23611811811811811
0.06001305002295736	0.17529928606863415	0.03411455547502039	0.25955171704837454	0.3380095665528259	0.23811911911911912
0.05824978086096983	0.17950211541984926	0.0345177761625334	0.2600120523547554	0.3377166666352387	0.24012012012012013
0.05654702868200015	0.1837151978382831	0.034924245368300966	0.2604628276319544	0.3373288650507907	0.24212112112112114
0.05490386924046759	0.1879349960128266	0.035333965936998474	0.260903998336235	0.33684678627364156	0.24412212212212211
0.05331934126189147	0.19215794058952734	0.03574694032483507	0.2613355211701315	0.3362711445170265	0.24612312312312312
0.05179244954767454	0.19638044148088793	0.036163170594641976	0.26175735409284967	0.33560274273553115	0.24812412412412413
0.05032216802055954	0.2005988997449222	0.036582658410989455	0.26216945633043015	0.3348424714937858	0.25012512512512514
0.048907442705612536	0.204809720016338	0.03700540503533416	0.2625717883856694	0.33399130770390195	0.2521261261261261
0.047547194641990226	0.20900932346916604	0.037431411321198274	0.262964312047797	0.3330503132342436	0.25412712712712715
0.04624032272115803	0.21319416128700494	0.03786067770938198	0.26334699040190573	0.33202063339239557	0.25612812812812813
0.0449857064476253	0.21736072861384145	0.038293204223211336	0.263719787838132	0.33090349528544255	0.2581291291291291
0.043782208618664414	0.22150557895509618	0.03872899046382265	0.2640826700605831	0.3297002060609285	0.26013013013013014
0.04262867791987359	0.2256253389951944	0.039168035605485124	0.26443560409601025	0.3284121510320986	0.2621311311311311
0.04152395143382775	0.22971672379454017	0.03961033839096392	0.26477855830222335	0.3270407916912649	0.26413213213213216
0.04046685705944199	0.23377655232530628	0.04005589712692434	0.265111502376246	0.3255876636153458	0.26613313313313314
0.039456215840040325	0.23780176330196082	0.040504709679379636	0.26543440736220747	0.32405437426785094	0.2681341341341341
0.03849084419848133	0.24178943125892458	0.04095677346918379	0.2657472456589704	0.322442600701772	0.27013513513513515
0.03756955607804173	0.24573678282422654	0.04141208546757068	0.2660499910274909	0.32075408716802806	0.27213613613613613
0.03669116498809384	0.2496412131345022	0.0418706421917418	0.2663426185979094	0.3189906426342917	0.27413713713713717
0.03585448595393858	0.2535003023331696	0.042332439700503696	0.26662510487637053	0.31715413821917754	0.27613813813813815
0.03505833737046539	0.2573118320901585	0.0427974735899572	0.26689742775156855	0.31524650454692654	0.2781391391391391
0.03430154275960883	0.26107380207815456	0.04326573898924	0.2671595665010186	0.3132697290278535	0.28014014014014016
0.03358293243185399	0.26478444633698306	0.04373723055632385	0.2674115017970495	0.3112258530699463	0.28214114114114114
0.03290134505231226	0.26844224945452677	0.044211942473869004	0.2676532157125181	0.30911696922711046	0.2841421421421421
0.03225562911214257	0.27204596248943785	0.044689868445136435	0.2678846917262428	0.3069452182896485	0.28614314314314315
0.031644644306332695	0.27559461855793665	0.045171001689960404	0.26810591472815365	0.30471278632264326	0.28814414414414413
0.031067262819077898	0.27908754800417	0.04565533494078266	0.26831687102415996	0.3024219016579732	0.29014514514514517
0.030522370518203855	0.2825243930709759	0.046142860438749905	0.2685175483407309	0.300074831845746	0.29214614614614615
0.030008868060272958	0.2859051219855062	0.04663356992987646	0.26870793582918967	0.29767388057096483	0.2941471471471471
0.029525671908191834	0.28923004237198807	0.04712745466127355	0.26888802406971946	0.29522138454127056	0.29614814814814816
0.029071715263299634	0.292499813902031	0.04762450537744693	0.2690578050750797	0.29271971035160244	0.29814914914914914
0.028645948914065283	0.2957154600913016	0.04812471231666486	0.2692172722940317	0.2901712513316205	0.3001501501501502
0.02824734200365462	0.298878379150142	0.04862806520739734	0.26936642061447214	0.287578424381707	0.30215115115115115
0.027874882718746254	0.30199035379483147	0.04913455326482923	0.269505246366274	0.2849436668033292	0.30415215215215213
0.02752757890208037	0.3050535599257047	0.049644165187448026	0.2696337473238338	0.2822694331295024	0.30615315315315317
0.027204458591314106	0.3080705740782844	0.050156889153708493	0.2697519227083239	0.27955819196102427	0.30815415415415415
0.026904570486834617	0.31104437955398906	0.050672712818775605	0.26985977318964965	0.27681242281407925	0.3101551551551552
0.026626984351245376	0.31397837113786664	0.051191623311347426	0.2699573008881111	0.2740346129847282	0.31215615615615616
0.026370791343291917	0.31687635831221894	0.05171360723055958	0.2700445093757665	0.27122725443569057	0.31415715715715714
0.026135104289033425	0.3197425668769337	0.05223865064297295	0.27012140367750054	0.26839284071072467	0.3161581581581582
0.025919057893094188	0.32258163888988056	0.05276673907964615	0.2701879902717938	0.2655338638817797	0.31815915915915916
0.025721808892845796	0.32539863084386	0.05329785753329443	0.2702442770911946	0.26265281153396647	0.32016016016016013
0.025542536158377743	0.3281990100003506	0.05383199045553663	0.2702902735224932	0.2597521637932462	0.32216116116116117
0.025380440741110302	0.33098864880471096	0.054369121754231586	0.2703259904065969	0.2568343904015814	0.32416216216216215
0.0252347458738911	0.3337738173125599	0.05490923479090585	0.27035144003810746	0.253901947844135	0.3261631631631632
0.025104696925395215	0.33656117356280646	0.05545231237827396	0.27036663616459955	0.2509572765329243	0.32816416416416416
0.024989561311619005	0.33935775183924954	0.05599833677785303	0.2703715939856014	0.24800279805116307	0.33016516516516514
0.024888628367220698	0.3421709487697994	0.05654728969767307	0.27036633015127687	0.24504091246233078	0.3321661661661662
0.024801209179416424	0.34500850722022347	0.05709915229008466	0.2703508627608099	0.2420739956878199	0.33416716716716716
0.02472663638708997	0.34787849794785575	0.05765390514966526	0.2703252113604913	0.23910439695680363	0.3361681681681682
0.024664263947717747	0.3507892989899495	0.05821152831122592	0.27028939694150855	0.2361344363317677	0.33816916916916917
0.024613466874648895	0.3537495727712704	0.05877200124791967	0.2702434419374387	0.2331664023129294	0.34017017017017015
0.024573640947213825	0.35676824092610315	0.05933530286945303	0.2701873702214456	0.23020254952455896	0.3421711711711712
0.0245442023960636	0.35985445684106854	0.05990141152040221	0.27012120710318127	0.22724509648599325	0.34417217217217216
0.024524587566068203	0.36301757593696676	0.06047030497863532	0.2700449793253931	0.22429622346990946	0.3461731731731732
0.02451425255902427	0.3662671237202615	0.061041960453841845	0.26995871506023716	0.22135807045020464	0.3481741741741742
0.024512672858341886	0.36961276164773393	0.06161635458617121	0.26986244390529845	0.2184327351415942	0.35017517517517516
0.02451934293779814	0.3730642508612305	0.06219346344498121	0.2697561968793197	0.21552227113282027	0.3521761761761762
0.02453377585636026	0.37663141386323024	0.06277326252769805	0.2696400064176386	0.21262868611512795	0.35417717717717717
0.0245555028409954	0.38032409421811886	0.06335572675878914	0.26951390636733674	0.20975394020743987	0.3561781781781782
0.024584072859297635	0.38415211437847846	0.06394083048885002	0.26937793198209875	0.2068999443794356	0.3581791791791792
0.024619052183675102	0.388125231750342	0.06452854749380654	0.26923211991678525	0.20406855897350787	0.36018018018018017
0.024660023948752954	0.3922530931260909	0.06511885097423381	0.2690765082217201	0.20126159232635515	0.3621811811811812
0.0247065877035601	0.3965451876284396	0.06571171355479272	0.2689111363366931	0.19848079949073627	0.3641821821821822
0.024758358959980912	0.40101079832363246	0.06630710728378568	0.2687360450846807	0.19572788105770283	0.36618318318318316
0.0248149687388669	0.405658952676473	0.06690500363283253	0.2685512766652853	0.19300448207940732	0.3681841841841842
0.02487606311511782	0.4104983720340182	0.06750537349666746	0.26835687464789504	0.19031219109237268	0.3701851851851852
0.0249413027629581	0.41553742033858065	0.06810818719305906	0.2681528839645675	0.1876525392409049	0.3721861861861862
0.025010362502551658	0.420784052283965	0.06871341446285295	0.2679393509026358	0.18502699950012955	0.3741871871871872
0.02508293084901763	0.426245761141528	0.06932102447014002	0.26771632309704324	0.18243698599793584	0.37618818818818817
0.025158709564830573	0.4319295264945432	0.06993098580254947	0.2674838495224044	0.17988385343492239	0.3781891891891892
0.025237413216511757	0.4378417621303802	0.07054326647166898	0.2672419804847983	0.17736889660125935	0.3801901901901902
0.02531876873644376	0.44398826435003014	0.0711578339135925	0.2669907676132931	0.17489334998919837	0.3821911911911912
0.025402514990567917	0.45037416096342375	0.07177465498959601	0.26673026385120663	0.17245838749980008	0.3841921921921922
0.025488402352654788	0.4570038612466595	0.0723936959869437	0.2664605234471032	0.1700651222422798	0.3861931931931932
0.02557619228576989	0.4638810071436001	0.07301492261982379	0.26618160194553103	0.1677146064242227	0.3881941941941942
0.025665656931492718	0.4710084259991649	0.07363830003041569	0.26589355617750066	0.16540783133077083	0.3901951951951952
0.025756578707384643	0.4783880851149733	0.07426379279008949	0.26559644425070894	0.16314572739074387	0.3921961961961962
0.02584874991314209	0.4860210484196621	0.07489136490073801	0.26529032553950954	0.16092916432753082	0.3941971971971972
0.025941972345814766	0.49390743554613414	0.07552097979624253	0.2649752606746334	0.15875895139246024	0.3961981981981982
0.026036056924414682	0.502046383606114	0.07615260034407269	0.2646513115326619	0.15663583767825143	0.3981991991991992
0.02613082332419077	0.5104360119486173	0.07678618884702149	0.2643185412252555	0.1545605125100357	0.4002002002002002
0.026226099620795446	0.5190733901832597	0.07742170704507609	0.2639770140881395	0.15253360591134807	0.40220120120120123
0.02632172194452388	0.5279545097416385	0.07805911611742432	0.2636267956698527	0.15055568914239822	0.4042022022022022
0.02641753414476367	0.5370742592403618	0.07869837668459878	0.2632679527202585	0.14862727530785091	0.4062032032032032
0.026513387464752604	0.5464264038976006	0.07933944881075758	0.2629005531788239	0.14674882003127834	0.4082042042042042
0.026609140226704252	0.5560035692413412	0.07998229200610336	0.26252466616266856	0.14492072219338475	0.4102052052052052
0.02670465752732632	0.5657972293318282	0.08062686522944065	0.262140361954387	0.14314332473104838	0.4122062062062062
0.026799810943723978	0.5757976997030319	0.0812731268908719	0.2617477119896477	0.14141691549418672	0.4142072072072072
0.026894478249650217	0.5859941352084365	0.08192103485463263	0.26134678884457185	0.13974172815741165	0.4162082082082082
0.026988543142037736	0.5963745329350698	0.08257054644206623	0.26093766622289494	0.13811794318341358	0.41820920920920923
0.027081894977721174	0.6069257403265722	0.08322161843473855	0.2605204189429155	0.136545688834998	0.4202102102102102
0.02717442852023544	0.617633468631371	0.08387420707769255	0.2600951229242333	0.1350250422326818	0.4222112112112112
0.027266043696554557	0.6284823117657526	0.08452826808284342	0.2596618551742811	0.13355603045475717	0.4242122122122122
0.027356645363616802	0.6394557706540156	0.08518375663251407	0.25922069377465323	0.1321386316767338	0.4262132132132132
0.027446143084464258	0.6505362830790484	0.08584062738311146	0.25877171786723496	0.13077277634707743	0.42821421421421424
0.02753445091381029	0.6617052590467944	0.08649883446894363	0.2583150076401362	0.12945834839619066	0.4302152152152152
0.027621487192834533	0.672943121637351	0.08715833150617783	0.257850644313432	0.1281951864755952	0.4322162162162162
0.027707174352993552	0.6842293532840539	0.08781907159693919	0.25737871012471564	0.12698308522431692	0.43421721721721723
0.027791438728625054	0.6955425473900845	0.08848100733355059	0.2568992883144668	0.12582179655950612	0.4362182182182182
0.027874210378115143	0.7068604651600834	0.08914409080291345	0.2564124631112381	0.12471103098837312	0.43821921921921925
0.02795542291339062	0.7181600974922058	0.0898082735910288	0.25591831971666584	0.12365045893856731	0.4402202202202202
0.028035013337492826	0.7294177317442644	0.09047350678765957	0.2554169442903063	0.12263971210418298	0.4422212212212212
0.02811292188998481	0.7406090231562696	0.09113974099113291	0.25490842393430346	0.12167838480463548	0.44422222222222224
0.028189091899940233	0.7517090706810844	0.09180692631328273	0.2543928466778909	0.1207660353537156	0.4462232232232232
0.028263469646260097	0.7626924969452733	0.09247501238453254	0.25387030146173345	0.11990218743619944	0.44822422422422425
0.028336004225062304	0.773533532033772	0.09314394835911737	0.2533408781221098	0.11908633148946358	0.45022522522522523
0.028406647423888362	0.7842061007650226	0.09381368292044552	0.2528046673749436	0.11831792608763235	0.4522262262262262
0.028475353602472504	0.7946839130978506	0.0944841642865987	0.2522617607996841	0.11759639932586437	0.45422722722722725
0.028542079579819392	0.8049405572878979	0.09515534021597095	0.2517122508230423	0.11692115020246824	0.4562282282282282
0.028606784527338943	0.814949595390038	0.0958271580130454	0.25115623070258647	0.1162915499966236	0.4582292292292292
0.028669429867789274	0.8246846606840547	0.0964995645343083	0.25059379451019975	0.1157069436395707	0.46023023023023024
0.028729979179782202	0.8341195565841835	0.09717250619430004	0.2500250371154072	0.11516665107722523	0.4622312312312312
0.028788398107609362	0.8432283565790053	0.09784592897180248	0.24945005416857213	0.11466996862226161	0.46423223223223226
0.02884465427615157	0.8519855047367859	0.09851977841616148	0.24886894208397042	0.11421617029380803	0.46623323323323324
0.028898717210638365	0.8603659163027846	0.09919399965374463	0.2482817980227437	0.1138045091429849	0.4682342342342342
0.028950558261030115	0.8683450779093828	0.09986853739453297	0.2476887198757373	0.11343421856261852	0.47023523523523525
0.029000150530800167	0.8758991469171722	0.10054333593884568	0.24708980624622753	0.11310451357955492	0.47223623623623623
0.029047468809900254	0.8830050494053943	0.10121833918419783	0.24648515643254112	0.11281459212809528	0.47423723723723726
0.02909248951169832	0.8896405763333634	0.10189349063228909	0.24587487041057277	0.11256363630317223	0.47623823823823824
0.02913519061368386	0.8957844774006948	0.10256873339612335	0.2452590488162039	0.1123508135919791	0.4782392392392392
0.029175551601742105	0.9014165521432023	0.10324401020725801	0.24463779292762794	0.11217527808286278	0.48024024024024026
0.029213553417804707	0.9065177378131932	0.1039192634231817	0.24401120464758613	0.1120361716503825	0.48224124124124124
0.02924917841069104	0.9110701936074042	0.1045944350348198	0.2433793864855172	0.11193262511553179	0.48424224224224227
0.029282410289960512	0.91505738082286	0.10526946667416605	0.24274244153962793	0.11186375938021317	0.48624324324324325
0.029313234082602925	0.9184641385403308	0.10594429962203991	0.24210047347888564	0.11182868653514438	0.48824424424424423
0.029341636092400293	0.9212767544566136	0.10661887481596766	0.24145358652493976	0.11182651094046603	0.49024524524524526
0.029367603861799922	0.9234830305103392	0.10729313285818642	0.24080188543397554	0.11185633027840605	0.49224624624624624
0.029391126136145078	0.9250723429712028	0.10796701402376985	0.24014547547850437	0.11191723657744297	0.4942472472472472
0.029412192830115806	0.9260356966891464	0.10864045826887382	0.23948446242909532	0.11200831720749196	0.49624824824824826
0.029430794996238716	0.9263657732278672	0.10931340523910138	0.23881895253605281	0.11212865584571942	0.49824924924924924
0.02944692479533071	0.926056972635776	0.10998579427798469	0.23814905251104332	0.1122773334126689	0.5002502502502503
0.029460575468747724	0.9251054486369649	0.1106575644355832	0.23747486950867744	0.11245342897845906	0.5022512512512513
0.02947174131231533	0.9235091370545497	0.11132865447719636	0.23679651110805008	0.112656020638885	0.5042522522522522
0.029480417651824055	0.9212677773087147	0.11199900289218906	0.23611408529424427	0.1128841863613265	0.5062532532532532
0.029486600819977688	0.9183829268616261	0.1126685479029287	0.23542770043980188	0.11313700480043379	0.5082542542542543
0.029490288134688503	0.9148579685109004	0.11333722747383158	0.23473746528616707	0.11341355608362529	0.5102552552552553
0.02949147787861868	0.9106981104622731	0.11400497932051788	0.23404348892510535	0.11371292256649489	0.5122562562562563
0.029490169279872233	0.9059103791403857	0.11467174091907265	0.23334588078010332	0.1140341895582837	0.5142572572572572
0.02948636249374706	0.9005036047239792	0.11533744951541146	0.23264475058775352	0.11437644601762753	0.5162582582582582
0.029480058585461304	0.8944883994182208	0.116002042134749	0.2319402083791286	0.11473878521884326	0.5182592592592593
0.0294712595137732	0.8878771285022519	0.11666545559116845	0.23123236446114853	0.11512030538906771	0.5202602602602603
0.029459968115417803	0.8806838742143401	0.11732762649729031	0.23052132939794634	0.11552011031660787	0.5222612612612613
0.029446188090288747	0.8729243925602606	0.11798849127403818	0.2298072139922349	0.11593730993090516	0.5242622622622622
0.02942992398729701	0.8646160631527362	0.1186479861604999	0.22909012926668135	0.11637102085455649	0.5262632632632632
0.029411181190843006	0.8557778322110828	0.11930604722388213	0.2283701864452907	0.11682036692787182	0.5282642642642643
0.029389965907841924	0.8464301488707294	0.119962610369556	0.22764749693480513	0.11728447970648284	0.5302652652652653
0.029366285155246245	0.8365948949722091	0.12061761135119223	0.22692217230612194	0.11776249893254677	0.5322662662662663
0.0293401467480127	0.8262953085187709	0.12127098578098328	0.22619432427573394	0.1182535729801197	0.5342672672672673
0.029311559287464383	0.815555901011141	0.12192266913995052	0.22546406468719798	0.11875685927529696	0.5362682682682682
0.029280532150002047	0.8044023688874712	0.12257259678833436	0.224731505492634	0.11927152469174282	0.5382692692692693
0.029247075476121657	0.7928614993164111	0.12322070397606485	0.2239967587342599	0.11979674592224894	0.5402702702702703
0.029211200159698258	0.7809610706117937	0.12386692585331116	0.2232599365259653	0.12033170982698117	0.5422712712712713
0.02917291783749894	0.7687297475589483	0.12451119748110678	0.22252115103492898	0.12087561375908498	0.5442722722722723
0.02913224087889056	0.7561969719653715	0.12515345384204898	0.22178051446328373	0.12142766586833575	0.5462732732732732
0.02908918237571012	0.7433928487726532	0.12579362985106968	0.22103813902983185	0.12198708538352636	0.5482742742742743
0.029043756132268464	0.7303480280923779	0.1264316603662755	0.2202941369518171	0.12255310287429373	0.5502752752752753
0.02899597665545994	0.7170935835563101	0.12706748019985503	0.2195486204267542	0.12312496049308978	0.5522762762762763
0.028945859144953078	0.7036608874006861	0.1277010241290502	0.2188017016143221	0.12370191219800536	0.5542772772772773
0.028893419483439146	0.6900814827357878	0.12833222690718973	0.2180534926183241	0.12428322395715694	0.5562782782782782
0.028838674226917764	0.6763869534852052	0.12896102327478212	0.2173041054687177	0.1248681739353432	0.5582792792792792
0.02878164059500008	0.6626087925140657	0.12958734797066584	0.21655365210371907	0.1254560526636773	0.5602802802802803
0.028722336461212337	0.6487782685018241	0.130211135743214	0.21580224435198553	0.1260461631928933	0.5622812812812813
0.028660780343283707	0.6349262921525499	0.13083232136159081	0.2150499939148787	0.1266378212310225	0.5642822822822823
0.028596991393404346	0.6210832823736443	0.13145083962705792	0.214297012348814	0.1272303552661221	0.5662832832832833
0.02853098938844071	0.6072790330918975	0.13206662538432698	0.21354341104769745	0.12782310667473437	0.5682842842842842
0.02846279472009668	0.5935425814131896	0.13267961353295707	0.21278930122545534	0.1284154298167395	0.5702852852852853
0.02839242838501041	0.5799020778681165	0.13328973903879315	0.2120347938986597	0.12900669211725518	0.5722862862862863
0.028319911974777852	0.5663846595195625	0.13389693694544394	0.2112799998692519	0.12959627413622338	0.5742872872872873
0.028245267665895194	0.5530163267388445	0.13450114238579575	0.21052502970736944	0.13018356962630706	0.5762882882882883
0.028168518209613476	0.5398218244834851	0.13510229059355996	0.20976999373427835	0.13076798557970856	0.5782892892892892
0.028089686921699605	0.5268245289309622	0.13570031691485143	0.2090150020054139	0.13134894226450247	0.5802902902902903
0.028008797672099076	0.5140463403378915	0.13629515681979482	0.20826016429353442	0.13192587325105842	0.5822912912912913
0.027925874874496267	0.5015075830019367	0.13688674591415673	0.20750559007198996	0.13249822542911535	0.5842922922922923
0.027840943475769493	0.48922691320341843	0.13747501995099998	0.20675138849810942	0.13306545901604558	0.5862932932932933
0.027754028945338273	0.47722123599402766	0.1380599148423582	0.20599766839670974	0.13362704755683208	0.5882942942942943
0.02766515726440133	0.46550563168051023	0.13864136667092697	0.2052445382437289	0.1341824779162621	0.5902952952952953
0.02757435491506435	0.45409329282085775	0.13921931170176988	0.2044921061499879	0.13473125026381993	0.5922962962962963
0.027481648869357167	0.4429954725088217	0.1397936863940354	0.20374047984508092	0.1352728780517447	0.5942972972972973
0.02738706657814075	0.43222144466907314	0.14036442741268312	0.20298976666140156	0.1358068879866947	0.5962982982982983
0.027290635959904677	0.42177847701973153	0.140931471640215	0.20224007351830325	0.1363328199954449	0.5982992992992993
0.0271923853894565	0.41167181728131885	0.14149475618841045	0.20149150690639936	0.13685022718502077	0.6003003003003003
0.02709234368650488	0.401904693121595	0.1420542184100608	0.20074417287200502	0.13735867579765312	0.6023013013013013
0.02699054010413841	0.3924783262246395	0.14260979591070183	0.19999817700172293	0.13785774516091753	0.6043023023023023
0.026887004317203162	0.3833919607606274	0.14316142656034003	0.1992536244071762	0.13834702763340484	0.6063033033033033
0.02678176641058163	0.37464290641090237	0.1437090485051712	0.19851061970989056	0.13882612854624604	0.6083043043043043
0.026674856867376525	0.3662265959723229	0.14425260017928718	0.19776926702632833	0.13929466614079833	0.6103053053053054
0.026566306557003132	0.358136657426845	0.1447920203163688	0.19702966995307708	0.13975227150278013	0.6123063063063063
0.026456146723194032	0.3503650002184351	0.1453272479613621	0.1962919315521944	0.14019858849312117	0.6143073073073073
0.02634440897192047	0.3429019153315155	0.1458582224821341	0.19555615433671203	0.14063327367578005	0.6163083083083083
0.026231125259234874	0.3357361886150781	0.14638488358110666	0.19482244025630094	0.14105599624275986	0.6183093093093093
0.026116327879039027	0.3288552266464537	0.14690717130686443	0.19409089068310026	0.14146643793653804	0.6203103103103104
0.026000049450782943	0.3222451942805965	0.14742502606573443	0.193361606397711	0.14186429297010664	0.6223113113113113
0.025882322907099332	0.31589116288677677	0.14793838863333494	0.19263468757535812	0.14224926794480688	0.6243123123123123
0.025763181481378957	0.30977726813697143	0.1484472001660896	0.19191023377222163	0.14262108176612137	0.6263133133133133
0.025642658695292236	0.30388687608104265	0.14895140221270553	0.19118834391193956	0.14297946555757643	0.6283143143143143
0.02552078834626249	0.29820275612506536	0.1494509367256114	0.1904691162722843	0.14332416257288907	0.6303153153153154
0.025397604494896548	0.2927072594227318	0.14994574607235317	0.18975264847201426	0.14365492810648037	0.6323163163163164
0.025273141452378304	0.28738250109733365	0.1504357730469445	0.1890390374579024	0.143971529402464	0.6343173173173173
0.025147433767831042	0.2822105446348808	0.1509209608811697	0.18832837949194356	0.14427374556220482	0.6363183183183183
0.025020516215654418	0.2771735867286723	0.15140125325583534	0.18762077013874262	0.14456136745052997	0.6383193193193193
0.024892423782842	0.2722541408130833	0.1518765943119687	0.18691630425308398	0.14483419760066477	0.6403203203203203
0.02476319165628522	0.2674352175001474	0.15234692866196037	0.18621507596768505	0.14509205011795345	0.6423213213213214
0.02463285521006996	0.2627005001271124	0.15281220140064714	0.1855171786811345	0.14533475058241405	0.6443223223223223
0.024501449992771544	0.25803451363663715	0.1532723581163344	0.18482270504601717	0.1455621359501693	0.6463233233233233
0.024369011714754397	0.2534227850435832	0.15372734490175347	0.18413174695722645	0.14577405445378305	0.6483243243243243
0.024235576235482288	0.2488519937929798	0.15417710836495244	0.18344439554046593	0.14597036550152598	0.6503253253253253
0.024101179550845314	0.2443101103821789	0.15462159564011774	0.18276074114094099	0.14615093957558573	0.6523263263263264
0.0239658577805095	0.23978652170562395	0.1550607543983231	0.18208087331224268	0.14631565812922792	0.6543273273273273
0.023829647155295317	0.2352721416821409	0.15549453285820453	0.181404880805423	0.14646441348291103	0.6563283283283283
0.023692584004590744	0.2307595058412018	0.15592287979655783	0.1807328515582646	0.1465971087193484	0.6583293293293293
0.023554704743805242	0.2262428486751307	0.15634574455885641	0.1800648726847448	0.1467136575775084	0.6603303303303303
0.02341604586187029	0.22171816270767325	0.15676307706968706	0.17940103046469547	0.1468139843455364	0.6623313313313314
0.023276643908792468	0.21718323838470566	0.1571748278431013	0.1787414103336586	0.14689802375258046	0.6643323323323324
0.023136535483264827	0.21263768405916608	0.15758094799287953	0.17808609687293997	0.14696572085949583	0.6663333333333333
0.022995757220342566	0.20808292551877228	0.15798138924270608	0.17743517379986024	0.14701703094840315	0.6683343343343343
0.02285434577918836	0.20352218469100403	0.15837610393625226	0.17678872395820466	0.14705191941107024	0.6703353353353353
0.022712337830893287	0.19896043735472926	0.1587650450471657	0.1761468293088727	0.1470703616360861	0.6723363363363364
0.022569770046378754	0.1944043498913407	0.15914816618896338	0.175509570920727	0.14707234289479465	0.6743373373373374
0.02242667908438497	0.18986219532017948	0.15952542162482597	0.17487702896164287	0.1470578582259518	0.6763383383383383
0.022283101579551278	0.18534374908334117	0.15989676627729196	0.17424928268975898	0.14702691231907297	0.6783393393393393
0.022139074130593843	0.18086016527375867	0.1602621557378483	0.17362641044492866	0.14697951939643208	0.6803403403403403
0.02199463328858566	0.17642383423799882	0.16062154627641706	0.17300848964037416	0.1469157030936787	0.6823413413413414
0.021849815545344254	0.17204822273177145	0.16097489485073405	0.17239559675454133	0.14683549633903595	0.6843423423423424
0.02170465732193185	0.16774769806211104	0.1613221591156196	0.1717878073231576	0.14673894123104453	0.6863433433433433
0.02155919495727317	0.16353733791596475	0.16166329743213748	0.17118519593149206	0.14662608891481882	0.6883443443443443
0.021413464696895458	0.15943272785090554	0.16199826887664157	0.17058783620681772	0.14649699945678193	0.6903453453453453
0.021267502681795537	0.15544974871034828	0.1623270332497075	0.1699958008110771	0.1463517417178491	0.6923463463463464
0.021121344937438506	0.15160435652340987	0.16264955108494805	0.1694091614337497	0.14619039322502933	0.6943473473473474
0.020975027362892387	0.1479123577588919	0.1629657836577102	0.1688279887849228	0.14601304004141819	0.6963483483483484
0.02082858572010327	0.1443891831243125	0.16327569299365186	0.16825235258856436	0.14581977663455759	0.6983493493493493
0.020682055623315036	0.14104966343502673	0.16357924187719775	0.16768232157599822	0.14561070574313928	0.7003503503503503
0.02053547252863775	0.13790781142595504	0.16387639385987127	0.1671179634795822	0.14538593824203283	0.7023513513513514
0.020388871723768905	0.13497661374005268	0.1641671132685021	0.1665593450265874	0.14514559300562171	0.7043523523523524
0.02024228831787092	0.13226783770425027	0.1644513652133074	0.16600653193328002	0.14488979676943395	0.7063533533533534
0.020095757231609158	0.12979185789608638	0.16472911559584558	0.1654595888992038	0.14461868399005662	0.7083543543543543
0.019949313187353546	0.12755750791339993	0.1650003311168407	0.1649185796016641	0.14433239670332818	0.7103553553553553
0.019802990699547548	0.12557196318577346	0.16526497928387693	0.16438356669041213	0.14403108438080425	0.7123563563563564
0.019656824065247745	0.12384066110979913	0.1655230284189614	0.16385461178253	0.14371490378449808	0.7143573573573574
0.01951084735483698	0.12236726524953694	0.1657744476659544	0.16333177545751423	0.14338401881989848	0.7163583583583584
0.019365094402914413	0.12115368081600891	0.1660192069978656	0.16281511725255934	0.1430386003872737	0.7183593593593594
0.019219598799365165	0.12020012912010666	0.1662572772240158	0.16230469565803948	0.1426788262312722	0.7203603603603603
0.019074393880612394	0.11950528917356382	0.16648862999706288	0.16180056811318774	0.14230488078883516	0.7223613613613614
0.01892951272105434	0.11906651508001115	0.16671323781989067	0.16130279100197242	0.14191695503544005	0.7243623623623624
0.01878498812468888	0.1188801382944772	0.16693107405236102	0.16081141964917017	0.14151524632969817	0.7263633633633634
0.01864085261692788	0.1189418642101574	0.16714211291792713	0.16032650831663386	0.14109995825633173	0.7283643643643644
0.018497138436603517	0.11924727282290395	0.16734632951010864	0.15984811019975598	0.14067130046756207	0.7303653653653653
0.018353877528168697	0.1197924333844626	0.1675436997988261	0.15937627742412508	0.14022948852294223	0.7323663663663663
0.01821110153409327	0.12057464293237309	0.16773420063659705	0.1589110610423756	0.1397747437276718	0.7343673673673674
0.01806884178745811	0.12159329831392307	0.1679178097645901	0.1584525110312298	0.13930729296943598	0.7363683683683684
0.017927129304748296	0.1228509107284387	0.1680945058185394	0.1580006762887299	0.13882736855381297	0.7383693693693694
0.01778599477884716	0.1243542708103284	0.16826426833451755	0.15755560463166127	0.1383352080382995	0.7403703703703703
0.017645468572232464	0.12611577076868283	0.16842707775456708	0.15711734279316342	0.13783105406500534	0.7423713713713713
0.01750558071037571	0.1281548879843717	0.168582915432191	0.1566859364205294	0.13731515419207246	0.7443723723723724
0.017366360875345953	0.1304998316349111	0.16873176363770157	0.15626143007319182	0.1367877607238786	0.7463733733733734
0.01722783839961866	0.13318935026418352	0.16887360556342784	0.15584386722089386	0.13624913054008475	0.7483743743743744
0.017090042260090678	0.13627469363874192	0.16900842532878207	0.15543329024204516	0.13569952492359377	0.7503753753753754
0.016953001072301806	0.1398217166502026	0.16913620798518492	0.15502974042226003	0.13513920938748647	0.7523763763763763
0.016816743084863386	0.14391310637339852	0.16925693952085025	0.1546332579530781	0.13456845350100555	0.7543773773773774
0.016681296174094487	0.14865070564620497	0.1693706068654292	0.15424388193086494	0.1339875307146623	0.7563783783783784
0.01654668783886567	0.1541578977184717	0.16947719789451518	0.1538616503558916	0.13339671818453955	0.7583793793793794
0.016412945195650504	0.16058200670059694	0.16957670143400883	0.15348660013159268	0.13279629659587108	0.7603803803803804
0.01628009497378489	0.16809665787169292	0.16966910726434525	0.15311876706399943	0.1321865499859765	0.7623813813813813
0.016148163510933816	0.17690403060628157	0.16975440612458284	0.1527581858613493	0.1315677655666362	0.7643823823823824
0.016017176748765415	0.1872369250572267	0.16983258971635573	0.15240489013386743	0.130940233545988	0.7663833833833834
0.015887160228831763	0.1993605521935067	0.16990365070769012	0.15205891239372107	0.13030424695003506	0.7683843843843844
0.01575813908865593	0.21357394583021655	0.16996758273668577	0.15172028405514426	0.1296601014438515	0.7703853853853854
0.015630138058024594	0.23021088549042146	0.17002438041506396	0.15138903543473095	0.12900809515257586	0.7723863863863863
0.01550318145548534	0.249640210969556	0.1700740393315827	0.1510651957518961	0.12834852848228373	0.7743873873873874
0.015377293185047868	0.2722654040618835	0.17011655605532142	0.1507487931295024	0.12768170394083186	0.7763883883883884
0.01525249673308788	0.29852331082384576	0.17015192813883578	0.1504398545946506	0.12700792595876714	0.7783893893893894
0.015128815165452603	0.32888187976824157	0.17018015412118428	0.15013840607963339	0.12632750071039528	0.7803903903903904
0.015006271124766733	0.3638367982543729	0.17020123353082905	0.14984447242304907	0.12564073593510391	0.7823913913913914
0.014884886827937208	0.40390692173722365	0.17021516688841182	0.14955807737107554	0.1249479407590369	0.7843923923923924
0.014764684063855577	0.4496284090159828	0.170221955709407	0.1492792435789009	0.12424942551721523	0.7863933933933934
0.014645684191296162	0.501547501557727	0.17022160250665483	0.14900799261231035	0.12354550157620217	0.7883943943943944
0.01452790813700839	0.5602119165192956	0.17021411079277504	0.14874434494942737	0.12283648115740921	0.7903953953953954
0.014411376394001606	0.6261608611294941	0.17019948508246507	0.14848831998260664	0.12212267716114014	0.7923963963963964
0.01429610902002019	0.6999137201883953	0.17017773089468374	0.14823993602047836	0.12140440299147005	0.7943973973973975
0.014182125636207334	0.7819575178066629	0.17014885475472347	0.1479992102901407	0.12068197238205634	0.7963983983983984
0.014069445425955064	0.8727333079948092	0.1701128641961737	0.14776615893949985	0.11995569922297744	0.7983993993993994
0.01395808713393857	0.972621704800814	0.17006976776277766	0.14754079703975487	0.1192258973886963	0.8004004004004004
0.013848069065332458	1.0819278195159359	0.17001957501018605	0.14732313858802656	0.11849288056724332	0.8024014014014014
0.013739409085206622	1.2008659278430098	0.16996229650760936	0.14711319651012694	0.11775696209071292	0.8044024024024025
0.013632124618099267	1.3295442414218652	0.16989794383937334	0.14691098266347002	0.1170184547671684	0.8064034034034034
0.013526232647764603	1.4679502031421787	0.1698265296063795	0.14671650784011875	0.11627767071404714	0.8084044044044044
0.013421749717092639	1.6159367615953644	0.1697480674274745	0.1465297817699694	0.11553492119315774	0.8104054054054054
0.013318691928198394	1.7732101042393502	0.1696625719407316	0.14635081312406945	0.11479051644736007	0.8124064064064064
0.013217074942677775	1.9393193389846342	0.16957005880464773	0.14617960951806824	0.11404476553901619	0.8144074074074074
0.013116913982027417	2.11364860790757	0.16947054469926026	0.14601617751579735	0.11329797619030062	0.8164084084084084
0.013018223828225518	2.2954120930840585	0.16936404732718596	0.14586052263298033	0.11255045462545614	0.8184094094094094
0.0129210188244708	2.48365233214729	0.16925058541458762	0.14571264934106842	0.11180250541507795	0.8204104104104104
0.012825312876076665	2.6772421998570914	0.16913017871207092	0.14557256107120173	0.11105443132251074	0.8224114114114114
0.012731119451517439	2.874890832281525	0.1690028479955168	0.14544026021829248	0.11030653315243795	0.8244124124124124
0.012638451583623625	3.0751536735425384	0.1688686150668524	0.14531574814522935	0.10955910960174316	0.8264134134134135
0.012547321870923167	3.2764467137455373	0.16872750275476656	0.14519902518720174	0.10881245711271918	0.8284144144144144
0.012457742479125306	3.477064863812808	0.16857953491537242	0.14509009065613934	0.10806686972870103	0.8304154154154154
0.012369725142744023	3.6752042823462783	0.16842473643282319	0.14498894284526898	0.10732263895219368	0.8324164164164164
0.012283281166857745	3.8689883358687833	0.1682631332198858	0.14489557903378275	0.10658005360556655	0.8344174174174174
0.012198421429001972	4.056496741816928	0.1680947522184762	0.14480999549161888	0.10583939969438153	0.8364184184184185
0.012115156381191556	4.235797318738582	0.1679196214001627	0.14473218748435152	0.10510096027342054	0.8384194194194194
0.0120334960520692	4.4049796555827525	0.16773776976664134	0.1446621492781876	0.1043650153154762	0.8404204204204204
0.011953450049176924	4.562189916856236	0.16754922735018973	0.1445998741450702	0.10363184158296539	0.8424214214214214
0.011875027561346894	4.705665927409338	0.16735402521410386	0.14454535436788443	0.1029017125024253	0.8444224224224224
0.01179823736120839	4.833771633660153	0.1671521954531235	0.14449858124576623	0.102174898041946	0.8464234234234235
0.011723087807807318	4.945030020225666	0.16694377119385276	0.14445954509950984	0.10145166459159417	0.8484244244244245
0.011649586849334797	5.038153574161798	0.16672878659518053	0.14442823527707416	0.10073227484687651	0.8504254254254254
0.01157774202596144	5.112071434059516	0.1665072768487076	0.14440464015918458	0.10001698769529259	0.8524264264264264
0.0115075604727738	5.165952437531649	0.166279278179186	0.14438874716502895	0.09930605810602011	0.8544274274274274
0.011439048922809381	5.199223386257195	0.16604482784497718	0.14438054275804624	0.09859973702277663	0.8564284284284285
0.011372213710186894	5.211581979544743	0.16580396413853526	0.14438001245180468	0.09789827125989559	0.8584294294294295
0.011307060773328107	5.203004020975159	0.16555672638692182	0.14438714081596934	0.09720190340165483	0.8604304304304304
0.01124359565826781	5.173744672711851	0.16530315495235898	0.14440191148235548	0.09651087170489045	0.8624314314314314
0.011181823522048497	5.124333712355162	0.1650432912328276	0.14442430715106722	0.09582541000492786	0.8644324324324324
0.011121749136196148	5.05556493105511	0.16477717766271754	0.14445430959671868	0.0951457476248581	0.8664334334334335
0.011063376890273677	4.968479992019546	0.16450485771353646	0.1444918996747363	0.09447210928818545	0.8684344344344345
0.011006710795508585	4.864347238644577	0.16422637589468586	0.14453705732774053	0.09380471503486801	0.8704354354354354
0.010951754488491349	4.744636094679792	0.16394177775430968	0.14458976159200437	0.09314378014077318	0.8724364364364364
0.010898511234941087	4.610987829183498	0.1636511098802249	0.14464999060398798	0.0924895150405633	0.8744374374374374
0.010846983933535094	4.465183561476817	0.16335441990094043	0.14471772160694674	0.09184212525402782	0.8764384384384385
0.010797175119798854	4.309110451933214	0.1630517564867727	0.1447929309576113	0.0912018113158721	0.8784394394394395
0.0107490869700531	4.144727060584998	0.16274316935106548	0.14487559413293796	0.09056876870897326	0.8804404404404405
0.01070272130541464	3.9740288559276755	0.16242870925152258	0.14496568573692672	0.08994318780110905	0.8824414414414414
0.010658079595847537	3.799014821136577	0.16210842799166086	0.1450631795075072	0.08932525378516301	0.8844424424424424
0.010615162964261456	3.621656035795568	0.1617823784223925	0.14516804832348848	0.08871514662280786	0.8864434434434435
0.010573972190653744	3.443867011154931	0.16145061444374453	0.1452802642115718	0.08811304099166511	0.8884444444444445
0.010534507716292208	3.267480430102144	0.16111319100672455	0.1453997983534261	0.08751910623593695	0.8904454454454455
0.010496769647935257	3.094225794722327	0.16077016411534137	0.14552662109282166	0.08693350632050385	0.8924464464464464
0.010460757762086274	2.9257123206576705	0.16042159082878885	0.14566070194282288	0.08635639978847902	0.8944474474474474
0.010426471509279129	2.7634162451476607	0.16006752926380313	0.14580200959303677	0.08578793972220794	0.8964484484484485
0.010393910018391756	2.6086725416523073	0.15970803859720112	0.14595051191691652	0.08522827370769946	0.8984494494494495
0.01036307210098468	2.4626708653607996	0.1593431790686103	0.1461061759791178	0.0846775438024719	0.9004504504504505
0.010333956255661646	2.3264553974380666	0.1589730119833988	0.1462689680429067	0.08413588650679546	0.9024514514514514
0.010306560672449224	2.2009281177939117	0.15859759971581594	0.14643885357761738	0.08360343273831101	0.9044524524524524
0.01028088323719267	2.086854921920213	0.15821700571235192	0.14661579726615775	0.08308030781000156	0.9064534534534534
0.010256921535965025	1.984873911369116	0.1578312944953273	0.146799763012562	0.08256663141149118	0.9084544544544545
0.01023467285948683	1.895505132992285	0.15744053166672178	0.14699071394958818	0.08206251759364495	0.9104554554554555
0.01021413420755353	1.8191610210634166	0.15704478391225218	0.14718861244635878	0.08156807475643997	0.9124564564564565
0.01019530229346801	1.7561568094035294	0.15664411900571026	0.14739342011604395	0.08108340564007674	0.9144574574574574
0.010178173548475533	1.706720226740932	0.15623860581357013	0.14760509782358489	0.08060860731929755	0.9164584584584584
0.010162744126198539	1.6709998655019207	0.1558283142998758	0.14782360569345576	0.080143771200877	0.9184594594594595
0.010149009907068799	1.649071718484626	0.1554133155314197	0.14804890311746377	0.07968898302424837	0.9204604604604605
0.010136966502754348	1.6409435047063872	0.1549936816832222	0.1482809487625849	0.07924432286522622	0.9224614614614615
0.010126609260578914	1.6465565494622734	0.15456948604432302	0.14851970057883387	0.07880986514278665	0.9244624624624624
0.010117933267931381	1.665785137885868	0.15414080302389593	0.14876511580716786	0.07838567862886281	0.9264634634634634
0.010110933356663056	1.698433419192322	0.15370770815769663	0.1490171509874218	0.07797182646111167	0.9284644644644645
0.010105604107470457	1.7442300932525896	0.15327027811485572	0.1492757619662732	0.07756836615860928	0.9304654654654655
0.010101939854261503	1.8028212552507334	0.15282859070502708	0.14954090390523728	0.07717534964042652	0.9324664664664665
0.010099934688502918	1.8737619013688793	0.15238272488590396	0.14981253128868866	0.07679282324703897	0.9344674674674674
0.010099582463546872	1.9565067028625718	0.1519327607711124	0.1500905979319095	0.07642082776452226	0.9364684684684684
0.01010087679893483	2.05040073260182	0.15147877963849526	0.15037505698916304	0.0760593984514827	0.9384694694694695
0.01010381108467668	2.1546708733798585	0.15102086393879655	0.15066586096179047	0.07570856506867245	0.9404704704704705
0.010108378485503307	2.2684186485755125	0.1505590973047588	0.15096296170633006	0.07536835191123675	0.9424714714714715
0.010114571945090791	2.390615192080502	0.15009356456064418	0.15126631044265768	0.07503877784354103	0.9444724724724725
0.010122384190254505	2.520099016257777	0.1496243517321919	0.151575857762147	0.07471985633652309	0.9464734734734734
0.010131807735111466	2.6555771460675897	0.1491515460570222	0.15189155363584866	0.0744115955075156	0.9484744744744745
0.010142834885209232	2.7956300678062918	0.14867523599550045	0.1522133474226863	0.07411399816248446	0.9504754754754755
0.010155457741620006	2.9387207968766815	0.14819551124207142	0.15254118787766968	0.07382706184062444	0.9524764764764765
0.010169668204998266	3.083208206495527	0.14771246273707647	0.15287502316012225	0.07355077886125716	0.9544774774774775
0.010185457979600573	3.2273645849758164	0.14722618267906537	0.15321480084192296	0.07328513637297278	0.9564784784784784
0.010202818577266314	3.369397210530883	0.1467367645376143	0.15356046791576072	0.07303011640495702	0.9584794794794795
0.01022174132135795	3.507473557060778	0.14624430306666233	0.1539119708034012	0.07278569592044551	0.9604804804804805
0.01024221735065962	3.6397495796841746	0.14574889431837756	0.15426925536396335	0.07255184687224561	0.9624814814814815
0.010264237623232964	3.7644003820848044	0.14525063565756574	0.15463226690220638	0.07232853626026677	0.9644824824824825
0.010287792920229025	3.8796524455671966	0.14474962577663192	0.1550009501768247	0.07211572619099926	0.9664834834834835
0.010312873849655261	3.9838165075838208	0.14424596471110857	0.15537524940875047	0.07191337393888168	0.9684844844844845
0.010339470850096594	4.075320119675274	0.14373975385576043	0.155755108289463	0.07172143200949639	0.9704854854854855
0.010367574194389759	4.1527388940711365	0.14323109598127876	0.15614046998930303	0.07153984820453287	0.9724864864864865
0.010397173993249964	4.214825465850343	0.14272009525157625	0.15653127716579235	0.07136856568845866	0.9744874874874875
0.010428260198849144	4.260535253114284	0.1422068572416947	0.156927471971956	0.07120752305683697	0.9764884884884885
0.01046082260834508	4.289048188989182	0.14169148895633646	0.1573289960646479	0.07105665440623098	0.9784894894894896
0.010494850867360746	4.299785722793035	0.1411740988490316	0.15773579061287782	0.07091588940563383	0.9804904904904905
0.010530334473413241	4.292422538325714	0.14065479684195167	0.15814779630613943	0.07078515336936429	0.9824914914914915
0.010567262779291828	4.2668926087565255	0.14013369434638204	0.15856495336273785	0.07066436733136852	0.9844924924924925
0.010605624996384498	4.223389392906386	0.13961090428386333	0.1589872015381165	0.07055344812086681	0.9864934934934935
0.010645410197952787	4.162360169227759	0.13908654110801344	0.1594144801331822	0.0704523084392866	0.9884944944944944
0.010686607322354297	4.084494693668791	0.13856072082704055	0.15984672800262767	0.07036085693842221	0.9904954954954955
0.010729205176212762	3.9907085482472913	0.1380335610269584	0.16028388356325063	0.07027899829976178	0.9924964964964965
0.010773192437535327	3.8821217114690842	0.137505180895514	0.16072588480226807	0.07020663331492343	0.9944974974974975
0.010818557658776824	3.7600330234754744	0.13697570124683828	0.16117266928562649	0.07014365896714166	0.9964984984984985
0.010865289269850963	3.625891332896551	0.13644524454682969	0.1616241741663058	0.07008996851374721	0.9984994994994995
0.010913375581088295	3.4812641950633645	0.13591393493928122	0.16208033619261647	0.07004545156958168	1.0005005005005005
0.010962804786140829	3.3278050402131742	0.1353818982727597	0.16254109171648992	0.07000999419129172	1.0025015015015015
0.011013564964833533	3.167219744868213	0.13484926212824744	0.16300637670176094	0.06998347896244499	1.0045025025025025
0.011065644085962448	3.001233520460224	0.1343161558475556	0.16347612673244086	0.06996578507941344	1.0065035035035035
0.011119030010039846	2.83155898271324	0.1337827105625172	0.16395027702098203	0.06995678843796849	1.0085045045045045
0.011173710491986302	2.659866186749857	0.13324905922496982	0.16442876241653215	0.06995636172053332	1.0105055055055054
0.011229673183770092	2.487755310852884	0.1327153366375348	0.16491151741317742	0.06996437448403897	1.0125065065065064
0.011286905636994004	2.316732551571302	0.13218167948520193	0.1653984761581752	0.06998069324833157	1.0145075075075076
0.011345395305429915	2.148189660168828	0.13164822636772713	0.16588957246017405	0.07000518158507732	1.0165085085085086
0.011405129547501466	1.9833874112225238	0.1311151178328493	0.16638473979742172	0.07003770020711474	1.0185095095095096
0.011466095628715213	1.8234431543337999	0.13058249641033465	0.16688391132595976	0.07007810705820255	1.0205105105105106
0.011528280724040519	1.6693224648857807	0.1300505066468539	0.16738701988780444	0.07012625740311394	1.0225115115115115
0.011591671920238914	1.5218347844437168	0.12951929514169838	0.16789399801911392	0.07018200391802715	1.0245125125125125
0.011656256218143105	1.3816328298343001	0.12898901058334108	0.16840477795833952	0.07024519678116456	1.0265135135135135
0.011722020534886407	1.2492154553281016	0.12845980378684718	0.16891929165436276	0.07031568376363243	1.0285145145145145
0.011788951706082948	1.124933576870168	0.12793182773213824	0.16943747077461604	0.0703933103204145	1.0305155155155155
0.011857036487959409	1.0089987121351967	0.12740523760311517	0.16995924671318668	0.0704779196814737	1.0325165165165164
0.011926261559438829	0.9014936555329107	0.1268801908276419	0.170484550598905	0.07056935294291697	1.0345175175175174
0.011996613524177167	0.8023847924745229	0.12635684711839407	0.17101331330341357	0.07066744915817884	1.0365185185185186
0.012068078912553239	0.7115355607793464	0.1258353685145739	0.17154546544922028	0.0707720454291805	1.0385195195195196
0.012140644183612926	0.6287205869727255	0.12531591942449274	0.1720809374177319	0.0708829769974225	1.0405205205205206
0.012214295726968175	0.553640058861069	0.124798666669024	0.17261965935726928	0.07100007733496902	1.0425215215215216
0.012289019864651729	0.4859339403276912	0.12428377952592409	0.17316156119106352	0.07112317823528339	1.0445225225225225
0.012364802852928292	0.4251956868067403	0.12377142977502323	0.17370657262523262	0.07125210990387557	1.0465235235235235
0.012441630884063042	0.37098517741245096	0.12326179174428373	0.17425462315673737	0.07138670104872244	1.0485245245245245
0.012519490088048237	0.32284063943307845	0.12275504235672435	0.17480564208131763	0.07152677897042359	1.0505255255255255
0.012598366534288863	0.28028940031111943	0.12225136117820773	0.17535955850140744	0.07167216965205535	1.0525265265265265
0.012678246233248189	0.24285735913648118	0.12175093046608769	0.17591630133402908	0.07182269784868786	1.0545275275275274
0.012759115138054115	0.21007712228886607	0.12125393521871189	0.17647579931866506	0.07197818717652953	1.0565285285285286
0.012840959146067255	0.1814947948174096	0.12076056322577483	0.1770379810251087	0.07213846020166566	1.0585295295295296
0.012923764100411787	0.15667545950537287	0.12027100511951451	0.17760277486129208	0.07230333852835785	1.0605305305305306
0.013007515791469835	0.1352074088105256	0.11978545442674673	0.17817010908109174	0.07247264288687223	1.0625315315315316
0.013092199958340576	0.11670522084435271	0.11930410762172816	0.17873991179211052	0.07264619322080541	1.0645325325325325
0.013177802290264922	0.10081178942553455	0.11882716417983952	0.17931211096343713	0.07282380877387858	1.0665335335335335
0.013264308428016822	0.08719943044945545	0.11835482663207925	0.17988663443338115	0.07300530817616983	1.0685345345345345
0.01335170396526222	0.0755701929934942	0.11788730062035592	0.1804634099171846	0.07319050952975734	1.0705355355355355
0.013439974449886663	0.06565550450630568	0.11742479495356815	0.1810423650147089	0.07337923049374594	1.0725365365365365
0.013529105385292627	0.05721527596982529	0.116967521664458	0.18162342721809774	0.07357128836865101	1.0745375375375374
0.013619082231667539	0.05003658596697935	0.11651569606722423	0.18220652391941441	0.07376650018011462	1.0765385385385386
0.013709890407223608	0.04393205301273633	0.1160695368158798	0.18279158241825397	0.07396468276192956	1.0785395395395396
0.013801515289410544	0.03873799413640355	0.11562926596333631	0.18337852992933118	0.07416565283834899	1.0805405405405406
0.013893942216102097	0.03431245528546382	0.11519510902119842	0.18396729359004074	0.07436922710565808	1.0825415415415416
0.013987156486757637	0.03053318630475097	0.11476729502024852	0.18455780046799344	0.07457522231298859	1.0845425425425426
0.014081143363559699	0.027295620570844864	0.11434605657160135	0.18514997756852455	0.07478345534235446	1.0865435435435435
0.014175888072528696	0.0245109072606105	0.11393162992850708	0.18574375184217662	0.07499374328789118	1.0885445445445445
0.01427137580461575	0.02210403302712473	0.11352425504877911	0.18633905019215516	0.07520590353427975	1.0905455455455455
0.014367591716774776	0.020012059767361253	0.11312417565782296	0.18693579948175723	0.07541975383433916	1.0925465465465465
0.01446452093301488	0.018182496325476402	0.11273163931223981	0.187533926541773	0.07563511238577204	1.0945475475475475
0.01456214854543413	0.016571814437739526	0.11234689746397779	0.18813335817785976	0.07585179790704803	1.0965485485485487
0.014660459615235662	0.015144112981167761	0.11197020552500168	0.18873402117788757	0.07606962971241225	1.0985495495495496
0.014759439173727474	0.013869929579460758	0.11160182293245155	0.1893358423192581	0.07628842778600668	1.1005505505505506
0.014859072223306536	0.012725194752514593	0.11124201321425814	0.18993874837619426	0.07650801285509325	1.1025515515515516
0.014959343738428606	0.011690320951190976	0.11089104405518127	0.19054266612700205	0.07672820646236858	1.1045525525525526
0.015060238666564672	0.010749416865238053	0.11054918736323759	0.19114752236130267	0.07694883103736297	1.1065535535535536
0.015161741929144962	0.009889616192658324	0.11021671933647981	0.1917532438872378	0.07716970996691531	1.1085545545545545
0.01526383842249174	0.00910050947904061	0.10989392053009023	0.19235975753864334	0.07739066766471896	1.1105555555555555
0.015366513018741701	0.008373667548577357	0.10958107592374844	0.19296699018219574	0.07761152963993359	1.1125565565565565
0.01546975056675913	0.00770224533901372	0.10927847498923167	0.19357486872452792	0.07783212256486073	1.1145575575575575
0.015573535893040674	0.007080655518396835	0.10898641175820503	0.19418332011931536	0.07805227434168062	1.1165585585585585
0.015677853802612877	0.006504302014502313	0.10870518489015604	0.19479227137433328	0.07827181416825128	1.1185595595595597
0.015782689079923216	0.005969364455152676	0.10843509774042792	0.19540164955848197	0.0784905726029709	1.1205605605605606
0.01588802648972592	0.005472625440322613	0.10817645842830174	0.19601138180878339	0.07870838162870725	1.1225615615615616
0.015993850777963146	0.005011333498955953	0.1079295799050787	0.19662139533734668	0.07892507471579885	1.1245625625625626
0.016100146672642705	0.0045830954903735704	0.1076947800221097	0.19723161743830192	0.07914048688413493	1.1265635635635636
0.01620689888471316	0.0041857930676222795	0.10747238159871828	0.1978419754947048	0.07935445476432286	1.1285645645645646
0.016314092108937226	0.0038175186120629596	0.10726271248996169	0.19845239698540845	0.07956681665795386	1.1305655655655655
0.01642171102476424	0.0034765267656930478	0.10706610565417245	0.19906280949190486	0.07977741259697967	1.1325665665665665
0.016529740297202746	0.0031611983262595338	0.10688289922022012	0.1996731407051342	0.07998608440221482	1.1345675675675675
0.016638164577693945	0.002870013830293615	0.10671343655443334	0.2002833184322628	0.08019267574098204	1.1365685685685685
0.016746968504986786	0.002601534633847643	0.10655806632711759	0.20089327060342899	0.08039703218392025	1.1385695695695697
0.016856136706015608	0.002354389714959131	0.10641714257860414	0.20150292527845634	0.08059900126097638	1.1405705705705707
0.016965653796781163	0.002127266771922129	0.10629102478476302	0.20211221065353516	0.0807984325166066	1.1425715715715716
0.017075504383235584	0.0019189064841251178	0.10618007792191031	0.20272105506787136	0.08099517756421332	1.1445725725725726
0.017185673062172346	0.0017280990444653419	0.10608467253104019	0.20332938701030173	0.08118909013984808	1.1465735735735736
0.017296144422121674	0.001553682270939635	0.10600518478130672	0.2039371351258773	0.08138002615521363	1.1485745745745746
0.017406903044252336	0.0013945407662962282	0.10594199653268244	0.20454422822241256	0.08156784375000091	1.1505755755755755
0.01751793350328041	0.0012496057244233585	0.10589549539771528	0.205150595277002	0.08175240334360039	1.1525765765765765
0.017629220368385663	0.0011178550856455816	0.10586607480230636	0.20575616544250241	0.08193356768623039	1.1545775775775775
0.01774074820413631	0.000998313824856824	0.10585413404542651	0.20636086805398177	0.08211120190952863	1.1565785785785785
0.01785250157142272	0.0008900542203774077	0.10586007835768987	0.2069646326351341	0.08228517357665702	1.1585795795795797
0.017964465028400593	0.0007921960009308095	0.10588431895869929	0.2075673889046593	0.08245535273197321	1.1605805805805807
0.01807662313144445	0.0007039063060107213	0.105927273113077	0.20816906678260974	0.08262161195032774	1.1625815815815816
0.018188960436111658	0.0006243994234911329	0.10598936418509228	0.20876959639670126	0.08278382638604773	1.1645825825825826
0.018301461498117837	0.0005529362895458061	0.10607102169179528	0.20936890808858907	0.08294187382167455	1.1665835835835836
0.018414110874323982	0.0004888237513596472	0.10617268135456483	0.20996693242010933	0.08309563471652683	1.1685845845845846
0.018526893123735906	0.0004314136040020065	0.10629478514897626	0.21056360017948492	0.0832449922551646	1.1705855855855856
0.018639792808516357	0.000380101420210069	0.10643778135289261	0.21115884238749522	0.08338983239583549	1.1725865865865865
0.01875279449501046	0.0003343251965127409	0.10660212459268208	0.21175259030361093	0.08353004391899069	1.1745875875875875
0.01886588275478465	0.0002935638417565989	0.10678827588746106	0.21234477543209157	0.08366551847596083	1.1765885885885885
0.018979042165679763	0.0002573355351850293	0.10699670269126234	0.21293532952804814	0.08379615063789117	1.1785895895895897
0.019092257312878433	0.00022519598117001573	0.10722787893302442	0.21352418460346823	0.0839218379450386	1.1805905905905907
0.01920551278998741	0.0001967365868165382	0.10748228505429756	0.21411127293320434	0.08404248095654078	1.1825915915915917
0.01931879320013483	0.00017158258719733962	0.10776040804455964	0.21469652706092582	0.08415798330077338	1.1845925925925926
0.019432083157083033	0.00014939114112066563	0.10806274147403364	0.21527987980503302	0.0842682517264182	1.1865935935935936
0.019545367286357015	0.00012984941823339206	0.1083897855238976	0.21586126426453373	0.08437319615437201	1.1885945945945946
0.01965863022638892	0.00011267269603002494	0.10874204701377425	0.2164406138248826	0.08447272973063268	1.1905955955955956
0.01977185662967868	9.760248306143344e-05	0.10912003942638929	0.21701786216378172	0.08456676888030693	1.1925965965965966
0.01988503116397118	8.440468238169386e-05	0.10952428292928301	0.21759294325694337	0.08465523336289074	1.1945975975975975
0.01999813851344995	7.286780708635923e-05	0.10995530439345916	0.21816579138381387	0.0847380463289828	1.1965985985985985
0.020111163379947762	6.280125771668522e-05	0.11041363740885582	0.21873634113325893	0.08481513437859714	1.1985995995995995
0.020224090484174107	5.403366935732956e-05	0.11089982229651825	0.2193045274092097	0.08488642762125163	1.2006006006006007
0.020336904566959742	4.641133445669115e-05	0.11141440611735524	0.21987028543626932	0.08495185973801574	1.2026016016016017
0.02044959039051851	3.979670575959469e-05	0.11195794267735867	0.22043355076528048	0.08501136804570995	1.2046026026026027
0.020562132739726294	3.406698226631171e-05	0.11253099252916417	0.220994259278852	0.08506489356345921	1.2066036036036036
0.020674516423417385	2.911277982036004e-05	0.11313412296983028	0.22155234719684594	0.08511238108180909	1.2086046046046046
0.020786726275698105	2.4836886777378678e-05	0.11376790803471323	0.2221077510818242	0.0851537792346258	1.2106056056056056
0.02089874715727788	2.1153104213045483e-05	0.11443292848731354	0.22266040784445418	0.08518904057400727	1.2126066066066066
0.02101056395681763	1.7985169281992793e-05	0.11512977180496742	0.22321025474887282	0.08521812164844444	1.2146076076076076
0.021122161592295442	1.526575963297197e-05	0.11585903216026003	0.22375722941801082	0.08524098308447933	1.2166086086086085
0.021233525012389575	1.2935576208065608e-05	0.11662131039803314	0.22430126983887294	0.0852575896721173	1.2186096096096095
0.021344639197878604	1.0942501294848786e-05	0.1174172140078604	0.22484231436777888	0.08526791045426027	1.2206106106106107
0.021455489163058644	9.240828349001364e-06	0.11824735709186411	0.22538030173555942	0.08527191882043614	1.2226116116116117
0.021566059957177638	7.790559849848728e-06	0.11911236032774611	0.22591517105271205	0.0852695926051114	1.2246126126126127
0.02167633666588641	6.556769281690052e-06	0.12001285092690597	0.22644686181451237	0.08526091419088051	1.2266136136136137
0.021786304412706386	5.509023238871426e-06	0.12094946258751796	0.2269753139060829	0.085245870616838	1.2286146146146146
0.021895948360513888	4.620859622212078e-06	0.12192283544244115	0.22750046760741813	0.08522445369244656	1.2306156156156156
0.022005253713040664	3.869317918940648e-06	0.1229336160018357	0.22802226359836616	0.08519666011722364	1.2326166166166166
0.022114205716390542	3.23451762877959e-06	0.12398245709035716	0.2285406429635653	0.08516249160657885	1.2346176176176176
0.02222278966057194	2.6992810069482416e-06	0.12507001777880491	0.22905554719733753	0.08512195502414265	1.2366186186186185
0.022330990881045912	2.2487964330983986e-06	0.1261969633100981	0.22956691820853586	0.08507506252093384	1.2386196196196195
0.022438794760289593	1.8703188767526567e-06	0.12736396501945382	0.23007469832534744	0.08502183168172395	1.2406206206206207
0.022546186729374605	1.5529041086313947e-06	0.12857170024864462	0.2305788303000507	0.08496228567896012	1.2426216216216217
0.022653152269560203	1.2871734979967694e-06	0.12982085225421336	0.2310792573137272	0.08489645343461903	1.2446226226226227
0.02275967691390085	1.0651064341806287e-06	0.13111211010952123	0.2315759229809269	0.08482436979036727	1.2466236236236237
0.022865746248867714	8.798576118169513e-07	0.13244616860051012	0.23206877135428722	0.08474607568641145	1.2486246246246246
0.02297134591598398	7.255966206157845e-07	0.13382372811506116	0.23255774692910522	0.0846616183494246	1.2506256256256256
0.02307646161347339	5.973674790018105e-07	0.13524549452583	0.23304279464786293	0.08457105148994018	1.2526266266266266
0.023181079097921668	4.909659443304936e-07	0.1367121790664452	0.23352385990470464	0.08447443550960786	1.2546276276276276
0.023285184185950516	4.0283261888789957e-07	0.13822449820095487	0.23400088854986695	0.08437183771870761	1.2566286286286286
0.023388762755903597	3.299600490968943e-07	0.13978317348641026	0.23447382689406016	0.08426333256431853	1.2586296296296295
0.023491800749544215	2.698121842806314e-07	0.1413889314284775	0.23494262171280203	0.08414900186953998	1.2606306306306307
0.02359428417376408	2.2025472028421717e-07	0.14304250332996854	0.23540722025070102	0.08402893508415987	1.2626316316316317
0.02369619910230287	1.794950018124655e-07	0.14474462513219086	0.2358675702256925	0.08390322954716263	1.2646326326326327
0.023797531677477977	1.460302953259889e-07	0.14649603724900898	0.23632361983322347	0.08377199076146441	1.2666336336336337
0.023898268111923932	1.1860337176275377e-07	0.14829748439352347	0.23677531775038857	0.08363533268125785	1.2686346346346347
0.023998394690341113	9.616445539200855e-08	0.1501497153972695	0.23722261314001547	0.08349337801233954	1.2706356356356356
0.02409789777125307	7.783870206199268e-08	0.15205348302184304	0.23766545565469932	0.0833462585257845	1.2726366366366366
0.024196763788772082	6.289846737162492e-08	0.1540095437628653	0.23810379544078686	0.08319411538532104	1.2746376376376376
0.024294979254372264	5.073971335219295e-08	0.1560186576462012	0.2385375831423087	0.08303709948874342	1.2766386386386386
0.024392530758669758	4.086198161285645e-08	0.1580815880163486	0.23896676990486024	0.08287537182368644	1.2786396396396396
0.024489404973209433	3.2851432141685345e-08	0.1601991013169218	0.23939130737943037	0.08270910383806589	1.2806406406406405
0.024585588652257406	2.6366510637941375e-08	0.162371966863156	0.2398111477261779	0.0825384778254689	1.2826416416416417
0.024681068634598978	2.1125863961901487e-08	0.16460095660636126	0.24022624361815517	0.08236368732575544	1.2846426426426427
0.024775831845341247	1.6898173600325035e-08	0.16688684489026584	0.2406365482449786	0.08218493754110479	1.2866436436436437
0.024869865297719857	1.3493621518895672e-08	0.16923040819918403	0.24104201531644595	0.08200244576771432	1.2886446446446447
0.024963156094909202	1.0756741946766139e-08	0.17163242489795705	0.2414425990660995	0.08181644184332408	1.2906456456456457
0.025055691431835572	8.560447026135215e-09	0.17409367496361386	0.24183825425473524	0.08162716861070755	1.2926466466466466
0.025147458596992477	6.801044345590683e-09	0.1766149397087119	0.24222893617385757	0.08143488239723079	1.2946476476476476
0.02523844497425767	5.394090612282518e-09	0.17919700149631254	0.24261460064907914	0.08123985351054111	1.2966486486486486
0.025328638044711006	4.270948524598972e-09	0.1818406434465626	0.24299520404346536	0.08104236675040163	1.2986496496496496
0.02541802538845271	3.375933670518285e-09	0.18454664913485183	0.24337070326082352	0.08084272193664176	1.3006506506506506
0.025506594686421316	2.6639553509944077e-09	0.18731580228152422	0.243741055748936	0.08064123445314056	1.3026516516516518
0.02559433372221043	2.098569934397587e-09	0.1901488864331275	0.2441062195027371	0.08043823580770687	1.3046526526526527
0.025681230383884035	1.6503779782154452e-09	0.19304668463519523	0.2444661530674333	0.0802340742076599	1.3066536536536537
0.025767272665789293	1.2957071697730227e-09	0.19600997909655155	0.24482081554156693	0.0800291151508532	1.3086546546546547
0.025852448670366363	1.015532373025222e-09	0.19903955084514896	0.24517016658002191	0.07982374203181815	1.3106556556556557
0.025936746609954486	7.945919323336049e-10	0.2021361793754465	0.24551416639697277	0.07961835676263329	1.3126566566566567
0.026020154808593748	6.206660617387538e-10	0.20530064228734787	0.24585277576877454	0.07941338040805244	1.3146576576576576
0.026102661703821594	4.839888030989849e-10	0.20853371491672262	0.24618595603679574	0.07920925383434677	1.3166586586586586
0.0261842558484638	3.7676981236994666e-10	0.21183616995754548	0.24651366911019165	0.07900643837123529	1.3186596596596596
0.026264925912418725	2.9280625617108903e-10	0.21520877707569075	0.24683587746861918	0.07880541648619109	1.3206606606606606
0.02634466068443466	2.271684804799239e-10	0.21865230251443218	0.24715254416489255	0.07860669247032462	1.3226616616616618
0.02642344907387902	1.7594594529076272e-10	0.22216750869170065	0.2474636328275789	0.07841079313495015	1.3246626626626627
0.026501280112499297	1.3604228604967345e-10	0.22575515378916902	0.24776910766353458	0.07821826851784502	1.3266636636636637
0.026578142956174524	1.0501033597496461e-10	0.22941599133322682	0.248068933460381	0.07802969259811386	1.3286646646646647
0.0266540268866569	8.091958434023706e-11	0.23315076976793378	0.24836307558891985	0.0778456640184626	1.3306656656656657
0.026728921313302758	6.224990701249209e-11	0.23696023202003416	0.24865150000548744	0.07766680681358357	1.3326666666666667
0.026802815774792144	4.7806531912077754e-11	0.24084511505613254	0.24893417325424866	0.0774937711432407	1.3346676676676676
0.026875699940836453	3.665213183484753e-11	0.24480614943213386	0.24921106246942812	0.07732723402853177	1.3366686686686686
0.026947563613873217	2.8052702707521607e-11	0.24884405883506477	0.24948213537748135	0.07716790008968838	1.3386696696696696
0.02701839673074757	2.1434514299283767e-11	0.25295955961739736	0.24974736029920194	0.07701650228365547	1.3406706706706706
0.02708818936437957	1.6349935855011568e-11	0.25715336032400904	0.25000670615176857	0.07687380263957234	1.3426716716716718
0.02715693172541668	1.245036053527173e-11	0.2614261612119178	0.25026014245072764	0.07674059299015328	1.3446726726726728
0.02722461416387086	9.464796287523065e-12	0.2657786537629476	0.2505076393119143	0.07661769569684078	1.3466736736736737
0.027291227170739406	7.182970497390686e-12	0.27021152018947914	0.2507491674533096	0.07650596436648074	1.3486746746746747
0.02735676137960903	5.442022873001312e-12	0.27472543293345675	0.2509846981968348	0.07640628455713847	1.3506756756756757
0.027421207568242362	4.116044973916936e-12	0.27932105415883335	0.25121420347008155	0.0763195744705495	1.3526766766766767
0.027484556660146344	3.1078734654752856e-12	0.28399903523763564	0.25143765580797894	0.07624678562856987	1.3546776776776777
0.0275467997261217	2.3426640561050186e-12	0.2887600162298527	0.25165502835439524	0.07618890353086258	1.3566786786786786
0.027607927985793024	1.7628695173542804e-12	0.2936046253573523	0.25186629486367673	0.07614694829093112	1.3586796796796796
0.0276679328091186	1.3243226009563616e-12	0.29853347847204237	0.2520714297021205	0.07612197524748404	1.3606806806806806
0.02772680571787952	9.93186669549409e-13	0.3035471785185072	0.25227040784938387	0.07611507554799066	1.3626816816816818
0.027784538387147298	7.435864057710951e-13	0.30864631499134554	0.25246320489982704	0.07612737670116711	1.3646826826826828
0.027841122646729485	5.557704724967846e-13	0.31383146338747214	0.2526497970637925	0.07616004309501191	1.3666836836836838
0.02789655048259254	4.1468943016118616e-13	0.319103184653623	0.252830161168817	0.0762142764768958	1.3686846846846847
0.02795081403826139	3.0889717105959703e-13	0.3244620246293372	0.2530042746607792	0.07629131639209907	1.3706856856856857
0.028003905616195104	2.2970389766381193e-13	0.32990851348569067	0.2531721156049809	0.07639244057708336	1.3726866866866867
0.028055817679137972	1.7052429646644366e-13	0.3354431651600637	0.2533336626871623	0.07651896530368398	1.3746876876876877
0.02810654285144557	1.2637688221905257e-13	0.34106647678723834	0.25348889521445117	0.07667224567031489	1.3766886886886887
0.02815607392038496	9.350018622214154e-14	0.3467789281271287	0.25363779311624535	0.07685367583618882	1.3786896896896896
0.028204403837408753	6.905907918438847e-14	0.35258098098945656	0.25378033694502883	0.07706468919447834	1.3806906906906906
0.028251525719402207	5.092048824777018e-14	0.3584730786556974	0.2539165078771211	0.07730675848026827	1.3826916916916916
0.02829743284990296	3.7482435610927887e-14	0.3644556452986254	0.25404628771335985	0.07758139580909107	1.3846926926926928
0.028342118680292756	2.754396872087872e-14	0.3705290853997983	0.2541696588797161	0.07789015264178077	1.3866936936936938
0.02838557683096067	2.020638846061811e-14	0.3766937831653406	0.2542866044278426	0.07823461967134324	1.3886946946946948
0.028427801092437355	1.4798385881388232e-14	0.3829501019403687	0.25439710803555515	0.07861642662750717	1.3906956956956957
0.028468785426499575	1.0819407196788734e-14	0.3892983836224415	0.25450115400724593	0.07903724199460357	1.3926966966966967
0.02850852396724483	7.896889352957982e-15	0.39573894807440296	0.2545987272742298	0.07949877263841765	1.3946976976976977
0.028547011022135294	5.754029820069312e-15	0.40227209253700563	0.2546898133950229	0.08000276333766383	1.3966986986986987
0.028584241073010733	4.1855413047082496e-15	0.40889809104170877	0.25477439855555367	0.08055099621576124	1.3986996996996997
0.02862020877706991	3.0394473468530313e-15	0.41561719382405066	0.2548524695693059	0.08114529006862356	1.4007007007007006
0.028654908967819876	2.2034392697527654e-15	0.4224296267380077	0.25492401387739383	0.081787499584233	1.4027017017017016
0.028688336655992987	1.5946706990422408e-15	0.42933559067175536	0.2549890195485701	0.08247951444984153	1.4047027027027028
0.02872048703043081	1.152137764874395e-15	0.4363352609652526	0.25504747527916494	0.08322325834272937	1.4067037037037038
0.028751355458934858	8.31000487280682e-16	0.4434287868300953	0.2550993703929577	0.08402068780056134	1.4087047047047048
0.028780937489083495	5.98358704436649e-16	0.4506162907720588	0.2551446948409805	0.0848737909675044	1.4107057057057057
0.02880922884901471	4.30115819850326e-16	0.45789786801679055	0.255183439201254	0.08578458621241897	1.4127067067067067
0.0288362254481743	3.0865455329408776e-16	0.46527358593909984	0.25521559467845417	0.08675512061559926	1.4147077077077077
0.02886192337802922	2.21117659251206e-16	0.47274348349630363	0.25524115310351275	0.08778746832072515	1.4167087087087087
0.028886318912745516	1.581385079795906e-16	0.4803075706660946	0.2552601069331481	0.08888372874889434	1.4187097097097097
0.0289094085098307	1.1290555609188704e-16	0.48796582788939935	0.2552724492493289	0.0900460246718308	1.4207107107107106
0.028931188810740072	8.04741614098624e-17	0.49571820551870904	0.25527817375867	0.09127650014161513	1.4227117117117116
0.02895165664144676	5.72612829044463e-17	0.5035646232723539	0.25527727479175993	0.0925773182745534	1.4247127127127128
0.028970809012975093	4.067514937590816e-17	0.5115049696952134	0.2552697473024214	0.09395065888709252	1.4267137137137138
0.028988643121897098	2.8844346741359355e-17	0.5195391016263565	0.25525558686690314	0.09539871598200823	1.4287147147147148
0.029005156350791667	2.0419999504804517e-17	0.527666843674093	0.25523478968300534	0.09692369508342336	1.4307157157157158
0.02902034626866635	1.4431591102792717e-17	0.5358879876989435	0.2552073525691373	0.0985278104195783	1.4327167167167167
0.0290342106313413	1.0182072190959845e-17	0.5442022923050274	0.2551732729633069	0.10021328195265258	1.4347177177177177
0.029046747381795274	7.171691456840328e-18	0.5526094823403689	0.2551325489220455	0.10198233225534122	1.4367187187187187
0.02905795465047337	5.042785442600707e-18	0.5611092484066311	0.25508517911926354	0.10383718323431167	1.4387197197197197
0.029067830755556346	3.539833642581861e-18	0.5697012463787813	0.2550311628450416	0.10578005270111418	1.4407207207207207
0.02907637420319124	2.4806111015933185e-18	0.5783850969352015	0.2549705000043547	0.1078131507915821	1.4427217217217216
0.029083583687683223	1.7353935620747595e-18	0.5871603850987533	0.254903191115731	0.10993867623524652	1.4447227227227228
0.029089458091648368	1.2119947803216887e-18	0.5960266597893018	0.254829237309846	0.11215881247679228	1.4467237237237238
0.02909399648612729	8.450199950322959e-19	0.6049834333882276	0.25474864032805133	0.11447572365211196	1.4487247247247248
0.029097198130659495	5.8816163126909e-19	0.6140301813154156	0.2546614025208408	0.11689155042204892	1.4507257257257258
0.02909906247331819	4.086860960909244e-19	0.6231663416192457	0.254567526846253	0.11940840566748688	1.4527267267267268
0.029099589150705624	2.834957184489364e-19	0.6323913145800922	0.25446701686821194	0.12202837005001778	1.4547277277277277
0.029098777987908754	1.9632093518524452e-19	0.6417044623278366	0.2543598767548072	0.12475348744300736	1.4567287287287287
0.029096628998415107	1.3572198180790138e-19	0.6511051084738999	0.25424611127651464	0.1275857602384892	1.4587297297297297
0.029093142383988902	9.366929239578753e-20	0.6605925377583015	0.2541257258043596	0.13052714453593123	1.4607307307307307
0.02908831853450722	6.453684864285228e-20	0.6701659957122366	0.2539987263080241	0.13357954521955348	1.4627317317317317
0.02908215802775632	4.4389651834017325e-20	0.6798246883366743	0.2538651193539012	0.1367448109315146	1.4647327327327326
0.02907466162918798	3.048029676021614e-20	0.6895677817974674	0.2537249121030986	0.1400247289489378	1.4667337337337338
0.029065830291635893	2.089392886911856e-20	0.6993944021374534	0.25357811230939553	0.14342101997340195	1.4687347347347348
0.029055665154992097	1.429830316734208e-20	0.7093036350060435	0.2534247283171559	0.14693533284219773	1.4707357357357358
0.029044167545843484	9.768150876369274e-21	0.7192945254067592	0.25326476905920464	0.15056923917130943	1.4727367367367368
0.02903133897706842	6.661985533425098e-21	0.7293660774631948	0.2530982440546698	0.15432422794076706	1.4747377377377378
0.029017181147393455	4.535847869390127e-21	0.7395172542038689	0.252925163406801	0.15820170003368955	1.4767387387387387
0.02900169594091032	3.0830228484648553e-21	0.7497469773664165	0.25274553780076897	0.16220296274101853	1.4787397397397397
0.02898488542655315	2.0919845609418226e-21	0.7600541272215712	0.25255937850145843	0.16632922424462396	1.4807407407407407
0.028966751857536124	1.4171103674474587e-21	0.7704375424173775	0.2523666973512649	0.17058158809214158	1.4827417417417417
0.02894729767075157	9.583239545262817e-22	0.7808960198440614	0.2521675067679093	0.1749610476775799	1.4847427427427426
0.028926525486128715	6.469705040193276e-22	0.7914283145199803	0.25196181974228665	0.17946848074240734	1.4867437437437439
0.028904438105953223	4.360337309067129e-22	0.8020331394990594	0.25174964983637005	0.18410464391249617	1.4887447447447448
0.028881038514147594	2.9337233744852004e-22	0.812709165800126	0.2515310111811903	0.18887016728697467	1.4907457457457458
0.028856329875512798	1.9705238868051636e-22	0.8234550223585136	0.25130591847492156	0.1937655490956765	1.4927467467467468
0.028830315534931154	1.3213191062630324e-22	0.8342692960003266	0.2510743869811048	0.19879115044254647	1.4947477477477478
0.028802999016530845	8.844986911017973e-23	0.8451505314397203	0.25083643252704635	0.20394719015298965	1.4967487487487487
0.028774384022812308	5.91085278088762e-23	0.8560972312995591	0.2505920715024396	0.20923373974379023	1.4987497497497497
0.028744474433736796	3.9433612031379633e-23	0.8671078561557812	0.25034132085826283	0.21465071853484768	1.5007507507507507
0.028713274305777498	2.6263127642081707e-23	0.8781808246058	0.25008419810601573	0.2201978889225945	1.5027517517517517
0.028680787870933734	1.7461831695425747e-23	0.8893145133612578	0.24982072131737174	0.22587485183556213	1.5047527527527527
0.028647019535708685	1.1590351848794387e-23	0.9005072573654165	0.24955090912433286	0.23168104239315876	1.5067537537537539
0.028611973880051343	7.680100632127367e-24	0.9117573499354722	0.24927478071999096	0.23761572578930065	1.5087547547547548
0.02857565565626353	5.080432313704603e-24	0.9230630429300717	0.2489923558600171	0.2436779934231308	1.5107557557557558
0.02853806978787296	3.355041505169286e-24	0.9344225469422537	0.24870365486502163	0.24986675929959568	1.5127567567567568
0.028499221368473715	2.2118648813076092e-24	0.945834031518068	0.24840869862395001	0.2561807567232356	1.5147577577577578
0.02845911566053569	1.455736454432166e-24	0.957295625401082	0.24810750859871125	0.26261853530906776	1.5167587587587588
0.028417758094185286	9.5646788113755e-25	0.9688054168029732	0.24780010683026313	0.2691784583349947	1.5187597597597597
0.028375154265960018	6.273667420579922e-25	0.9803614537003814	0.24748651594642038	0.2758587004606866	1.5207607607607607
0.028331309937540756	4.1080532281851717e-25	0.9919617441581963	0.24716675917169179	0.28265724583841517	1.5227617617617617
0.028286231034466303	2.685431634242713e-25	1.0036042566794057	0.24684086033950373	0.2895718866418235	1.5247627627627627
0.02823992364483662	1.7524902381659623e-25	1.0152869205816468	0.24650884390722336	0.2966002220391251	1.5267637637637639
0.028192394018012865	1.1417225607837492e-25	1.0270076264005432	0.24617073497446096	0.3037396576377127	1.5287647647647649
0.02814364856332492	7.425556840490939e-26	1.0387642263199386	0.24582655930520483	0.31098740542766323	1.5307657657657658
0.028093693848800772	4.821264291369883e-26	1.0505545346290655	0.24547634335442844	0.31834048425207434	1.5327667667667668
0.028042536599935976	3.125045321146952e-26	1.0623763282067094	0.2451201142999063	0.32579572083267044	1.5347677677677678
0.027990183698527633	2.022158389132485e-26	1.0742273470323844	0.24475790008008755	0.33334975137954537	1.5367687687687688
0.027936642181604528	1.3062836387273426e-26	1.086105294724525	0.24438972943900072	0.3409990238143737	1.5387697697697698
0.027881919240494532	8.424095346016159e-27	1.0980078391056707	0.2440156319793082	0.34873980063683624	1.5407707707707707
0.027826022220083204	5.423411135486472e-27	1.1099326127946045	0.2436356382247909	0.3565681624644282	1.5427717717717717
0.02776895861833295	3.485661838944772e-27	1.121877213825385	0.24324977969372805	0.36448001227619636	1.5447727727727727
0.027710736086153022	2.2364615888891177e-27	1.1338392062931788	0.24285808898484298	0.3724710803913198	1.5467737737737737
0.027651362427736362	1.4325213518064619e-27	1.145816121026795	0.24246059987772262	0.38053693021377205	1.5487747747747749
0.027590845601513047	9.160184743260755e-28	1.1578054562877764	0.2420573474498782	0.38867296477458685	1.5507757757757759
0.027529193721911767	5.847508070706541e-28	1.169804678495923	0.24164836821291263	0.3968744341035106	1.5527767767767768
0.02746641506217492	3.726498027047844e-28	1.181811222981035	0.24123370027058919	0.4051364434619725	1.5547777777777778
0.027402518058539767	2.370797332172422e-28	1.1938224947607077	0.24081338350196663	0.413453962469456	1.5567787787787788
0.027337511316183175	1.5057450098976478e-28	1.2058358693439395	0.24038745977317888	0.42182183515537003	1.5587797797797798
0.02727140361743356	9.54710950146388e-29	1.2178486935603157	0.23995597318189524	0.4302347909684748	1.5607807807807808
0.02720420393288603	6.043045211402433e-29	1.2298582864144985	0.23951897033901012	0.4386874567757417	1.5627817817817817
0.02713592143622162	3.818591940767427e-29	1.2418619399657307	0.23907650069267397	0.44717436988225884	1.5647827827827827
0.027066565523735386	2.4088742449685622e-29	1.2538569202320446	0.23862861690040685	0.455689992103336	1.5667837837837837
0.026996145839830597	1.5170101041210925e-29	1.2658404681188313	0.23817537525572244	0.46422872491939676	1.568784784784785
0.02692467231004586	9.537318519099682e-30	1.2778098003714136	0.23771683617645606	0.4727849257434397	1.5707857857857859
0.026852155183562182	5.98587397644679e-30	1.28976211055125	0.23725306476282162	0.4813529253298892	1.5727867867867869
0.026778605087601128	3.750527202923763e-30	1.3016945700353433	0.23678413143414087	0.48992704635239953	1.5747877877877878
0.026704033096688954	2.345959654353717e-30	1.3136043290384403	0.2363101126541888	0.4985016231767173	1.5767887887887888
0.0266284508204456	1.4649143269628917e-30	1.3254885176575695	0.2358310917561899	0.5070710228529189	1.5787897897897898
0.02655187051438215	9.132031113983726e-31	1.3373442469384402	0.2353471598796883	0.5156296673492332	1.5807907907907908
0.02647430521918162	5.683109279094604e-31	1.3491686099632079	0.2348584170328001	0.5241720570472125	1.5827917917917917
0.02639576893512433	3.530759205564876e-31	1.360958682959087	0.23436497329474948	0.5326927955151807	1.5847927927927927
0.02631627683973349	2.189846440116576e-31	1.3727115264272745	0.23386695017509	0.5411866155736018	1.5867937937937937
0.026235845558394182	1.355884486172231e-31	1.3844241862916273	0.23336448214762473	0.5496484066623233	1.588794794794795
0.02615449349968194	8.380987446054478e-32	1.39609369506649	0.23285771837876662	0.5580732435154093	1.5907957957957959
0.026072241269468173	5.171674191494295e-32	1.4077170730431081	0.23234682467192616	0.566456416144571	1.5927967967967969
0.025989112180600092	3.185888649017654e-32	1.4192913294939606	0.23183198565147242	0.5747934611268691	1.5947977977977978
0.02590513287813189	1.9592664262263043e-32	1.4308134638944006	0.23131340721189805	0.5830801941865033	1.5967987987987988
0.02582033410377127	1.2028732555150804e-32	1.4422804671609233	0.23079131926000918	0.5913127440539464	1.5987997997997998
0.02573475162745665	7.372413910436024e-33	1.4536893229053849	0.23026597878027208	0.5994875875785303	1.6008008008008008
0.025648427378858574	4.510898127902938e-33	1.465037008704469	0.2297376732558625	0.6076015860626837	1.6028018018018018
0.02556141081716319	2.7553691855117507e-33	1.476320497383684	0.22920672448047621	0.6156520227774659	1.6048028028028027
0.025473760583807525	1.6801963757311075e-33	1.4875367583151442	0.228673492798565	0.6236366416096953	1.6068038038038037
0.025385546489951612	1.0228307086236047e-33	1.4986827587283924	0.22813838181434112	0.6315536867809136	1.608804804804805
0.025296851898442215	6.215999084148914e-34	1.5097554650334772	0.22760184361263686	0.6394019435675631	1.610805805805806
0.02520777656888818	3.7712176142551205e-34	1.5207518441555141	0.22706438453748967	0.6471807799401776	1.6128068068068069
0.0251184400442588	2.284103156519926e-34	1.5316688648799044	0.22652657157712794	0.6548901890269632	1.6148078078078079
0.025028985668142708	1.381062403856435e-34	1.5425034992074145	0.22598903940683437	0.66253083229403	1.6168088088088088
0.024939585333457942	8.336319671465416e-35	1.5532527237182614	0.22545249814392185	0.6701040833206441	1.6188098098098098
0.024850445075943858	5.023413008373692e-35	1.5639135209443717	0.22491774187175376	0.6776120720332446	1.6208108108108108
0.02476181163912014	3.021947256752396e-35	1.574482880748949	0.22438565799231902	0.6850577292466987	1.6228118118118118
0.024673980151454177	1.814840000599699e-35	1.5849578017124673	0.2238572374692996	0.6924448313453349	1.6248128128128128
0.024587303071073957	1.0880610757891456e-35	1.5953352925242175	0.22333358602579328	0.6997780449197885	1.6268138138138137
0.02450220056828246	6.51225913916412e-36	1.6056123733785035	0.2228159363628168	0.7070629711586983	1.6288148148148147
0.02441917253109091	3.891110303000883e-36	1.615786077374582	0.2223056614663645	0.7143061897768564	1.630815815815816
0.024338812393642224	2.3210199790179145e-36	1.6258534519194225	0.2218042890720598	0.721515302243659	1.632816816816817
0.024261823001313406	1.3821261501721794e-36	1.6358115601323835	0.22131351735724708	0.7286989740577586	1.6348178178178179
0.024189034738955298	8.216369422724737e-37	1.645657482250841	0.22083523193065704	0.735866975795744	1.6368188188188189
0.024121426159547692	4.876134763346002e-37	1.6553883170358483	0.2203715241894454	0.7430302226446865	1.6388198198198198
0.024060147358824453	2.8889159754108354e-37	1.6650011831768803	0.21992471111238773	0.7502008121106063	1.6408208208208208
0.024006546346369163	1.7086676207886323e-37	1.674493220694693	0.21949735655620276	0.7573920595774758	1.6428218218218218
0.023962198664416512	1.008889813883114e-37	1.6838615923413556	0.21909229411929407	0.7646185313745328	1.6448228228228228
0.023928940501151123	5.946937214002154e-38	1.6931034849964894	0.21871265163354175	0.7718960749935561	1.6468238238238238
0.02390890553462488	3.499503546421238e-38	1.7022161110587375	0.21836187734004187	0.779241846082618	1.6488248248248247
0.023904565725404767	2.055810079513557e-38	1.7111967098315153	0.21804376779879128	0.7866743318288503	1.650825825825826
0.02391877624955012	1.2056548918902151e-38	1.720042548902055	0.21776249757513205	0.7942133703302083	1.652826826826827
0.02395482472731645	7.058728901946977e-39	1.7287509255127866	0.21752265073722174	0.8018801655453279	1.654827827827828
0.024016484855906007	4.125660254273822e-39	1.737319167924083	0.21732925418877133	0.8096972974015239	1.6568288288288289
0.024108074495490097	2.4072649262957526e-39	1.7457446367673894	0.21718781284970565	0.8176887266341707	1.6588298298298298
0.02423451818554875	1.4022252516916206e-39	1.7540247263877917	0.21710434668416106	0.8258797939262247	1.6608308308308308
0.024401413982374005	8.154083374576593e-40	1.7621568661750378	0.2170854295602626	0.8342972129148787	1.6628318318318318
0.024615104407606996	4.733648219352078e-40	1.7701385218820744	0.2171382299093434	0.842969056633482	1.6648328328328328
0.02488275118140905	2.7433440763647986e-40	1.777967196930119	0.21727055313362875	0.8519247369611698	1.6668338338338338
0.025212413282086597	1.587186828124799e-40	1.7856404336993423	0.21749088569085107	0.8611949766603838	1.6688348348348347
0.025613127726846624	9.167254505761897e-41	1.7931558148042037	0.2178084407617704	0.870811773593861	1.670835835835836
0.026094992306433428	5.285839780267284e-41	1.8005109643525024	0.21823320538212587	0.8808083567279225	1.672836836836837
0.0266692493307635	3.0426512063523387e-41	1.8077035491872295	0.2187759888941574	0.8912191335482652	1.674837837837838
0.027348369254961834	1.7484523992873258e-41	1.8147312801102948	0.21944847254453165	0.9020796285380311	1.6768388388388389
0.028146132857656683	1.003041553794643e-41	1.8215919130872127	0.22026326002536156	0.9134264123960089	1.6788398398398399
0.02907771043890659	5.744437460232158e-42	1.8282832504318673	0.2212339287230881	0.9252970217053562	1.6808408408408408
0.0301597362973074	3.284275302752367e-42	1.8348031419704558	0.22237508140643422	0.9377298688005177	1.6828418418418418
0.031410376538959034	1.874541552845957e-42	1.8411494861837499	0.2237023980495836	0.9507641416219147	1.6848428428428428
0.03284938807007519	1.0681052695366627e-42	1.8473202313268002	0.22523268745036992	0.9644396933947122	1.6868438438438438
0.03449816643579287	6.075702664393542e-43	1.8533133765252563	0.22698393826580832	0.9787969220193442	1.6888448448448448
0.03637977999653049	3.450185413967089e-43	1.8591269728474593	0.22897536904901902	0.9938766391175734	1.690845845845846
0.03851898778696193	1.9559233263074554e-43	1.864759124351497	0.23122747683278747	1.0097199287384424	1.692846846846847
0.04094223828871631	1.1069415411430809e-43	1.8702079891064294	0.2337620837660074	1.0263679957935063	1.694847847847848
0.04367764627397977	6.254045177818878e-44	1.8754717801868928	0.23660238127045005	1.0438620043598406	1.696848848848849
0.04675494485120328	3.527449548239143e-44	1.8805487666403355	0.23977297114710994	1.0622429060624403	1.6988498498498499
0.050205409873970167	1.9862050244073384e-44	1.8854372744261292	0.24329990302425977	1.081551258824198	1.7008508508508509
0.05406175396745136	1.1164796455838055e-44	1.8901356873258426	0.24721070750378463	1.1018270363514944	1.7028518518518518
0.05835798759097047	6.265287608800659e-45	1.894642447823973	0.25153442432891365	1.123109428805989	1.7048528528528528
0.06312924479653595	3.5098995119868885e-45	1.89895605795845	0.25630162486566554	1.1454366351980079	1.7068538538538538
0.06841157166728803	1.9629616820549763e-45	1.9030750801402592	0.2615444281627807	1.1688456481234297	1.7088548548548548
0.07424167583094432	1.0959542616054409e-45	1.9069981379415448	0.2672965098312389	1.1933720315536278	1.7108558558558558
0.08065663594427896	6.1085271141068995e-46	1.910723916851579	0.2735931029652916	1.219049692476006	1.712856856856857
0.08769357063643277	3.3989443231020452e-46	1.9142511650000067	0.2804709903129165	1.2459106472705157	1.714857857857858
0.09538926708047409	1.8880568364958197e-46	1.917578693846807	0.287968486895411	1.273984783794341	1.716858858858859
0.1037797701308678	1.0470069040962562e-46	1.9207053788384185	0.2961254122740737	1.3032996202318832	1.71885985985986
0.11289993381393999	5.796255161879221e-47	1.9236301600295311	0.3049830516673061	1.3338800618496276	1.7208608608608609
0.1227829378809768	3.2033833530653046e-47	1.9263520426700353	0.3145841051345525	1.3657481568744427	1.7228618618618619
0.1334597731188573	1.7673957306517975e-47	1.9288700977566873	0.3249726240649224	1.3989228527884903	1.7248628628628628
0.14495870014808482	9.734690701138042e-48	1.9311834625490358	0.33619393423865507	1.433419754403419	1.7268638638638638
0.15730468750736423	5.352713288616653e-48	1.9332913410492212	0.3482945447693024	1.4692508851399755	1.7288648648648648
0.17051883590978348	2.9382535827223657e-48	1.9351930044452468	0.36132204228406956	1.5064244529956425	1.7308658658658658
0.18461779663840322	1.610156300482653e-48	1.936887791517392	0.37532496975955887	1.5449446227316923	1.732866866866867
0.199613193106977	8.80866848740478e-49	1.9383751090074257	0.39035268950047375	1.5848112958511356	1.734867867867868
0.21551105562143005	4.81078517827386e-49	1.9396544319503386	0.40645522982994736	1.6260198999698774	1.736868868868869
0.23231128031496884	2.622920524351192e-49	1.9407253039683245	0.42368311515201185	1.6685611892038248	1.73886986986987
0.25000712406899656	1.427636909124862e-49	1.9415873375267707	0.4420871791495134	1.7124210572045568	1.740870870870871
0.26858474794703086	7.7573586705316705e-50	1.9422402141520634	0.4617183609941913	1.7575803644743393	1.7428718718718719
0.2880228222332212	4.2079778537010463e-50	1.9426836846110225	0.4826274845695103	1.804014781577482	1.7448728728728728
0.30829220655417	2.278748983206191e-50	1.9429175690518226	0.5048650208407387	1.8516946498386766	1.7468738738738738
0.3293557187461667	1.2319213994039665e-50	1.9429417571062884	0.5284808336501385	1.9005848610797573	1.7488748748748748
0.35116800608346516	6.648642477766346e-51	1.9427562079534766	0.5535239093672917	1.9506447578938335	1.7508758758758758
0.37367553218122496	3.582171959575389e-51	1.9423609503444887	0.5800420709846701	2.0018280558899817	1.752876876876877
0.3968166923040647	1.926741047572166e-51	1.941756082588498	0.6080816774155398	2.0540827892623583	1.754877877877878
0.42052206892364713	1.0345791923399886e-51	1.9409417724999896	0.6376873089240935	2.1073512809451307	1.756878878878879
0.4447148381527394	5.545843371413935e-52	1.9399182573072509	0.668901439794801	2.161570138508592	1.75887987987988
0.46931133611704623	2.9678020552848693e-52	1.9386858435221943	0.7017640995282259	2.2166702768333413	1.760880880880881
0.49422179238922687	1.5854981315409062e-52	1.9372449067715893	0.7363125240320327	2.2725769684682042	1.7628818818818819
0.5193512352843227	8.455903357732627e-53	1.935595891589851	0.772580798457103	2.32920992243463	1.7648828828828829
0.5446005710881419	4.502127201918801e-53	1.9337393111735368	0.8105994935076387	2.386483392086225	1.7668838838838838
0.569867836150815	2.3929795531273156e-53	1.931675747097736	0.8503952972289173	2.444306312467682	1.7688848848848848
0.595049617224501	1.2697659960448156e-53	1.9294058489945847	0.8919906444449708	2.502582467443683	1.7708858858858858
0.6200426314639633	6.726232556550661e-54	1.9269303341941417	0.9354033461787072	2.5612106866864157	1.772886886886887
0.6447454531602425	3.5569974204994804e-54	1.924249987327911	0.9806462215367906	2.620085072421341	1.774887887887888
0.6690603695748647	1.8778405467333744e-54	1.9213656598953177	1.0277267346788235	2.679095255636332	1.776888888888889
0.6928953432369961	9.896858739918099e-55	1.9182782697934684	1.0766466396125478	2.7381266812600984	1.77888988988989
0.7161660528332398	5.207143391887794e-55	1.914988800810574	1.1274016356623113	2.7970609216143307	1.780890890890891
0.7387979794585513	2.7350496919606742e-55	1.9114983020834102	1.179981036544244	2.8557760172408195	1.782891891891892
0.760728499634937	1.4341495444597111e-55	1.9078078875192535	1.234367456046888	2.9141468440023686	1.7848928928928929
0.7819089413001119	7.507359483348749e-56	1.9039187351827267	1.290536513358319	2.97204550515579	1.7868938938938939
0.802306554110286	3.9232281747012548e-56	1.8998320866480423	1.3484565610984471	3.029341746898674	1.7888948948948948
0.8219063411092997	2.0467440731241767e-56	1.8955492463171326	1.408088439106592	3.0859033957004938	1.7908958958958958
0.8407126953373967	1.065975400736994e-56	1.891071580704204	1.4693852569982138	3.1415968155447875	1.792896896896897
0.8587507825562913	5.542357750426568e-57	1.8864005176872627	1.5322922084397779	3.1962873830342535	1.794897897897898
0.8760676102361146	2.876773999532874e-57	1.88153754572719	1.5967464199963366	3.2498399781465137	1.796898898898899
0.8927327235705038	1.4906677813497884e-57	1.876484213054971	1.6626768372815581	3.302119488276147	1.7988998998999
0.9088384718341224	7.711166257796266e-58	1.8712421268277015	1.7300041509850708	3.352991323060583	1.800900900900901
0.9244997931198058	3.9822044458128894e-58	1.8658129522540179	1.7986407651663794	3.4023219373645586	1.802901901901902
0.9398534725917802	2.0530124954058105e-58	1.86019841168963	1.8684908099891813	3.449979359691426	1.804902902902903
0.9550568390013999	1.0566339167440208e-58	1.854400283703635	1.9394502008251573	3.4958337232012164	1.8069039039039039
0.9702858763795191	5.429038212581711e-59	1.848420402116343	2.011406745383412	3.5397577964457354	1.8089049049049049
0.9857327424841742	2.7847569348507896e-59	1.8422606550093321	2.0842403002221035	3.5816275108812827	1.8109059059059058
1.0016027025579646	1.425996966410582e-59	1.8359229837085	2.1578229776743045	3.621322482190366	1.8129069069069068
1.0181105059115834	7.289839827763422e-60	1.8294093817408705	2.232019403872888	3.658726522435959	1.814907907907908
1.0354762533270156	3.7203775411683493e-60	1.822721893765965	2.306687028191727	3.6937281400854287	1.816908908908909
1.053920824646999	1.8955174781335912e-60	1.8158626144825165	2.3816764840358498	3.7262210249769105	1.81890990990991
1.0736609574277842	9.641467995796882e-61	1.8088336875113855	2.4568320005138444	3.7561045153581674	1.820910910910911
1.0949040882997136	4.895949797715719e-61	1.8016373042554905	2.5319918641162085	3.7832840442071367	1.822911911911912
1.1178430877298744	2.4820717958011218e-61	1.7942757027376208	2.606988929106168	3.807671562143723	1.824912912912913
1.1426510351824617	1.2562680118537044e-61	1.7867511664169926	2.681651174909255	3.8291859343635792	1.826913913913914
1.1694761941860692	6.3481954737027225e-62	1.7790660229854451	2.7558023083684384	3.847753309165665	1.8289149149149149
1.1984373545498819	3.2028094362079857e-62	1.771222643144147	2.8292624083170437	3.863307455805616	1.8309159159159158
1.229619711036381	1.6134000037824078e-62	1.7632234393617452	2.9018486095164246	3.8757900695848986	1.8329169169169168
1.26307144348011	8.115338507598287e-63	1.7550708646148505	2.9733758226135527	3.8851510422803646	1.834917917917918
1.2988011521540759	4.076211451877653e-63	1.746767411111806	3.0436574863996806	3.891348696228552	1.836918918918919
1.3367762839277164	2.0447275021039546e-63	1.7383156090006497	3.1125063482994317	3.8943499806021933	1.83891991991992
1.3769226595640192	1.0244750890438483e-63	1.7297180250622433	3.1797352686935643	3.8941306286513613	1.840920920920921
1.4191251808623608	5.127833893915243e-64	1.720977261389489	3.245158044383096	3.890675274926446	1.842921921921922
1.463229759135923	2.564722931124435e-64	1.7120959540536125	3.3085902462402172	3.8839775317528122	1.844922922922923
1.5090464649529727	1.2822299227421093e-64	1.7030767717584625	3.369850065866474	3.8740400244855304	1.846923923923924
1.5563538547385853	6.41069936194498e-65	1.6939224144837923	3.428759165893939	3.860874385334867	1.8489249249249249
1.604904384574693	3.207156842837167e-65	1.6846356121185027	3.4851435284232575	3.8445012058171266	1.8509259259259259
1.654430777398759	1.606784196954099e-65	1.6752191230848072	3.53883429599581	3.824949948148787	1.8529269269269268
1.704653168932711	8.070017437553135e-66	1.665675732954303	3.5896685994478017	3.8022588161625896	1.854927927927928
1.755286822208649	4.0687774965549616e-66	1.6560082530569151	3.637490366992995	3.776474586580134	1.856928928928929
1.8060501724932159	2.0629113063832614e-66	1.6462195190836912	3.6821511089292502	3.7476524017245207	1.85892992992993
1.8566729454807498	1.0540457129487719e-66	1.6363123896844252	3.7235106724619462	3.715855524996766	1.860930930930931
1.9069040831747448	5.4414974988276625e-67	1.626289745061076	3.7614379612851225	3.6811550606690484	1.862931931931932
1.95651921476341	2.846623754794121e-67	1.616154485557953	3.7958116147574703	3.64362963976457	1.864932932932933
2.0053274242997476	1.5137351004669474e-67	1.6059095302496353	3.826520641754314	3.6033650739963416	1.866933933933934
2.053177092772036	8.20718322429402e-68	1.5955578155275854	3.853465004566418	3.5604539799237904	1.868934934934935
2.0999606282036734	4.5485918948633934e-68	1.5851022936864123	3.876556148549566	3.514995375655549	1.8709359359359359
2.1456179421367123	2.581308243499501e-68	1.5745459315107408	3.8957174736026303	3.467094252577756	1.8729369369369369
2.1901385820583052	1.5007997908909992e-68	1.5638917088636162	3.91088474396288	3.4168611247186624	1.874937937937938
2.233562484399808	8.933513755052311e-69	1.5531426172774039	3.9220064332519615	3.364411558471654	1.876938938938939
2.275979368741282	5.434417296728432e-69	1.5423016585480822	3.9290440021801505	3.309865685488688	1.87893993993994
2.3175268477174398	3.3696735206623974e-69	1.5313718433338728	3.931972106815636	3.2533477016251173	1.880940940940941
2.3583873758252984	2.1233945315863392e-69	1.5203561897591007	3.9307787358450987	3.194985354863646	1.882941941941942
2.3987842011066602	1.3557277134955005e-69	1.5092577220241887	3.925465275786582	3.134909425170307	1.884942942942943
2.4389765141882007	8.745870454233724e-70	1.4980794690226693	3.916046503660514	3.073253199238882	1.886943943943944
2.4792540076854204	5.6868679363721995e-70	1.4868244629660894	3.902550507174425	3.0101519430621835	1.888944944944945
2.519931064537652	3.7197610250266875e-70	1.475495738017669	3.8850185330260145	2.945742375229922	1.890945945945946
2.5613407863010766	2.4436326642775564e-70	1.464096328935557	3.863504764472494	2.8801621437939366	1.8929469469469469
2.6038290525211596	1.6102636484792572e-70	1.4526292697265304	3.838076029846184	2.813549309463291	1.8949479479479479
2.647748771622039	1.0633772261217072e-70	1.4410975923109304	3.8088114442121332	2.7460418377952487	1.896948948948949
2.693454444640618	7.032313908104804e-71	1.4295043251996766	3.7758019868580632	2.6777771029344817	1.89894994994995
2.741297118571089	4.654790953198595e-71	1.417852492184098	3.7391500177753936	2.6088914053231536	1.900950950950951
2.7916197594697003	3.08264852742213e-71	1.4061451110393977	3.6989687367284865	2.5395195056608295	1.902951951951952
2.8447530303889215	2.0419535727363185e-71	1.3943851922424721	3.655381588912883	2.4697941772358982	1.904952952952953
2.9010114191834897	1.3526189537217437e-71	1.382575737704837	3.6085216215691993	2.399845778582036	1.906953953953954
2.9606896294445537	8.958747575246854e-72	1.3707197395213677	3.558530796243922	2.3298018482351037	1.908954954954955
3.0240591268745636	5.932174824920589e-72	1.3588201787355614	3.5055592616689233	2.2597867231797286	1.910955955955956
3.0913647251195004	3.9268216117704235e-72	1.3468800241219907	3.449764592466091	2.189921182382343	1.9129569569569569
3.1628211002699556	2.5983900814098443e-72	1.3349022309866154	3.391310999070021	2.1203221166103967	1.9149579579579579
3.238609141717744	1.7186433467402628e-72	1.3228897399855901	3.3303685143994355	2.051102225537414	1.916958958958959
3.318872077527967	1.1362468657281993e-72	1.3108454759631893	3.267112162895995	1.9823697429324438	1.91895995995996
3.4037113526729414	7.508549656092893e-73	1.2987723468094357	3.201721117587423	1.9142281905315917	1.920960960960961
3.493182285233446	4.9594021494563864e-73	1.2866732423380305	3.1343778508211617	1.8467761609908182	1.922961961961962
3.587289575233089	3.2740691873802974e-73	1.2745510331851235	3.065267284255434	1.7801071301238873	1.924962962962963
3.6859827890077117	2.1603709018239428e-73	1.2624085697294656	2.9945759435888304	1.714309298439394	1.926963963963964
3.7891519847664283	1.4247818078096367e-73	1.2502486810344524	2.9224911233587854	1.6494654618070546	1.928964964964965
3.896623678414892	9.391745101349663e-74	1.2380741738125498	2.849200066946177	1.5856529109074176	1.930965965965966
4.008157369544401	6.187581482544767e-74	1.2258878314125714	2.7748891666905933	1.5229433589518577	1.932966966966967
4.123442853401101	4.0744727269125265e-74	1.2136924128302464	2.699743188751564	1.4614028970022808	1.9349679679679679
4.242098534411167	2.6816194553176113e-74	1.2014906517425057	2.623944527048886	1.4010919760731628	1.936968968968969
4.363670930471523	1.7639964358326654e-74	1.1892852555658855	2.5476724902837904	1.3420654150633098	1.93896996996997
4.487635516023466	1.1597724301538151e-74	1.1770789045394126	2.471102625685791	1.2843724334413924	1.940970970970971
4.61339899842154	7.621179086200235e-75	1.1648742508323402	2.3944060827524303	1.2280567074989546	1.942971971971972
4.740303059846847	5.005479794215552e-75	1.1526739176770562	2.3177490198540034	1.1731564488867565	1.944972972972973
4.867629530322982	3.2858165415618517e-75	1.1404804985274657	2.241292056167993	1.1197045040660671	1.946973973973974
4.9946068910523485	2.1558318793261434e-75	1.1282965562431353	2.165189770992021	1.0677284732354464	1.948974974974975
5.120417946145167	1.4137102105910967e-75	1.116124622299461	2.0895902520641307	1.0172508472358204	1.950975975975976
5.244208449384569	9.265733177976097e-76	1.1039671960240875	2.0146346940992848	0.9682891608921371	1.952976976976977
5.365096434782422	6.069781384108202e-76	1.0918267438598013	1.9404570483350576	0.9208561612183453	1.954977977977978
5.482181978135316	3.974112483377588e-76	1.0797056986540767	1.8671837234715516	0.8749599888934676	1.956978978978979
5.594557113126733	2.600645130944621e-76	1.067606458975457	1.7949333379941337	0.8306043714098257	1.95897997997998
5.7013156398708205	1.7009668884525675e-76	1.0555313884568913	1.7238165234858773	0.7877888262992475	1.960980980980981
5.801562594847564	1.1119479105322833e-76	1.0434828151661697	1.6539357781732844	0.7465088728592149	1.962981981981982
5.894423196287505	7.265187735988077e-77	1.0314630310035466	1.5853853696057294	0.706756250827048	1.964982982982983
5.979051134429118	4.744419156715593e-77	1.019474291126623	1.518251285049581	0.668519144486279	1.966983983983984
6.054636137056914	3.0966567603674466e-77	1.007518813402547	1.4526112278835421	0.6317824107342146	1.968984984984985
6.120410802226681	2.0201187386046345e-77	0.9955987778875649	1.3885346580144222	0.5965278096925217	1.970985985985986
6.175656746937049	1.317147862596413e-77	0.9837163263339275	1.3260828740936463	0.5627342365028327	1.972986986986987
6.219710167924987	8.583530844966899e-78	0.9718735617241404	1.2653091351053363	0.5303779530157761	1.974987987987988
6.25196694472309	5.590764755441158e-78	0.960072547832533	1.206258818717439	0.49943281815376744	1.976988988988989
6.271887432693388	3.639571627586993e-78	0.9483153088140761	1.1489696136384324	0.46987051580441513	1.97898998998999
6.279001093364056	2.3681168516874135e-78	0.9366038288203967	1.0934717431036614	0.4416607791816685	1.980990990990991
6.272911090938291	1.5400321627401337e-78	0.9249400516428627	1.0397882165267591	0.4147716106749064	1.982991991991992
6.253298948708392	1.0009911981001779e-78	0.9133258803826579	0.9879351062927979	0.38916949629147285	1.984992992992993
6.219929310070544	6.502861904693048e-79	0.9017631771476836	0.9379218466390692	0.3648196138845239	1.986993993993994
6.172654789844192	4.222334239841076e-79	0.8902537627761528	0.8897515515663459	0.3416860344450754	1.988994994994995
6.111420837463074	2.740150973197856e-79	0.8787994165866894	0.8434213487461754	0.3197319158238708	1.990995995995996
6.036270469615472	1.7773386253763315e-79	0.8674018761547522	0.7989227264368535	0.2989196883345681	1.992996996996997
5.947348671435223	1.1522313078799308e-79	0.8560628371151693	0.7562418907304479	0.2792112317740854	1.994997997997998
5.844906217408187	7.465913754785772e-80	0.8447839529905553	0.7325404424732794	0.26056804347822377	1.996998998998999
5.729302630064947	4.835039993898589e-80	0.8335668350453718	81.5534944421825	0.2429513971103584	1.999
