# Supplementary material for: Quantitative evaluation of methods to analyze motion changes in single-particle experiments
Source: Nat Commun. 2025 Jul 22;16:6749. doi: 10.1038/s41467-025-61949-x (PMC12283970; doi:10.1038/s41467-025-61949-x)
Supplement: Supplementary file 4 — Source Data files [file 41467_2025_61949_MOESM4_ESM.zip › Fig. 8 e.csv]

I	M	H	O	E	K
15.882927586580765	139.07781147789788	5966.146917034287	169.88429664951622	1.2479606510317869	0.0
16.024852141818698	147.3302691402191	0.5075081772515201	59.47718970852539	1.46161659746584	0.0015015015015015015
16.08665291404999	76.14576707396563	0.5075106217725589	3.227837951700681	1.702099537069454	0.003003003003003003
16.06888286364313	32.082269785859374	0.5075130657503826	1.0772305824905404	1.9707993978682763	0.0045045045045045045
15.973468336688853	26.56943492097135	0.5075155091849771	1.2293918149708585	2.2687961982430007	0.006006006006006006
15.803618374318486	29.173917744646385	0.5075179520763292	1.4087218386522866	2.596783752303995	0.0075075075075075074
15.563696017422874	29.70378523259093	0.5075203944244243	1.6052503673734377	2.954993700360247	0.009009009009009009
15.25905814483087	27.347453641028064	0.5075228362292482	1.8189925523320312	3.3431227721033436	0.01051051051051051
14.895871607199549	23.218220633168983	0.5075252774907875	2.0496581764778616	3.7602664787623374	0.012012012012012012
14.48091417268725	18.858802087481354	0.5075277182090274	2.2966120091587823	4.2048626012873385	0.013513513513513514
14.021369057380257	15.443463766454704	0.5075301583839544	2.558845276356616	4.674647868394984	0.015015015015015015
13.524621581854447	13.375617442754391	0.5075325980155545	2.834954842432277	5.166631080198539	0.016516516516516516
12.9980658163658	12.381752957065427	0.5075350371038134	3.123131783433938	5.677085616762979	0.018018018018018018
12.448928020155384	11.88986238938591	0.5075374756487172	3.4211608356498306	6.201563772220848	0.01951951951951952
11.884112335598342	11.393340872019863	0.5075399136502522	3.726431913022572	6.734934680748146	0.02102102102102102
11.310072668903311	10.633362059266734	0.507542351108404	4.035964508787822	7.271446768941671	0.02252252252252252
10.732713083757961	9.599148196155529	0.5075447880231585	4.3464453412695665	7.804814709710175	0.024024024024024024
10.157317456866169	8.428942437958337	0.5075472243945025	4.654279087865149	8.328329806155944	0.025525525525525526
9.58850768768691	7.295337048287006	0.507549660222421	4.955651496759886	8.834991649575219	0.02702702702702703
9.030228494801657	6.324675906169297	0.5075520955069008	5.246603598921637	9.317657829665096	0.028528528528528527
8.485755823198186	5.565693440687841	0.5075545302479275	5.523115192434644	9.76920748665182	0.03003003003003003
7.957725162542979	4.9989852248597355	0.5075569644454875	5.781195267490726	10.182713643368672	0.03153153153153153
7.448175645731517	4.567818265977634	0.5075593980995665	6.0169766130193265	10.551618595057038	0.03303303303303303
6.958605648418071	4.210664360343927	0.5075618312101504	6.226811522120138	10.869906212438877	0.03453453453453453
6.490035715194238	3.8828846968581727	0.5075642637772257	6.4073653158473745	11.132264864324918	0.036036036036036036
6.0430749548678975	3.5640022558919666	0.5075666958007784	6.5557043500431496	11.334234810022442	0.03753753753753754
5.617987525832775	3.253705941332529	0.5075691272807941	6.669375266908763	11.472334352873293	0.03903903903903904
5.21475641922558	2.9624646640654206	0.5075715582172592	6.746472502534809	11.54415977071662	0.04054054054054054
4.833142389717784	2.702075121068304	0.5075739886101598	6.785691455639254	11.548455016123198	0.04204204204204204
4.472736533203572	2.4793131066887626	0.5075764184594818	6.786365244729906	11.485148362469669	0.04354354354354354
4.1330056264573	2.2935905611687892	0.5075788477652112	6.748483606563839	11.355354501956354	0.04504504504504504
3.813329894250912	2.1379310063737638	0.5075812765273343	6.672693187544755	11.16134200985465	0.046546546546546545
3.513033332496105	2.0018419498129028	0.507583704745837	6.560279216496642	10.906467501945778	0.04804804804804805
3.2314070794808227	1.874621474378649	0.5075861324207057	6.413129284638349	10.595079155341127	0.04954954954954955
2.967726587847313	1.748012397754324	0.5075885595519258	6.233680659081309	10.23239346714933	0.05105105105105105
2.721263511736034	1.617649176434686	0.5075909861394843	6.024853184592264	9.824350130088316	0.052552552552552555
2.4912932964048853	1.4832355866305666	0.5075934121833665	5.789970353957189	9.377450660994969	0.05405405405405406
2.277099455490318	1.3477342488980397	0.5075958376835589	5.532671525582436	8.898586894463802	0.05555555555555555
2.0779754599546765	1.2160092279494767	0.5075982626400475	5.256818521162055	8.394865633774774	0.057057057057057055
1.8932250593093825	1.0933644273595797	0.5076006870528184	4.966399938010679	7.873435636554574	0.05855855855855856
1.7221617258542998	0.9843176174576038	0.5076031109218578	4.665436460437502	7.341322721686361	0.06006006006006006
1.564107770678713	0.8918023653543719	0.5076055342471518	4.357890261148788	6.805278150136325	0.06156156156156156
1.4183935379444914	0.8168464247189869	0.5076079570286864	4.04758126346001	6.2716446009658915	0.06306306306306306
1.2843569507727335	0.7586655743025753	0.5076103792664479	3.738112610591528	5.746243088813449	0.06456456456456457
1.1613435644209014	0.7150485752689228	0.5076128009604222	3.4328071865183927	5.234283109271992	0.06606606606606606
1.0487071843521871	0.682889876706257	0.5076152221105955	3.134656483350202	4.740297213379767	0.06756756756756757
0.9458110300043933	0.658741361697391	0.5076176427169539	2.8462825432928778	4.268100158485133	0.06906906906906907
0.8520293694671203	0.6392888181439931	0.5076200627794839	2.569913147950128	3.8207718104698776	0.07057057057057058
0.7667495143874438	0.6216996323421639	0.507622482298171	2.307369910268607	3.40066212337779	0.07207207207207207
0.6893740458060913	0.6038253644985943	0.5076249012730021	2.06006846683897	3.009415827997565	0.07357357357357357
0.6193231372874646	0.5842705620625029	0.5076273197039627	1.8290295874145097	2.6480139405083523	0.07507507507507508
0.5560368484455606	0.5623555992965251	0.5076297375910394	1.6148997255929567	2.316828863961854	0.07657657657657657
0.4989772766417477	0.5380076397133682	0.5076321549342181	1.417979335010355	2.0156896963283946	0.07807807807807808
0.447630474354224	0.5116127132313997	0.5076345717334851	1.238257168955182	1.7439543667219843	0.07957957957957958
0.4015080619933096	0.483856445463409	0.5076369879888265	1.07544876290489	1.5005853761730887	0.08108108108108109
0.3601484887160053	0.4555737728456699	0.5076394037002283	0.9290373598821257	1.2842261952690361	0.08258258258258258
0.3231179155043908	0.42762080418323034	0.5076418188676771	0.7983156653882109	1.093275739086355	0.08408408408408408
0.2900107142967861	0.40077580867928086	0.5076442334911586	0.6824269976512896	0.9259587698461258	0.08558558558558559
0.26044959358893616	0.3756714695181666	0.5076466475706596	0.5804046147535835	0.7803905401357112	0.08708708708708708
0.2340853742951707	0.3527570256325781	0.5076490611061656	0.4912082376839829	0.6546344572644786	0.08858858858858859
0.21059644969936742	0.33228656333829704	0.5076514740976632	0.41375703325302826	0.546751998926834	0.09009009009009009
0.18968797017007843	0.3143283163855982	0.5076538865451385	0.3469585604972578	0.45484452290624455	0.0915915915915916
0.17109079725263673	0.29878921186121044	0.507656298448578	0.2897334082037857	0.3770869750720214	0.09309309309309309
0.15456027316829438	0.2854489097167032	0.5076587098079675	0.24103545142661503	0.3117538013701708	0.0945945945945946
0.13987485108055137	0.27399808562277	0.5076611206232932	0.19986782576582465	0.25723760655515787	0.0960960960960961
0.12683462917756622	0.264076558775092	0.5076635308945414	0.16529485658110024	0.21206127487063922	0.09759759759759759
0.11525982809665422	0.25530792308963124	0.5076659406216985	0.13645028525767516	0.1748843790327145	0.0990990990990991
0.10498924687635168	0.24732846139542092	0.5076683498047507	0.1125422070673383	0.14450475961384218	0.1006006006006006
0.09587872780939143	0.23980918476200253	0.507670758443684	0.09285517750907166	0.11985616500572521	0.1021021021021021
0.08779965557781169	0.23247074948707774	0.5076731665384846	0.07674995981409509	0.10000281132563045	0.1036036036036036
0.08063751111486402	0.22509170548239943	0.5076755740891393	0.06366137980128148	0.08413166102389738	0.10510510510510511
0.07429049593862995	0.21751100172043836	0.5076779810956337	0.053094730046400425	0.07154313739529682	0.1066066066066066
0.06866823837038183	0.20962592851839768	0.5076803875579542	0.044621127970513215	0.06164089782631589	0.10810810810810811
0.06369058917334201	0.20138674673398144	0.5076827934760871	0.03787218630182687	0.053921188528186	0.10960960960960961
0.05928651077324228	0.19278918658369573	0.5076851988500191	0.03253430332628129	0.04796220359820289	0.1111111111111111
0.05539306136832832	0.18386584257510769	0.5076876036797359	0.02834282775559404	0.043413776117054714	0.11261261261261261
0.05195447289585595	0.1746772901672176	0.5076900079652237	0.025076301617015836	0.039987641958417294	0.11411411411411411
0.04892131996873057	0.16530353940107836	0.5076924117064691	0.02255093637117844	0.03744844021958486	0.11561561561561562
0.04624977549064194	0.15583624529428722	0.5076948149034581	0.02061543394001829	0.035605548814593484	0.11711711711711711
0.043900947653283666	0.14637192837373197	0.5076972175561774	0.019146226363544076	0.03430580009120166	0.11861861861861862
0.04184029236297829	0.13700632692635076	0.5076996196646129	0.01804317580937497	0.03342707896388394	0.12012012012012012
0.04003709478288984	0.12782990487650536	0.5077020212287506	0.017225750648394954	0.03287277413858251	0.12162162162162161
0.03846401355879019	0.11892447147489658	0.5077044222485776	0.016629672999722716	0.032567030368105196	0.12312312312312312
0.037096681371821476	0.11036082539485231	0.5077068227240797	0.016204018042455425	0.032450734975545445	0.12462462462462462
0.0359133556858605	0.10219731039961745	0.5077092226552433	0.015908734860883122	0.0324781637198566	0.12612612612612611
0.03489461388993828	0.09447915721604852	0.5077116220420546	0.015712551938490152	0.03261420809362652	0.12762762762762764
0.03402308744306123	0.08723848249435234	0.5077140208844999	0.01559122693649622	0.032832107081840325	0.12912912912912913
0.033283230080528074	0.08049481778248707	0.5077164191825656	0.015526099406493833	0.03311161015983994	0.13063063063063063
0.032661115613490416	0.07425604732525368	0.5077188169362383	0.015502905973272845	0.03343750392239565	0.13213213213213212
0.032144261328033295	0.06851964197645394	0.5077212141455035	0.015510819738136058	0.03379844143898985	0.13363363363363362
0.03172147345186225	0.06327408682607216	0.5077236108103484	0.0155416787340348	0.034186020613780996	0.13513513513513514
0.0313827115950997	0.0585004117874516	0.5077260069307588	0.015589371836403909	0.034594065034404035	0.13663663663663664
0.03111896947939694	0.054173746959834033	0.507728402506721	0.015649354303994677	0.035018067696289866	0.13813813813813813
0.030922169642049295	0.05026483769424639	0.5077307975382219	0.01571826887272182	0.035454764374185474	0.13963963963963963
0.03078507013683017	0.046741467543677764	0.5077331920252472	0.01579365189741221	0.03590180915525042	0.14114114114114115
0.030701181550399758	0.043569750256400364	0.5077355859677837	0.015873707330081827	0.03635752969297149	0.14264264264264265
0.030664692913325523	0.04071526426857498	0.5077379793658174	0.015957134280985722	0.03682074408371225	0.14414414414414414
0.030670405309886913	0.03814401440353099	0.5077403722193351	0.016042996505596388	0.03729062493900691	0.14564564564564564
0.030713672183506003	0.03582321539269765	0.5077427645283225	0.016130624396859368	0.03776659928041719	0.14714714714714713
0.030790345497831797	0.033721900186909855	0.5077451562927663	0.01621954195458555	0.038248275386224155	0.14864864864864866
0.030896727050383304	0.03181136271324126	0.5077475475126532	0.01630941278057087	0.03873538974179529	0.15015015015015015
0.031029524349426327	0.030065449734034123	0.5077499381879689	0.016400000442900887	0.03922776885916262	0.15165165165165165
0.031185810558531826	0.028460719850305866	0.5077523283187003	0.016491139602161045	0.03972530200318793	0.15315315315315314
0.03136298808996707	0.026976489601212204	0.5077547179048335	0.0165827151319229	0.04022792185252246	0.15465465465465467
0.03155875549039683	0.025594787236921768	0.507757106946355	0.0166746471298694	0.040735590886954165	0.15615615615615616
0.03177107731274434	0.02430023430852821	0.5077594954432514	0.016766880235118024	0.041248291874639596	0.15765765765765766
0.031998156708621606	0.023079873963147212	0.5077618833955087	0.016859376068917863	0.04176602127174594	0.15915915915915915
0.03223841050834342	0.021922962989381723	0.5077642708031133	0.016952107923358	0.04228878467497241	0.16066066066066065
0.0324904465817812	0.020820742445462725	0.507766657666052	0.01704505705575795	0.04281659371003084	0.16216216216216217
0.03275304329452537	0.019766199310871167	0.5077690439843106	0.017138210121331102	0.04334946391695807	0.16366366366366367
0.03302513089111893	0.018753829191228033	0.5077714297578763	0.017231557406778543	0.04388741332223696	0.16516516516516516
0.03330577465140294	0.017779407800130834	0.5077738149867347	0.017325091623303306	0.04443046148060872	0.16666666666666666
0.03359415967800426	0.016839776830473763	0.507776199670873	0.017418807087514084	0.0449786288357293	0.16816816816816815
0.033889577183269605	0.01593264796983474	0.5077785838102769	0.01751269916934198	0.04553193629568831	0.16966966966966968
0.034191412152951885	0.015056427240135955	0.507780967404933	0.01760676392244761	0.04609040495226936	0.17117117117117117
0.03449913227202457	0.014210060558449828	0.507783350454828	0.017700997838466275	0.04665405589567876	0.17267267267267267
0.03481227800538398	0.013392900413273033	0.5077857329599482	0.017795397684698143	0.04722291009222756	0.17417417417417416
0.03513045373308221	0.012604592805918547	0.5077881149202801	0.01788996039763294	0.04779698830323045	0.17567567567567569
0.03545331984623604	0.011844983088938138	0.50779049633581	0.017984683013575156	0.04837631103069903	0.17717717717717718
0.035780585715966214	0.01111403900765128	0.5077928772065243	0.01807956262375175	0.04896089848033079	0.17867867867867868
0.03611200345368359	0.010411789080968754	0.5077952575324097	0.018174596345465404	0.04955077053558419	0.18018018018018017
0.036447362386785864	0.009738274409270132	0.5077976373134524	0.018269781303692435	0.050145946738810315	0.18168168168168167
0.03678648417936779	0.00909351203873556	0.507800016549639	0.01836511461943365	0.050746446276845	0.1831831831831832
0.03712921853288484	0.00847746811593478	0.507802395240956	0.018460593402402418	0.05135228796940184	0.18468468468468469
0.03747543940683356	0.007890039210858943	0.5078047733873898	0.018556214746479935	0.05196349025921158	0.18618618618618618
0.03782504170441736	0.007331040352709401	0.5078071509889268	0.018651975726924556	0.05258007120324525	0.18768768768768768
0.03817793837284086	0.006800198496673179	0.5078095280455536	0.01874787339868611	0.053202048464605495	0.1891891891891892
0.038534057872310894	0.006297150311469175	0.5078119045572566	0.018843904795411936	0.05382943930482809	0.1906906906906907
0.038893341972010165	0.005821443339729805	0.5078142805240222	0.018940066928883628	0.05446226057643739	0.1921921921921922
0.03925574383524429	0.005372539732020188	0.5078166559458372	0.01903635678872049	0.055100528715657536	0.19369369369369369
0.03962122635964277	0.0049498218882721755	0.5078190308226878	0.019132771342247536	0.0557442597352231	0.19519519519519518
0.039989760741718484	0.004552599456935193	0.5078214051545605	0.01922930753446487	0.0563934692172546	0.1966966966966967
0.04036132523826142	0.004180117242597821	0.5078237789414419	0.019325962288079264	0.05704817230617876	0.1981981981981982
0.04073590409996643	0.003831563658285926	0.5078261521833185	0.019422732503574472	0.05770838370168373	0.1996996996996997
0.04111348665537836	0.0035060794305645368	0.5078285248801768	0.019519615059305554	0.05837411765170233	0.2012012012012012
0.04149406652568866	0.003202766325605468	0.5078308970320033	0.019616606811608733	0.05904538794542259	0.20270270270270271
0.041877640953149976	0.0029206957141933057	0.5078332686387845	0.019713704594921423	0.05972220790632328	0.2042042042042042
0.04226421022789563	0.0026589168348039407	0.507835639700507	0.019810905221909435	0.06040459038523703	0.2057057057057057
0.042653777199775325	0.002416464647828922	0.5078380102171575	0.019908205483599454	0.06109254775344037	0.2072072072072072
0.043046346863459706	0.0021923672019827103	0.5078403801887218	0.02000560214951567	0.06178609189577397	0.2087087087087087
0.04344192600653337	0.0019856524569801057	0.5078427496151872	0.02010309196782012	0.06248523420379463	0.21021021021021022
0.04384052291160902	0.001795354525588873	0.5078451184965401	0.02020067166545615	0.06318998556896031	0.21171171171171171
0.04424214710465887	0.001620519313867979	0.5078474868327667	0.020298337948294918	0.06390035637585198	0.2132132132132132
0.04464680914279362	0.0014602095513730463	0.5078498546238539	0.020396087501284795	0.06461635649543289	0.2147147147147147
0.04505452043563068	0.0013135092138072905	0.5078522218697881	0.02049391698860353	0.06533799527834865	0.21621621621621623
0.045465293095195904	0.00117952734938233	0.5078545885705558	0.020591823053813227	0.06606528154827035	0.21771771771771772
0.04587913981000789	0.0010574013273152473	0.5078569547261436	0.020689802320018057	0.06679822359528224	0.21921921921921922
0.046296073739609304	0.0009462995326544766	0.5078593203365382	0.020787851390024675	0.06753682916931805	0.22072072072072071
0.04671610842634642	0.0008454235361803768	0.5078616854017259	0.02088596684650538	0.06828110547364616	0.2222222222222222
0.04713925772166588	0.0007540097716170534	0.5078640499216935	0.02098414525216394	0.06903105915840778	0.22372372372372373
0.04756553572460085	0.00067133075494623	0.5078664138964277	0.021082383149904134	0.06978669631421029	0.22522522522522523
0.04799495673046919	0.0005966958823406475	0.5078687773259146	0.021180677063001006	0.07054802246577711	0.22672672672672672
0.04842753518810717	0.0005294518442304629	0.5078711402101412	0.021279023495274735	0.0713150425656581	0.22822822822822822
0.048863285664220615	0.000468982693369185	0.5078735025490939	0.02137741893126726	0.07208776098800193	0.22972972972972971
0.04930222281365798	0.0004147096045575171	0.5078758643427597	0.021475859836421474	0.07286618152239296	0.23123123123123124
0.0497443613545984	0.00036609036299024616	0.5078782255911245	0.02157434265726316	0.07365030736775639	0.23273273273273273
0.05018971604780954	0.0003226186170851209	0.5078805862941752	0.021672863821585522	0.07444014112633186	0.23423423423423423
0.05063830167926791	0.0002838229302016021	0.5078829464518987	0.02177141973863638	0.07523568479772057	0.23573573573573572
0.051090133045549074	0.0002492656639253489	0.5078853060642812	0.02187000679930798	0.07603693977300692	0.23723723723723725
0.05154522494149561	0.00021854172364151636	0.5078876651313098	0.021968621376329413	0.07684390682895756	0.23873873873873874
0.05200359214975174	0.00019127719500192764	0.5078900236529704	0.02206725982446167	0.07765658612230039	0.24024024024024024
0.052465249431824575	0.00016712789765933747	0.5078923816292503	0.022165918480695296	0.07847497718408669	0.24174174174174173
0.05293021152038979	0.0001457778803427288	0.5078947390601359	0.022264593664450594	0.07929907891413832	0.24324324324324323
0.053398493112608914	0.0001269378790227515	0.5078970959456135	0.02236328167778041	0.08012888957558205	0.24474474474474475
0.0538701088642662	0.00011034375760280824	0.5078994522856703	0.022461978805575575	0.08096440678947532	0.24624624624624625
0.054345073384567025	9.575494830095261e-05	0.5079018080802927	0.022560681315772747	0.0818056275295245	0.24774774774774774
0.05482340123146855	8.295290668791374e-05	0.5079041633294672	0.02265938545956488	0.08265254811689879	0.24924924924924924
0.0553051069074362	7.173959423973499e-05	0.5079065180331808	0.022758087471614282	0.08350516421514272	0.25075075075075076
0.055790204855539274	6.193599926794566e-05	0.5079088721914194	0.022856783570268012	0.08436347082518922	0.25225225225225223
0.056278709455815604	5.338070521980268e-05	0.5079112258041706	0.02295546995777596	0.08522746228047608	0.25375375375375375
0.05677063502184688	4.592851360617054e-05	0.5079135788714205	0.02305414282051129	0.08609713224216903	0.2552552552552553
0.05726599579749879	3.9449127221628314e-05	0.5079159313931558	0.023152798329193387	0.0869724736944935	0.25675675675675674
0.05776480595378822	3.382589787395107e-05	0.5079182833693634	0.023251432639113334	0.08785347894017702	0.25825825825825827
0.05826707958584616	2.8954641538865405e-05	0.5079206348000299	0.02335004189036166	0.08874013959600659	0.25975975975975973
0.05877283070995339	2.474252269922593e-05	0.5079229856851418	0.02344862220805873	0.08963244658850239	0.26126126126126126
0.059282073260627385	2.1107008611749985e-05	0.507925336024686	0.023547169702587342	0.09053039014971014	0.2627627627627628
0.05979482108774618	1.797489336368788e-05	0.5079276858186491	0.023645680469827856	0.09143395981311637	0.26426426426426425
0.06031108795369603	1.5281390829503968e-05	0.5079300350670177	0.02374415059139563	0.09234314440968729	0.26576576576576577
0.0608308875305322	1.2969295005904993e-05	0.5079323837697788	0.023842576134880847	0.09325793206403493	0.26726726726726724
0.06135423339714653	1.098820568375176e-05	0.5079347319269185	0.023940953154090654	0.09417831019071368	0.26876876876876876
0.061881139036433455	9.293816998403213e-06	0.5079370795384244	0.024039277689293655	0.09510426549064767	0.2702702702702703
0.06241161783245167	7.847266076456174e-06	0.5079394266042824	0.024137545767466677	0.0960357839476942	0.27177177177177175
0.06294568306757588	6.614538757210339e-06	0.5079417731244795	0.02423575340254386	0.09697285082534439	0.2732732732732733
0.0634833479196365	5.565929202144857e-06	0.5079441190990026	0.02433389659566797	0.09791545066356301	0.2747747747747748
0.06402462545904541	4.675550106139065e-06	0.5079464645278381	0.02443197133544399	0.09886356727577188	0.27627627627627627
0.06456952864590472	3.920890181386463e-06	0.5079488094109729	0.024529973598194924	0.09981718374597758	0.2777777777777778
0.06511807032709893	3.282415590668388e-06	0.5079511537483936	0.024627899348219826	0.10077628242604676	0.27927927927927926
0.06567026323336832	2.7432120531473095e-06	0.507953497540087	0.024725744538053998	0.10174084493313221	0.2807807807807808
0.06622611997636346	2.28866442597368e-06	0.5079558407860401	0.02482350510873133	0.10271085214725045	0.2822822822822823
0.0667856530456806	1.9061706722374229e-06	0.5079581834862394	0.02492117699004883	0.10368628420901492	0.28378378378378377
0.06734887480587741	1.5848872542445564e-06	0.5079605256406717	0.02501875610083329	0.10466712051752684	0.2852852852852853
0.06791579749346903	1.3155031354852783e-06	0.5079628672493237	0.02511623834920995	0.10565333972842525	0.28678678678678676
0.06848643321390495	1.090039730326953e-06	0.507965208312182	0.02521361963287335	0.10664491975210026	0.2882882882882883
0.06906079393852615	9.01674303354483e-07	0.5079675488292337	0.025310895839360192	0.10764183775207002	0.2897897897897898
0.06963889150150347	7.44584486893106e-07	0.5079698888004653	0.025408062846324225	0.10864407014352535	0.2912912912912913
0.070220737596757	6.13811752621592e-07	0.5079722282258639	0.025505116521813132	0.109651592592044	0.2927927927927928
0.07080634377485691	5.051418388412806e-07	0.5079745671054159	0.02560205272454745	0.11066438001247553	0.29429429429429427
0.07139572143990675	4.1500029688582686e-07	0.5079769054391081	0.025698867304201373	0.11168240656800171	0.2957957957957958
0.0719888818464084	3.403614767211867e-07	0.5079792432269276	0.02579555610168556	0.11270564566937154	0.2972972972972973
0.07258583609611084	2.7866942174282715e-07	0.507981580468861	0.025892114949431812	0.11373406997431611	0.2987987987987988
0.07318659513484145	2.2776928519810945e-07	0.5079839171648947	0.025988539671679634	0.11476765138714339	0.3003003003003003
0.07379116974932189	1.8584801489723048e-07	0.5079862533150163	0.02608482608476467	0.11580636105851594	0.3018018018018018
0.0743995705639683	1.5138317851970316e-07	0.507988588919212	0.026180969997408977	0.11685016938541411	0.3033033033033033
0.07501180803767649	1.2309891867514469e-07	0.5079909239774688	0.026276967211013035	0.11789904601128538	0.3048048048048048
0.07562789246059304	9.99281349085512e-08	0.5079932584897734	0.026372813519949675	0.11895295982638368	0.3063063063063063
0.07624783395087273	8.098008916497657e-08	0.5079955924561126	0.026468504711859624	0.12001187896829973	0.3078078078078078
0.07687164245142296	6.551272207319125e-08	0.5079979258764735	0.02656403656794882	0.12107577082268431	0.30930930930930933
0.07749932772663572	5.2909050088309945e-08	0.5080002587508428	0.02665940486328744	0.12214460202416655	0.3108108108108108
0.07813089935910833	4.2657088432102355e-08	0.508002591079207	0.02675460536711059	0.12321833845746981	0.3123123123123123
0.07876636674635278	3.4332812317226366e-08	0.5080049228615534	0.026849633843120623	0.12429694525872596	0.3138138138138138
0.0794057390974953	2.7585729600061337e-08	0.5080072540978684	0.02694448604979108	0.12538038681699085	0.3153153153153153
0.08004902542996628	2.212669225607572e-08	0.5080095847881391	0.027039157740672188	0.1264686267759615	0.31681681681681684
0.08069623456618177	1.7717622397765493e-08	0.5080119149323522	0.027133644664697934	0.1275616280358987	0.3183183183183183
0.08134737513021671	1.416287144122009e-08	0.5080142445304949	0.027227942566494683	0.12865935275575469	0.31981981981981983
0.08200245554447158	1.1301968945493656e-08	0.5080165735825537	0.027322047186691234	0.12976176235550885	0.3213213213213213
0.08266148402633267	9.003551054916742e-09	0.5080189020885153	0.027415954262230376	0.13086881751871246	0.3228228228228228
0.08332446858482657	7.1602878030174416e-09	0.5080212300483671	0.027509659526681857	0.13198047819524436	0.32432432432432434
0.08399141701727084	5.68465419837997e-09	0.5080235574620955	0.02760315871055678	0.1330967036042788	0.3258258258258258
0.08466233690592044	4.505412391956054e-09	0.5080258843296875	0.02769644754162335	0.1342174522374671	0.32732732732732733
0.08533723561461205	3.5646916789984936e-09	0.5080282106511299	0.027789521745223932	0.135342681862334	0.3288288288288288
0.08601612028540562	2.815569946016863e-09	0.5080305364264098	0.02788237704459351	0.13647234952589157	0.3303303303303303
0.08669899783522615	2.2200747353696516e-09	0.5080328616555141	0.027975009161179266	0.137606411558469	0.33183183183183185
0.08738587495250479	1.7475346416353647e-09	0.5080351863384294	0.028067413814961546	0.13874482357776352	0.3333333333333333
0.08807675809382146	1.3732225230118723e-09	0.5080375104751423	0.028159586724775997	0.13988754049310984	0.33483483483483484
0.08877165348054897	1.0772412311237433e-09	0.5080398340656407	0.028251523608636805	0.14103451650997137	0.3363363363363363
0.08947056709550116	8.436104338660983e-10	0.5080421571099107	0.02834322018406118	0.14218570513465392	0.33783783783783783
0.09017350467958404	6.595198065919861e-10	0.5080444796079394	0.028434672168394872	0.14334105917924242	0.33933933933933935
0.09088047172845291	5.147195552218144e-10	0.5080468015597139	0.028525875279138805	0.1445005307667622	0.3408408408408408
0.09159147348917551	4.010240504017029e-10	0.5080491229652206	0.02861682523427678	0.1456640713365644	0.34234234234234234
0.09230651495690242	3.1190841749249364e-10	0.5080514438244468	0.028707517752604092	0.14683163164993868	0.34384384384384387
0.09302560087154589	2.421813505101832e-10	0.5080537641373795	0.0287979485540572	0.14800316179595122	0.34534534534534533
0.09374873571446847	1.8772029300673613e-10	0.5080560839040051	0.02888811336004434	0.14917861119751075	0.34684684684684686
0.0944759237051821	1.4525753683285967e-10	0.5080584031243113	0.028978007893776976	0.1503579286176622	0.3483483483483483
0.09520716879805931	1.1220780137418637e-10	0.5080607217982845	0.029067627880602187	0.1515410621661083	0.34984984984984985
0.09594247467905748	8.652953212003908e-11	0.5080630399259116	0.029156969048335857	0.1527279593059611	0.35135135135135137
0.09668184476245728	6.66135506830993e-11	0.5080653575071802	0.029246027127596642	0.15391856686072106	0.35285285285285284
0.09742528218761687	5.119384351306448e-11	0.5080676745420762	0.029334797852140774	0.15511283102148724	0.35435435435435436
0.0981727898157425	3.927623185728026e-11	0.5080699910305875	0.029423276959197463	0.1563106973543964	0.35585585585585583
0.09892437022667766	3.008145363312369e-11	0.5080723069727004	0.029511460189805147	0.157512110808292	0.35735735735735735
0.09968002571571098	2.2999836464549108e-11	0.5080746223684021	0.02959934328914829	0.15871701572262292	0.3588588588588589
0.10043975829040525	1.75552736056104e-11	0.5080769372176797	0.02968692200689475	0.15992535583557335	0.36036036036036034
0.10120356966744808	1.3376650564346577e-11	0.5080792515205199	0.029774192097533948	0.16113707429242133	0.36186186186186187
0.10197146126952585	1.0175226543985114e-11	0.50808156527691	0.02986114932071526	0.16235211365412727	0.36336336336336333
0.1027434342222225	7.7267652431159e-12	0.5080838784868366	0.029947789441587228	0.16357041590615232	0.36486486486486486
0.10351948935094404	5.857445726153735e-12	0.5080861911502867	0.030034108231137002	0.164791922467506	0.3663663663663664
0.10429962717787072	4.432775676833181e-12	0.5080885032672476	0.030120101466530345	0.16601657420002194	0.36786786786786785
0.10508384791893773	3.3488844304768213e-12	0.5080908148377061	0.03020576493145201	0.16724431141786278	0.36936936936936937
0.10587215148084639	2.525698416071766e-12	0.5080931258616493	0.030291094416446424	0.1684750738972523	0.3708708708708709
0.10666453745810674	1.901602539525736e-12	0.508095436339064	0.030376085719258723	0.1697088008864347	0.37237237237237236
0.10746100513011364	1.4292721482100109e-12	0.5080977462699372	0.03046073464517611	0.17094543111586025	0.3738738738738739
0.10826155345825698	1.0724252684192794e-12	0.5081000556542562	0.030545037007369335	0.1721849028085968	0.37537537537537535
0.10906618108306844	8.032968629903738e-13	0.5081023644920079	0.03062898862723452	0.17342715369096542	0.3768768768768769
0.10987488632140534	6.006784189631477e-13	0.508104672783179	0.030712585334735053	0.17467212100339952	0.3783783783783784
0.1106876671636742	4.4839928593027013e-13	0.5081069805277567	0.030795822968743603	0.1759197415115277	0.37987987987987987
0.1115045212710947	3.341525048011139e-13	0.508109287725728	0.03087869737738429	0.17716995151747617	0.3813813813813814
0.1123254459730055	2.4858874101575316e-13	0.5081115943770802	0.030961204418374858	0.17842268687139273	0.38288288288288286
0.11315043826421459	1.8461845579443297e-13	0.5081139004817999	0.031043339959368855	0.17967788298318882	0.3843843843843844
0.11397949480239422	1.368754936798223e-13	0.5081162060398747	0.031125099878297785	0.1809354748344985	0.3858858858858859
0.11481261190552337	1.0130554292725839e-13	0.508118511051291	0.031206480063713175	0.18219539699085427	0.38738738738738737
0.11564978554937863	7.485100632327177e-14	0.5081208155160362	0.03128747641512861	0.1834575836140758	0.3888888888888889
0.1164910113650749	5.52101597721343e-14	0.5081231194340974	0.031368084843361496	0.18472196847487116	0.39039039039039036
0.11733628463665874	4.065343898709011e-14	0.5081254228054611	0.03144830127087473	0.18598848496564946	0.3918918918918919
0.11818560029875436	2.988357151597931e-14	0.5081277256301151	0.03152812163211812	0.18725706611354115	0.3933933933933934
0.1190389529342651	2.1929293339843173e-14	0.5081300279080462	0.03160754187386946	0.18852764459362495	0.3948948948948949
0.1198963367721321	1.6064739907589187e-14	0.5081323296392413	0.03168655795557548	0.18980015274236026	0.3963963963963964
0.1207577456851506	1.1748425994147232e-14	0.5081346308236874	0.031765165849692203	0.19107452257122	0.39789789789789787
0.1216231731878474	8.577141952019331e-15	0.508136931461372	0.03184336154202516	0.19235068578052508	0.3993993993993994
0.12249261243441945	6.251186201402038e-15	0.5081392315522817	0.03192114103206897	0.19362857377347548	0.4009009009009009
0.12336605621673638	4.548196273763061e-15	0.508141531096404	0.03199850033334661	0.19490811767037636	0.4024024024024024
0.12424349696240873	3.303489160753059e-15	0.5081438300937255	0.03207543547374807	0.19618924832305742	0.4039039039039039
0.12512492673292233	2.395319773185708e-15	0.5081461285442338	0.032151942495868495	0.1974718963294803	0.40540540540540543
0.12601033722184232	1.733848065681776e-15	0.5081484264479156	0.03222801745734582	0.1987559920485347	0.4069069069069069
0.12689971975308748	1.2528973835398758e-15	0.5081507238047583	0.032303656431197605	0.2000414656150178	0.4084084084084084
0.1277930652792766	9.038094785247474e-16	0.5081530206147489	0.032378855506157385	0.20132824695479346	0.4099099099099099
0.12869036438014927	6.508714264030627e-16	0.5081553168778742	0.032453610787010166	0.20261626580013195	0.4114114114114114
0.1295916072610625	4.679187477707878e-16	0.5081576125941215	0.03252791839492729	0.20390545170522184	0.41291291291291293
0.13049678375156432	3.3581694877452555e-16	0.5081599077634784	0.03260177446780039	0.2051957340618545	0.4144144144144144
0.1314058833040479	2.4059782766832887e-16	0.5081622023859313	0.03267517516057468	0.20648704211527671	0.4159159159159159
0.13231889499248548	1.720829005184114e-16	0.5081644964614677	0.03274811664558121	0.20777930498020772	0.4174174174174174
0.13323580751124656	1.2286852896191595e-16	0.5081667899900748	0.0328205951128683	0.20907245165701596	0.4189189189189189
0.13415660917399966	8.757910952885611e-17	0.5081690829717395	0.03289260677053201	0.2103664110480556	0.42042042042042044
0.13508128791270116	6.231854670351147e-17	0.5081713754064489	0.03296414784504565	0.21166111197415352	0.4219219219219219
0.13600983127667246	4.426811544379928e-17	0.5081736672941902	0.03303521458158821	0.2129564831912484	0.42342342342342343
0.1369422264317669	3.139219447336647e-17	0.5081759586349509	0.03310580324437172	0.21425245340717328	0.4249249249249249
0.13787846015962876	2.222333555110168e-17	0.5081782494287175	0.033175910116967626	0.21554895129858115	0.4264264264264264
0.13881851885704577	1.570557122373111e-17	0.5081805396754778	0.0332455315026318	0.21684590552800703	0.42792792792792794
0.13976238853539674	1.1080392760180614e-17	0.5081828293752186	0.03331466372462858	0.21814324476106275	0.4294294294294294
0.14071005482019716	7.803932392749158e-18	0.5081851185279271	0.033383303126553424	0.21944089768376113	0.43093093093093093
0.14166150295074267	5.486921755791803e-18	0.5081874071335905	0.03345144607265442	0.2207387930199636	0.43243243243243246
0.1426167177798539	3.85124334840921e-18	0.5081896951921958	0.033519088948152385	0.22203685954894767	0.4339339339339339
0.1435756837737239	2.698547585090485e-18	0.5081919827037307	0.03358622815955968	0.22333502612308895	0.43543543543543545
0.14453838501186875	1.887626759278783e-18	0.5081942696681817	0.03365286013499764	0.22463322168565342	0.4369369369369369
0.14550480518718556	1.3181325824501096e-18	0.5081965560855365	0.03371898132451256	0.22593137528869528	0.43843843843843844
0.14647492760611647	9.188804055838755e-19	0.5081988419557818	0.033784588200390216	0.227229416111054	0.43993993993993996
0.14744873518892368	6.39463574858454e-19	0.5082011272789055	0.03384967725746891	0.22852727347644747	0.44144144144144143
0.1484262104700741	4.442521692599445e-19	0.5082034120548938	0.033914245013450965	0.22982487687165526	0.44294294294294295
0.14940733559873767	3.0810605146471604e-19	0.5082056962837349	0.033978288009212605	0.23112215596478577	0.4444444444444444
0.15039209233939987	2.133181579547252e-19	0.5082079799654154	0.03404180280911225	0.23241904062362365	0.44594594594594594
0.15138046207259	1.4743898980367005e-19	0.5082102630999228	0.03410478600129722	0.233715460934051	0.44744744744744747
0.15237242579572768	1.0173111246658088e-19	0.5082125456872443	0.034167234198008586	0.2350113472185367	0.44894894894894893
0.15336796412408835	7.007323475687283e-20	0.5082148277273668	0.03422914403588444	0.23630663005468988	0.45045045045045046
0.15436705729189001	4.8184511872506564e-20	0.5082171092202777	0.034290512176261306	0.2376012402938688	0.4519519519519519
0.15536968515350227	3.3076510544986403e-20	0.5082193901659643	0.03435133530547382	0.23889510907984282	0.45345345345345345
0.1563758271847796	2.2666728100114606e-20	0.508221670564414	0.03441161013515242	0.24018816786749905	0.45495495495495497
0.15738546248452046	1.5506540173774034e-20	0.5082239504156134	0.03447133340251938	0.241480348441589	0.45645645645645644
0.15839856977605327	1.0590047486791198e-20	0.5082262297195506	0.034530501870682684	0.24277158293550843	0.45795795795795796
0.1594151274089514	7.220010542506265e-21	0.5082285084762123	0.03458911232892813	0.2440618038501058	0.45945945945945943
0.16043511336087793	4.913994671369463e-21	0.5082307866855857	0.03464716159300932	0.2453509440725107	0.46096096096096095
0.16145850523956243	3.338785017617149e-21	0.5082330643476585	0.03470464650543565	0.2466389368949779	0.4624624624624625
0.1624852802849105	2.264639906929352e-21	0.5082353414624173	0.03476156393575833	0.24792571603374047	0.46396396396396394
0.16351541537124759	1.5334399779700937e-21	0.5082376180298499	0.0348179107808541	0.24921121564786483	0.46546546546546547
0.16454888700969905	1.0365525685568198e-21	0.5082398940499433	0.03487368396520701	0.2504953703581013	0.466966966966967
0.1655856713507064	6.994759843739822e-22	0.5082421695226851	0.0349288804411879	0.2517781152657248	0.46846846846846846
0.166625744186683	4.712064313975359e-22	0.5082444444480618	0.03498349718933175	0.25305938597135713	0.46996996996997
0.16766908095480837	3.168885417557924e-22	0.5082467188260618	0.03503753121861267	0.2543391185937654	0.47147147147147145
0.16871565673996386	2.1274471878299035e-22	0.5082489926566713	0.03509097956671676	0.2556172497886304	0.47297297297297297
0.16976544627781015	1.425830711995558e-22	0.5082512659398783	0.035143839300312514	0.256893716767276	0.4744744744744745
0.17081842395800761	9.539685724551051e-23	0.5082535386756699	0.03519610751531896	0.2581684573153548	0.47597597597597596
0.17187456382758143	6.371726051765944e-23	0.5082558108640334	0.03524778133717142	0.2594414098114814	0.4774774774774775
0.17293383959443126	4.248513948065774e-23	0.5082580825049557	0.03529885792108478	0.2607125132458083	0.47897897897897895
0.1739962246309878	2.8279643268218756e-23	0.5082603535984249	0.03534933445231436	0.26198170723853453	0.4804804804804805
0.17506169197801585	1.8791771824218592e-23	0.5082626241444277	0.03539920814641433	0.2632489320583425	0.481981981981982
0.17613021434856607	1.2465751336030121e-23	0.5082648941429514	0.03544847624949347	0.26451412864075413	0.48348348348348347
0.17720176413207558	8.25517175877918e-24	0.5082671635939835	0.035497136038468595	0.26577723860640073	0.484984984984985
0.17827631339861785	5.457461659009768e-24	0.5082694324975117	0.0355451848213152	0.26703820427919717	0.48648648648648646
0.17935383390330398	3.601738665680405e-24	0.5082717008535226	0.035592619937315564	0.2682969687044143	0.487987987987988
0.18043429709083394	2.3729611516997087e-24	0.5082739686620038	0.035639438757304256	0.26955347566664234	0.4894894894894895
0.18151767410020117	1.5607235509094625e-24	0.5082762359229429	0.035685638683910836	0.2708076697076381	0.49099099099099097
0.1826039357695483	1.0247507965907158e-24	0.508278502636327	0.035731217151799985	0.2720594961440467	0.4924924924924925
0.18369305264117683	6.716878161905921e-25	0.5082807688021433	0.03577617162790879	0.27330890108499206	0.49399399399399396
0.18478499496670953	4.395148993440578e-25	0.5082830344203795	0.035820499611681295	0.27455583144952916	0.4954954954954955
0.185879732712407	2.8710229142367406e-25	0.5082852994910227	0.035864198635300236	0.2758002349839476	0.496996996996997
0.18697723556463847	1.8722189670656082e-25	0.5082875640140605	0.03590726626391598	0.27704206027892264	0.4984984984984985
0.18807747293550706	1.2188030937741696e-25	0.5082898279894799	0.03594970009587253	0.2782812567865019	0.5
0.1891804139686293	7.927704618146995e-26	0.5082920914172686	0.03599149776293072	0.27951777483692575	0.5015015015015015
0.19028602754507043	4.060615246427627e-22	0.5082943542974134	0.036032656930488405	0.2807515656552659	0.503003003003003
0.19139428228943306	2.494055552606214e-16	0.5082966166299023	0.03607317529779776	0.28198258137788307	0.5045045045045045
0.19250514657610243	1.6075168115874023e-11	0.5082988784147225	0.03611305059817956	0.28321077506868914	0.506006006006006
0.1936185885356451	1.0871390090718171e-07	0.5083011396518616	0.03615228059923454	0.2844361007352099	0.5075075075075075
0.19473457606136294	7.714269210056023e-05	0.5083034003413065	0.03619086310305155	0.2856585133444396	0.509009009009009
0.19585307681600153	0.005743606217428051	0.5083056604830445	0.03622879594641283	0.2868779688384784	0.5105105105105106
0.19697405823861233	0.044869856272094825	0.5083079200770637	0.03626607700099611	0.28809442414994835	0.512012012012012
0.19809748755156908	0.03677941819758749	0.508310179123351	0.03630270417357355	0.2893078372171752	0.5135135135135135
0.19922333176773696	0.0031632621637877447	0.5083124376218939	0.03633867540620767	0.2905181669991328	0.515015015015015
0.20035155769779475	2.854602709036984e-05	0.5083146955726796	0.03637398867644398	0.29172537349014044	0.5165165165165165
0.20148213195770898	2.7029394418684468e-08	0.5083169529756959	0.03640864199750048	0.2929294177343046	0.5180180180180181
0.20261502097635933	2.6853884262317705e-12	0.5083192098309302	0.036442633418453954	0.29413026183969887	0.5195195195195195
0.2037501910033151	2.7993555683028e-17	0.5083214661383697	0.036475961024423034	0.2953278689922744	0.521021021021021
0.20488760811676016	3.061902961145133e-23	0.5083237218980017	0.03650862293674787	0.29652220346949154	0.5225225225225225
0.2060272382315679	1.040000694041221e-28	0.508325977109814	0.03654061731316675	0.29771323065366634	0.524024024024024
0.20716904710752287	6.354048751692115e-29	0.5083282317737935	0.03657194234798913	0.29890091704502464	0.5255255255255256
0.20831300035768874	4.010994856053076e-29	0.5083304858899282	0.03660259627226559	0.3000852302744546	0.527027027027027
0.2094590634569223	2.5276130734326444e-29	0.5083327394582053	0.036632577353954233	0.30126613911595235	0.5285285285285285
0.2106072017505299	1.5901057433847141e-29	0.5083349924786122	0.03666188389808383	0.3024436134987501	0.53003003003003
0.21175738046306736	9.986155968561265e-30	0.5083372449511363	0.03669051424691347	0.30361762451912205	0.5315315315315315
0.21290956470727926	6.260767968994469e-30	0.5083394968757653	0.03671846678008887	0.30478814445186025	0.5330330330330331
0.21406371949317893	3.9184453833999654e-30	0.5083417482524865	0.03674573991479522	0.30595514676141083	0.5345345345345345
0.21521980973726423	2.4482564777351184e-30	0.5083439990812876	0.03677233210590651	0.3071186061126662	0.536036036036036
0.21637780027186923	1.527062991145924e-30	0.5083462493621553	0.03679824184613148	0.30827849838140314	0.5375375375375375
0.2175376558546495	9.508541735617123e-31	0.5083484990950782	0.03682346766615593	0.3094348006643628	0.539039039039039
0.2186993411781984	5.910548800283738e-31	0.5083507482800428	0.03684800813478167	0.31058749128896085	0.5405405405405406
0.2198628208797923	3.667740687475089e-31	0.5083529969170368	0.03687186185906176	0.311736549822626	0.542042042042042
0.2210280595512636	2.272094361999229e-31	0.5083552450060482	0.03689502748443238	0.3128819570817561	0.5435435435435435
0.22219502174899655	1.4051122831135864e-31	0.5083574925470642	0.03691750369484095	0.3140236951402855	0.545045045045045
0.22336367200404617	8.674663196754498e-32	0.508359739540072	0.036939289212870756	0.31516174733785657	0.5465465465465466
0.22453397483237608	5.346273086837228e-32	0.5083619859850593	0.036960382799861975	0.3162960982875926	0.5480480480480481
0.22570589474521252	3.2893234473264156e-32	0.5083642318820136	0.03698078325602903	0.3174267338834573	0.5495495495495496
0.226879396259512	2.0203143486278742e-32	0.5083664772309227	0.03700048942057428	0.3185536413072026	0.551051051051051
0.22805444390854038	1.2387630453029316e-32	0.5083687220317735	0.03701950017179824	0.319676809034892	0.5525525525525525
0.22923100225255777	7.582535618897266e-33	0.5083709662845541	0.037037814427205794	0.3207962268429972	0.5540540540540541
0.23040903588960965	4.633376615110321e-33	0.5083732099892516	0.037055431143609124	0.3219118858140588	0.5555555555555556
0.2315885094664175	2.8264263358299388e-33	0.5083754531458536	0.03707234931722659	0.32302377834190665	0.5570570570570571
0.2327693876893679	1.7212131880781123e-33	0.508377695754348	0.037088567983778145	0.32413189813643256	0.5585585585585585
0.23395163533559485	1.046377961918216e-33	0.5083799378147218	0.03710408621857688	0.3252362402279106	0.56006006006006
0.235135217264153	6.350375833003636e-34	0.5083821793269628	0.03711890313661695	0.32633680097085593	0.5615615615615616
0.236320098427277	3.8473987421012936e-34	0.5083844202910586	0.03713301789265759	0.32743357804742246	0.5630630630630631
0.2375062438817228	2.3269759449540382e-34	0.5083866607069967	0.03714642968130362	0.32852657047032563	0.5645645645645646
0.238693618800189	1.4049909093268206e-34	0.5083889005747644	0.03715913773708191	0.32961577858529245	0.566066066066066
0.23988218848281082	8.468608576037949e-35	0.5083911398943497	0.03717114133451426	0.3307012040730277	0.5675675675675675
0.241071918368725	5.095743169789084e-35	0.5083933786657397	0.037182439788186424	0.331782849950694	0.5690690690690691
0.24226277404770005	3.060976020494061e-35	0.5083956168889223	0.03719303245281329	0.33286072057289934	0.5705705705705706
0.24345472127182743	1.8355628060393237e-35	0.5083978545638849	0.037202918723300366	0.33393482163218857	0.5720720720720721
0.2446477259672693	1.0988426205536302e-35	0.5084000916906153	0.037212098034801376	0.3350051601590307	0.5735735735735735
0.24584175424605817	6.566873769054858e-36	0.5084023282691004	0.037220569862772	0.3360717445213019	0.575075075075075
0.2470367724179425	3.917768460965566e-36	0.5084045642993287	0.03722833372301989	0.3371345844232556	0.5765765765765766
0.2482327470022745	2.3333279782471114e-36	0.5084067997812873	0.03723538917175073	0.3381936909039774	0.5780780780780781
0.2494296447399346	1.3872979250409605e-36	0.5084090347149636	0.037241735805610604	0.33924907633531937	0.5795795795795796
0.2506274326052865	8.234184809377379e-37	0.5084112691003455	0.03724737326172432	0.3403007544193111	0.581081081081081
0.2518260778181596	4.878972934041195e-37	0.5084135029374206	0.03725230121773008	0.34134874018504285	0.5825825825825826
0.25302554785584924	2.8859787761891797e-37	0.5084157362261763	0.037256519391810156	0.342393049985015	0.5840840840840841
0.25422581046513476	1.7041773240908768e-37	0.5084179689666004	0.03726002754271777	0.3434337014909548	0.5855855855855856
0.255426833674304	1.0046004234628796e-37	0.5084202011586804	0.03726282546980005	0.3444707136890922	0.5870870870870871
0.25662858580518244	5.911924196279115e-38	0.5084224328024037	0.03726491301301722	0.345504106874895	0.5885885885885885
0.25783103548515934	3.4731319409632757e-38	0.5084246638977586	0.037266290052957826	0.3465339026472578	0.5900900900900901
0.25903415165920374	2.0369043356177092e-38	0.508426894444732	0.0372669565108501	0.34756012390214447	0.5915915915915916
0.2602379036018673	1.1925508558541044e-38	0.5084291244433117	0.0372669123485695	0.34858279482567817	0.5930930930930931
0.2614422609292641	6.970117663647493e-39	0.5084313538934856	0.03726615756864232	0.3496019408866805	0.5945945945945946
0.26264719361102284	4.066869492900492e-39	0.5084335827952413	0.03726469221424549	0.350617588828653	0.596096096096096
0.2638526719822055	2.3688485079684985e-39	0.508435811148566	0.0372625163692024	0.35162976666120377	0.5975975975975976
0.26505866675518336	1.377435478059007e-39	0.5084380389534476	0.037259630157974975	0.3526385036509122	0.5990990990990991
0.26626514903146664	7.995804502529457e-40	0.5084402662098739	0.037256033745651757	0.35364383031163493	0.6006006006006006
0.26747209031347874	4.63350882696885e-40	0.5084424929178325	0.037251727337932174	0.3546457783942483	0.6021021021021021
0.2686794625162683	2.6804934333355046e-40	0.5084447190773108	0.03724671118110697	0.3556443808758278	0.6036036036036035
0.2698872379791535	1.5480194956525087e-40	0.508446944688297	0.03724098556203468	0.35663967194826207	0.6051051051051051
0.27109538947728945	8.924728831079798e-41	0.508449169750778	0.037234550808114324	0.3576316870063025	0.6066066066066066
0.2723038902331533	5.136538625021684e-41	0.5084513942647422	0.03722740728725419	0.3586204626350462	0.6081081081081081
0.2735127139279372	2.9512296967859527e-41	0.5084536182301765	0.037219555407836766	0.35960603659685264	0.6096096096096096
0.27472183471284556	1.6927483212208064e-41	0.5084558416470697	0.03721099561867985	0.3605884478176945	0.6111111111111112
0.27593122722028396	9.692564427345575e-42	0.5084580645154084	0.037201728408993794	0.3615677363729404	0.6126126126126126
0.2771408665749372	5.540410281172489e-42	0.5084602868351805	0.037191754308334886	0.3625439434725744	0.6141141141141141
0.2783507284047246	3.161564757860082e-42	0.5084625086063743	0.0371810738865549	0.3635171114458469	0.6156156156156156
0.27956078885162766	1.801022599525492e-42	0.5084647298289768	0.037169687753746926	0.36448728372536376	0.6171171171171171
0.28077102458238024	1.0242198026059577e-42	0.5084669505029761	0.03715759656018714	0.3654545048306094	0.6186186186186187
0.2819814127990145	5.814656977394578e-43	0.5084691706283595	0.03714480099627305	0.36641882035090867	0.6201201201201201
0.28319193124925457	3.2954289765528535e-43	0.5084713902051152	0.03713130179245769	0.36738027692782854	0.6216216216216216
0.28440255823674854	1.8644757447657483e-43	0.5084736092332308	0.03711709971918021	0.36833892223702036	0.6231231231231231
0.28561327263113134	1.053072920289912e-43	0.5084758277126938	0.03710219558679249	0.36929480496950357	0.6246246246246246
0.2868240538779121	5.937683952014018e-44	0.5084780456434921	0.03708659024548217	0.3702479748123971	0.6261261261261262
0.2880348820081739	3.342201541568327e-44	0.5084802630256133	0.03707028458519179	0.3711984824290967	0.6276276276276276
0.28924573764808154	1.878041211798354e-44	0.508482479859045	0.03705327953553418	0.37214637943890494	0.6291291291291291
0.2904566020281852	1.0534999674452022e-44	0.5084846961437754	0.03703557606570416	0.3730917183961121	0.6306306306306306
0.2916674569925152	5.899576814165311e-45	0.5084869118797917	0.03701717518438647	0.3740345527685364	0.6321321321321322
0.29287828500745655	3.2981022746519383e-45	0.5084891270670822	0.03699807793965995	0.3749749369155229	0.6336336336336337
0.29408906917039557	1.8406207058764446e-45	0.5084913417056339	0.03697828541889814	0.37591292606540816	0.6351351351351351
0.2952997932181317	1.025466347478055e-45	0.5084935557954353	0.03695779874866596	0.37684857629245194	0.6366366366366366
0.29651044153504247	5.703421226291651e-46	0.5084957693364738	0.03693661909461296	0.3777819444932423	0.6381381381381381
0.29772099916099637	3.1666962495284943e-46	0.508497982328737	0.03691474766136271	0.3787130883625776	0.6396396396396397
0.2989314517990037	1.755231050662262e-46	0.5085001947722132	0.03689218569239865	0.37964206636883074	0.6411411411411412
0.3001417858225953	9.712233248133811e-47	0.5085024066668895	0.036868934469946255	0.3805689377288003	0.6426426426426426
0.30135198828292387	5.364890223443831e-47	0.5085046180127544	0.036844995314851546	0.38149376238205424	0.6441441441441441
0.3025620469155753	2.9584177611729954e-47	0.5085068288097947	0.036820369586456105	0.38241660096477226	0.6456456456456456
0.30377195014708464	1.628602464902477e-47	0.5085090390579992	0.0367950586824684	0.3833375147830914	0.6471471471471472
0.30498168710114604	8.950094063420417e-48	0.5085112487573552	0.036769064038831546	0.38425656578596284	0.6486486486486487
0.3061912476045086	4.9101757474277823e-48	0.5085134579078503	0.036742387129587585	0.3851738165375235	0.6501501501501501
0.3074006221925506	2.6892018378706144e-48	0.5085156665094724	0.036715029466738124	0.3860893301889936	0.6516516516516516
0.3086098021145206	1.4703024712951472e-48	0.5085178745622096	0.03668699260010158	0.3870031704501027	0.6531531531531531
0.3098187793384408	8.025034355344087e-49	0.5085200820660497	0.036658278117166786	0.38791540156005266	0.6546546546546547
0.3110275465556602	4.37264317570237e-49	0.5085222890209802	0.03662888764294325	0.3888260882580277	0.6561561561561562
0.3122360971850524	2.378472324542989e-49	0.508524495426989	0.036598822839807844	0.38973529575325516	0.6576576576576576
0.3134444253768475	1.2915436586666478e-49	0.5085267012840639	0.036568085407348135	0.39064308969462797	0.6591591591591591
0.31465252601608984	7.001272892601757e-50	0.5085289065921927	0.036536677082202235	0.39154953613989524	0.6606606606606606
0.31586039472571437	3.78880143616805e-50	0.5085311113513634	0.03650459963789532	0.39245470152443146	0.6621621621621622
0.31706802786923277	2.0468386555042123e-50	0.5085333155615638	0.03647185488467267	0.3933586526295908	0.6636636636636637
0.31827542255301994	1.1038811070171767e-50	0.5085355192227814	0.036438444669329516	0.39426145655065703	0.6651651651651651
0.31948257662819635	5.943166754357017e-51	0.5085377223350045	0.036404370875037353	0.3951631806643984	0.6666666666666666
0.3206894886920925	3.1942614243809776e-51	0.5085399248982206	0.036369635421167106	0.39606389259623553	0.6681681681681682
0.3218961580892933	1.7138780741631273e-51	0.508542126912418	0.036334240263108955	0.39696366018703466	0.6696696696696697
0.32310258491225097	9.18007679445305e-52	0.5085443283775835	0.036298187392088864	0.3978625514595325	0.6711711711711712
0.32430877000146013	4.908735494640819e-52	0.5085465292937063	0.036261478834981944	0.39876063458440836	0.6726726726726726
0.325514714945187	2.6202930982451286e-52	0.5085487296607734	0.03622411665412249	0.3996579778460078	0.6741741741741741
0.32672042207874513	1.3963266926951769e-52	0.5085509294787728	0.036186102947111026	0.4005546496077343	0.6756756756756757
0.3279258944833109	7.428158000688162e-53	0.5085531287476924	0.03614743984661789	0.4014507182771152	0.6771771771771772
0.32913113598427046	3.944865047449773e-53	0.5085553274675203	0.03610812952018401	0.40234625227055754	0.6786786786786787
0.3303361511490928	2.091414399927304e-53	0.5085575256382441	0.036068174170018306	0.4032413199778019	0.6801801801801802
0.33154094528471983	1.106891270557795e-53	0.5085597232598519	0.03602757603279219	0.4041359897260862	0.6816816816816816
0.3327455244344688	5.848261132690724e-54	0.5085619203323313	0.03598633737943083	0.40503032974403536	0.6831831831831832
0.33394989537443776	3.084647026768977e-54	0.5085641168556705	0.035944460514901584	0.40592440812528313	0.6846846846846847
0.3351540656094109	1.6242060344471955e-54	0.508566312829857	0.035901947777999266	0.40681829279184284	0.6861861861861862
0.3363580433682555	8.5375584385672e-55	0.508568508254879	0.035858801541128506	0.4077120514572375	0.6876876876876877
0.33756183759880365	4.480053335872671e-55	0.5085707031307245	0.0358150242100832	0.40860575158940393	0.6891891891891891
0.33876545796221547	2.3468730869917596e-55	0.5085728974573813	0.03577061822382292	0.40949946037338225	0.6906906906906907
0.3399689148268152	1.2273062624924777e-55	0.5085750912348369	0.035725586054246576	0.41039324467380356	0.6921921921921922
0.34117221926139707	6.407272888281585e-56	0.5085772844630796	0.03567993020596312	0.41128717099719286	0.6936936936936937
0.34237538302799403	3.3392614003953737e-56	0.5085794771420976	0.03563365321605947	0.4121813054540951	0.6951951951951952
0.3435784185741052	1.7373388799076486e-56	0.5085816692718783	0.035586757653865604	0.41307571372104496	0.6966966966966966
0.3447813390243775	9.02351169676978e-57	0.5085838608524099	0.03553924612071691	0.41397046100238793	0.6981981981981982
0.345984158171735	4.678682318729102e-57	0.50858605188368	0.03549112124971377	0.4148656119919716	0.6996996996996997
0.34718689046795376	2.4217452417227057e-57	0.5085882423656772	0.035442385705478474	0.4157612308347192	0.7012012012012012
0.3483895510136781	1.2513830777537598e-57	0.5085904322983887	0.03539304218390941	0.41665738108810174	0.7027027027027027
0.34959215554787176	6.455189942021802e-58	0.508592621681803	0.03534309341193263	0.4175541256835196	0.7042042042042042
0.3507947204367044	3.324181276977334e-58	0.5085948105159076	0.03529254214725085	0.4184515268876162	0.7057057057057057
0.3519972626618666	1.708902549286026e-58	0.5085969988006909	0.03524139117808977	0.41934964626352833	0.7072072072072072
0.35319979980831184	8.770145964371348e-59	0.5085991865361403	0.03518964332294193	0.4202485446320992	0.7087087087087087
0.35440235005142423	4.493174347240322e-59	0.5086013737222443	0.03513730143030804	0.42114828203306076	0.7102102102102102
0.35560493214360567	2.2980350334061937e-59	0.5086035603589908	0.03508436837843581	0.42204891768620706	0.7117117117117117
0.3568075654002856	1.1733212736015154e-59	0.5086057464463671	0.035030847075056264	0.4229505099525699	0.7132132132132132
0.35801026968534577	5.980454217606976e-60	0.5086079319843623	0.03497674045711782	0.42385311629561634	0.7147147147147147
0.35921306539596326	3.0430446199981514e-60	0.5086101169729635	0.034922051490517816	0.42475679324248095	0.7162162162162162
0.3604159734468683	1.545750501675243e-60	0.5086123014121592	0.034866783169831765	0.4256615963452502	0.7177177177177178
0.3616190152540165	7.838399548593405e-61	0.5086144853019369	0.034810938518040305	0.42656758014231666	0.7192192192192192
0.3628222127176747	3.968006029273547e-61	0.5086166686422847	0.03475452058625382	0.4274747981198154	0.7207207207207207
0.3640255882049206	2.0052760874386286e-61	0.508618851433191	0.03469753245343492	0.42838330267316355	0.7222222222222222
0.365229164531557	1.0116562101658622e-61	0.5086210336746434	0.034639977226118605	0.42929314506871596	0.7237237237237237
0.36643296494343913	5.095052390069052e-62	0.5086232153666302	0.03458185803813033	0.4302043754055552	0.7252252252252253
0.36763701309721886	2.5616587885572946e-62	0.508625396509139	0.03452317805030197	0.4311170425774329	0.7267267267267267
0.36884133304050465	1.2857331287562536e-62	0.5086275771021581	0.034463940450185554	0.43203119423487824	0.7282282282282282
0.37004594919143946	6.442246115954943e-63	0.5086297571456756	0.034404148451765114	0.43294687674748966	0.7297297297297297
0.3712508863176998	3.2224093998110964e-63	0.5086319366396793	0.03434380529516649	0.43386413516642924	0.7312312312312312
0.3724561695149168	1.6090926252382145e-63	0.5086341155841573	0.034282914246364996	0.43478301318713497	0.7327327327327328
0.3736618241845228	8.021180666615099e-64	0.5086362939790977	0.034221478596891494	0.43570355311226644	0.7342342342342342
0.37486787601102695	3.991650217039453e-64	0.5086384718244884	0.03415950166353626	0.4366257958149053	0.7357357357357357
0.3760743509387223	1.983003963342783e-64	0.5086406491203179	0.03409698678805134	0.4375497807020216	0.7372372372372372
0.3772812751478295	9.834484769526732e-65	0.5086428258665734	0.034033937336850964	0.43847554567822883	0.7387387387387387
0.3784886750300807	4.868964042267473e-65	0.5086450020632437	0.033970356700710504	0.4394031271098409	0.7402402402402403
0.3796965771637493	2.4064588943459276e-65	0.5086471777103164	0.03390624829446371	0.44033255978925	0.7417417417417418
0.38090500828812934	1.1873458906065418e-65	0.5086493528077795	0.03384161555669879	0.44126387689964125	0.7432432432432432
0.3821139952774719	5.848345005009654e-66	0.5086515273556217	0.0337764619494531	0.44219710998006223	0.7447447447447447
0.38332356511438287	2.8757136636724494e-66	0.5086537013538305	0.033710790957906966	0.4431322888908638	0.7462462462462462
0.38453374486268954	1.411611613190338e-66	0.5086558748023942	0.03364460609007698	0.4440694417795295	0.7477477477477478
0.38574456163978293	6.9173815236666e-67	0.5086580477013004	0.03357791087650899	0.4450085950469107	0.7492492492492493
0.38695604258844224	3.383959540302862e-67	0.5086602200505379	0.03351070886997175	0.44594977331388386	0.7507507507507507
0.38816821484815145	1.6525915180413766e-67	0.5086623918500942	0.0334430036451518	0.4468929993884478	0.7522522522522522
0.3893811055259117	8.056804068468916e-68	0.5086645630999579	0.03337479879835108	0.4478382942332761	0.7537537537537538
0.390594741666564	3.9211820909143486e-68	0.5086667338001167	0.03330609794718869	0.4487856769337442	0.7552552552552553
0.3918091502226266	1.9051454764322136e-68	0.5086689039505589	0.03323690473030926	0.4497351646664444	0.7567567567567568
0.3930243580236581	9.240515559733109e-69	0.5086710735512724	0.033167222807101104	0.4506867726682091	0.7582582582582582
0.39424039174515746	4.4742596837528515e-69	0.5086732426022453	0.033097055857428545	0.4516405142056556	0.7597597597597597
0.3954572778770092	2.1627339418009016e-69	0.5086754111034661	0.03302640758138444	0.45259640054527095	0.7612612612612613
0.3966750426914857	1.0436188883422201e-69	0.5086775790549225	0.03295528169907119	0.4535544409240524	0.7627627627627628
0.3978937122108172	5.027333437232392e-70	0.5086797464566026	0.0328836819504216	0.4545146425207199	0.7642642642642643
0.39911331217434304	2.417633005219209e-70	0.508681913308495	0.032811612095075	0.4554770104275155	0.7657657657657657
0.4003338680052536	1.1606465545995429e-70	0.5086840796105873	0.03273907591232972	0.4564415476226096	0.7672672672672672
0.4015554047769366	5.5624551512198875e-71	0.5086862453628678	0.032666077201200204	0.4574082549431234	0.7687687687687688
0.40277794717894194	2.661276405239177e-71	0.5086884105653248	0.03259261978061767	0.45837713105878947	0.7702702702702703
0.4040015194825767	1.2710726383236851e-71	0.508690575217946	0.03251870748982578	0.4593481724462624	0.7717717717717718
0.40522614550614505	6.060489201715089e-72	0.50869273932072	0.032444344189041276	0.46032137336409523	0.7732732732732732
0.406451848579848	2.884708397697884e-72	0.508694902873635	0.03236953376047313	0.4612967258283988	0.7747747747747747
0.40767865151035465	1.3707336715194575e-72	0.5086970658766786	0.03229428010982467	0.46227421958919607	0.7762762762762763
0.4089065765450659	6.502212652427793e-73	0.5086992283298395	0.03221858716844483	0.4632538421074886	0.7777777777777778
0.41013564533607944	3.079116931140814e-73	0.5087013902331055	0.03214245889634881	0.46423557853304864	0.7792792792792793
0.4113658789038769	1.4556203550908767e-73	0.5087035515864652	0.03206589928639926	0.46521941168295133	0.7807807807807807
0.4125972976007478	6.869529353197713e-74	0.5087057123899061	0.031988912370032214	0.4662053220208619	0.7822822822822822
0.41382992107396654	3.2364043218122073e-74	0.5087078726434171	0.031911502225031994	0.46719328763708984	0.7837837837837838
0.41506376822874036	1.522143111467002e-74	0.5087100323469858	0.0318336729860161	0.46818328422942684	0.7852852852852853
0.41629885719094706	7.14669299189366e-75	0.5087121915006007	0.031755428858492425	0.4691752850847788	0.7867867867867868
0.41753520526967686	3.349744562363081e-75	0.5087143501042497	0.03167677413761104	0.470169261061607	0.7882882882882882
0.4187728289196019	1.567383176116445e-75	0.5087165081579215	0.03159771323306566	0.4711651805731913	0.7897897897897898
0.4200117437031868	7.32142463485628e-76	0.5087186656616038	0.03151825070202557	0.4721630095717266	0.7912912912912913
0.42125196425276407	3.414074052240518e-76	0.5087208226152848	0.0314383912925199	0.47316271153326706	0.7927927927927928
0.4224935042324906	1.589304828382914e-76	0.5087229790189534	0.03135814000038413	0.47416424744352853	0.7942942942942943
0.42373637630020655	7.385814469606277e-77	0.5087251348725967	0.031277502143746	0.4751675757845621	0.7957957957957957
0.42498059206921757	3.4264666613299586e-77	0.5087272901762038	0.031196483460122146	0.4761726525223087	0.7972972972972973
0.42622616207001823	1.5869072798350028e-77	0.5087294449297626	0.031115090232567658	0.4771794310950487	0.7987987987987988
0.42747309571198117	7.336915538848332e-78	0.5087315991332613	0.03103332945303433	0.47818786240275446	0.8003003003003003
0.42872140124502994	3.386354436305977e-78	0.5087337527866883	0.03095120903322632	0.47919789479735814	0.8018018018018018
0.4299710857213196	1.5603004357458106e-78	0.5087359058900316	0.030868738075886037	0.48020947407394493	0.8033033033033034
0.43122215495694444	7.176967388221256e-79	0.5087380584432795	0.030785927222708457	0.48122254346288124	0.8048048048048048
0.43247461349369837	3.295570761894916e-79	0.5087402104464203	0.0307027890990982	0.4822370436228877	0.8063063063063063
0.43372846456090586	1.5106965409738565e-79	0.5087423618994421	0.030619338880902514	0.4832529126350641	0.8078078078078078
0.4349837100373516	6.913225986238639e-80	0.5087445128023332	0.03053559501425347	0.4842700859978815	0.8093093093093093
0.4362403504133253	3.1582114083284537e-80	0.508746663155082	0.030451580126939715	0.4852884966231399	0.8108108108108109
0.43749838475281266	1.4403185947459364e-80	0.5087488129576767	0.030367322178541066	0.4863080748329101	0.8123123123123123
0.43875781065584823	6.557417907894308e-81	0.5087509622101055	0.030282855907168785	0.4873287483574604	0.8138138138138138
0.44001862422105914	2.980328134034647e-81	0.5087531109123564	0.03019822464337141	0.48835044233417735	0.8153153153153153
0.4412808200084223	1.352235172292326e-81	0.5087552590644184	0.030113482576936187	0.4893730793074899	0.8168168168168168
0.4425443910022572	6.124875971732423e-82	0.5087574066662789	0.030028697580329403	0.49039657922980023	0.8183183183183184
0.4438093285744816	2.7694867693389835e-82	0.5087595537179268	0.029943954713802196	0.4914208594634294	0.8198198198198198
0.44507562244815313	1.2501387472687688e-82	0.50876170021935	0.029859360562210183	0.49244583478358306	0.8213213213213213
0.44634326066132035	5.633445053230834e-83	0.508763846170537	0.02977504858286036	0.49347141738234285	0.8228228228228228
0.4476122295312102	2.534234708445309e-83	0.5087659915714763	0.029691185677742985	0.49449751687368776	0.8243243243243243
0.4488825136187763	1.1380898021891733e-83	0.5087681364221558	0.029607980242891168	0.495524040299551	0.8258258258258259
0.45015409569363085	5.102266683445152e-84	0.5087702807225637	0.029525691992910566	0.49655089213691583	0.8273273273273273
0.45142695669938926	2.283529898529227e-84	0.5087724244726886	0.029444643910510257	0.49757797430595474	0.8288288288288288
0.45270107571944906	1.0202513436050153e-84	0.5087745676725192	0.029365236729697593	0.49860518617921346	0.8303303303303303
0.45397642994322956	4.550557158562911e-85	0.5087767103220426	0.029287966427686017	0.4996324245918451	0.8318318318318318
0.4552529946329003	2.0261840745256224e-85	0.5087788524212484	0.029213445274944704	0.500659583852895	0.8333333333333334
0.4565307430906186	9.006377504788628e-86	0.5087809939701241	0.029142427075525012	0.5016865557576387	0.8348348348348348
0.45780964662630635	3.9964862297891315e-86	0.5087831349686586	0.02907583732101456	0.5027132296009756	0.8363363363363363
0.4590896745259882	1.770367468321873e-86	0.5087852754168399	0.0290148090811841	0.5037394921918764	0.8378378378378378
0.46037079402071923	7.828984720531608e-87	0.5087874153146561	0.028960725562341593	0.5047652278688884	0.8393393393393394
0.4616529702561251	3.4562440078248713e-87	0.5087895546620961	0.028915270380020543	0.5057903185166971	0.8408408408408409
0.4629361662625818	1.5232117150883976e-87	0.5087916934591477	0.028880486714953156	0.5068146435837424	0.8423423423423423
0.4642203429260593	6.701516204385031e-88	0.5087938317057997	0.028858846648913774	0.5078380801008922	0.8438438438438438
0.4655054589596549	2.9433560327461504e-88	0.50879596940204	0.028853332108041686	0.5088605027011671	0.8453453453453453
0.46679147087584083	1.2905339964293728e-88	0.5087981065478574	0.02886752897313876	0.50988178364052	0.8468468468468469
0.46807833295945145	5.6487587405391995e-89	0.50880024314324	0.028905736045987923	0.5109017928196634	0.8483483483483484
0.4693659972414356	2.4682749084536366e-89	0.5088023791881763	0.02897309068400296	0.5119203978069456	0.8498498498498498
0.4706544134733972	1.076690684813362e-89	0.5088045146826544	0.02907571302773848	0.5129374638622691	0.8513513513513513
0.4719435291029497	4.688622942394045e-90	0.508806649626663	0.029220870841333155	0.5139528539620511	0.8528528528528528
0.47323328924990954	2.03824594148879e-90	0.5088087840201903	0.029417167058303006	0.5149664288252179	0.8543543543543544
0.47452363668335046	8.845548935717398e-91	0.5088109178632246	0.02967475216680001	0.515978046940234	0.8558558558558559
0.47581451179954476	3.832215454708178e-91	0.5088130511557545	0.030005563571161978	0.516987564593154	0.8573573573573573
0.4771058526008144	1.657417697440454e-91	0.5088151838977683	0.030423594021106823	0.5179948358966991	0.8588588588588588
0.47839759467531506	7.156010199996292e-92	0.5088173160892544	0.030945191096308174	0.5189997128203447	0.8603603603603603
0.47968967117777683	3.084372734445199e-92	0.5088194477302012	0.03158938956174743	0.5200020452214191	0.8618618618618619
0.48098201281122366	1.3271490027638036e-92	0.5088215788205968	0.03237827815714386	0.5210016808772016	0.8633633633633634
0.4822745478096948	5.700716451018113e-93	0.5088237093604302	0.03333740204070772	0.5219984655180162	0.8648648648648649
0.4835672019219905	2.4445342158357494e-93	0.5088258393496893	0.03449620166234119	0.5229922428613089	0.8663663663663663
0.4848598983964628	1.0464529967547801e-93	0.5088279687883629	0.03588848828362129	0.5239828546467047	0.8678678678678678
0.48615255796687346	4.4719841636606975e-94	0.5088300976764389	0.03755295568174411	0.5249701406720304	0.8693693693693694
0.4874450988393401	1.9078213877325495e-94	0.5088322260139064	0.03953372676383401	0.5259539388302992	0.8708708708708709
0.4887374366803917	8.12516323381098e-95	0.5088343538007533	0.04188093287031707	0.5269340851476422	0.8723723723723724
0.49002948460615214	3.454485717897721e-95	0.5088364810369683	0.04465132245771782	0.5279104138221797	0.8738738738738738
0.4913211531726727	1.4661946605736302e-95	0.5088386077225396	0.04790889462174634	0.5288827572638221	0.8753753753753754
0.4926123503674332	6.212362522001592e-96	0.5088407338574559	0.05172555155425644	0.5298509461349837	0.8768768768768769
0.4939029816020284	2.6277187122950945e-96	0.5088428594417054	0.05618176253047272	0.5308148093922063	0.8783783783783784
0.49519294970606087	1.1095781137188107e-96	0.5088449844752769	0.06136723040881804	0.531774174328672	0.8798798798798799
0.49648215492225545	4.6772848015583354e-97	0.5088471089581584	0.06738154991352717	0.5327288666175988	0.8813813813813813
0.49777049490281455	1.968279066869475e-97	0.5088492328903389	0.07433484518499171	0.5336787103565024	0.8828828828828829
0.49905786470702884	8.268685190803819e-98	0.5088513562718063	0.08234837225606584	0.5346235281123117	0.8843843843843844
0.5003441568001618	3.46771316150674e-98	0.5088534791025494	0.09155507028285273	0.535563140967325	0.8858858858858859
0.5016292610536209	1.451800030882036e-98	0.5088556013825565	0.1021000435710784	0.5364973685659905	0.8873873873873874
0.5029130647464333	6.067745559673448e-99	0.5088577231118162	0.11414095474612032	0.5374260291624987	0.8888888888888888
0.5041954525680371	2.5316568893299466e-99	0.508859844290317	0.1278483078743595	0.5383489396691693	0.8903903903903904
0.5054763066224042	1.0544822085605472e-99	0.5088619649180472	0.14340559901957411	0.5392659157056195	0.8918918918918919
0.506755506433506	4.384606186951564e-100	0.5088640849949955	0.1610093106789957	0.5401767716486924	0.8933933933933934
0.5080329289521366	1.8200312853959137e-100	0.5088662045211504	0.18086872586080358	0.5410813206831381	0.8948948948948949
0.5093084485641003	7.541956786040144e-101	0.5088683234965005	0.2032055373113436	0.5419793748530204	0.8963963963963963
0.5105819370997808	3.119939347250725e-101	0.5088704419210337	0.22825322764867925	0.5428707451138393	0.8978978978978979
0.511853263845096	1.2884429341314119e-101	0.5088725597947391	0.256256196978965	0.5437552413853479	0.8993993993993994
0.5131222955538515	5.311793098919644e-102	0.5088746771176049	0.2874686160281603	0.5446326726050488	0.9009009009009009
0.5143888964615007	2.186120203416434e-102	0.5088767938896199	0.32215298497002964	0.5455028467823458	0.9024024024024024
0.5156529283003182	8.981809728218893e-103	0.5088789101107725	0.360578381017981	0.5463655710533396	0.9039039039039038
0.5169142503159956	3.6839233785042076e-103	0.508881025781051	0.40301838150469627	0.547220651736243	0.9054054054054054
0.5181727192856631	1.508392110417262e-103	0.5088831409004441	0.44974865361469923	0.5480678943873989	0.9069069069069069
0.5194281895373458	6.165592829241504e-104	0.5088852554689405	0.501044207156866	0.5489071038578781	0.9084084084084084
0.5206805129708569	2.5158940896756177e-104	0.5088873694865286	0.5571763127397226	0.5497380843506414	0.9099099099099099
0.521929539080132	1.0248653122512894e-104	0.5088894829531969	0.6184090943923132	0.550560639478242	0.9114114114114114
0.5231751149770089	4.167716398650455e-105	0.5088915958689337	0.6849958129815185	0.5513745723210471	0.9129129129129129
0.5244170854164536	1.6919458077835542e-105	0.5088937082337281	0.7571748646105775	0.5521796854859621	0.9144144144144144
0.5256552928232341	6.856960755623007e-106	0.5088958200475682	0.8351655264148827	0.552975781165629	0.9159159159159159
0.5268895773200427	2.7741746850208106e-106	0.5088979313104429	0.91916349064434	0.5537626611980838	0.9174174174174174
0.5281197767570671	1.1204510041874523e-106	0.5089000420223403	1.0093362364583411	0.5545401271268471	0.9189189189189189
0.529345726743008	4.51761130238979e-107	0.5089021521832495	1.105818297258324	0.5553079802614276	0.9204204204204204
0.5305672606775393	1.8183679902950378e-107	0.5089042617931587	1.2087064894249275	0.556066021738214	0.9219219219219219
0.5317842097852135	7.306537529598123e-108	0.5089063708520566	1.3180551757796057	0.5568140525817342	0.9234234234234234
0.5329964031508011	2.930882355380401e-108	0.5089084793599318	1.4338716437125185	0.5575518737662601	0.924924924924925
0.5342036677560641	1.1736593924554098e-108	0.508910587316773	1.5561116834675635	0.5582792862777299	0.9264264264264264
0.5354058285179574	4.691834628063403e-109	0.5089126947225684	1.6846754563134454	0.5589960911759685	0.9279279279279279
0.5366027083282467	1.8724069269900506e-109	0.508914801577307	1.8194037450314537	0.559702089657184	0.9294294294294294
0.5377941280945434	7.45958569290403e-110	0.5089169078809771	1.9600746801123712	0.5603970831167101	0.9309309309309309
0.538979906782739	2.966785179369536e-110	0.5089190136335675	2.106401034099151	0.5610808732119763	0.9324324324324325
0.5401598614608376	1.1779162675094865e-110	0.5089211188350666	2.258028173499623	0.5617532619256788	0.933933933933934
0.5413338073441689	4.668739728636503e-111	0.5089232234854635	2.4145327525267093	0.5624140516291283	0.9354354354354354
0.5425015578419771	1.8473187279279856e-111	0.5089253275847463	2.575422225555433	0.5630630451457516	0.9369369369369369
0.5436629246053667	7.296942563147875e-112	0.5089274311329037	2.7401352456233727	0.5637000458147167	0.9384384384384384
0.5448177175765982	2.8773781923739117e-112	0.5089295341299245	2.908043004611667	0.5643248575546671	0.93993993993994
0.5459657450397154	1.132686939937962e-112	0.5089316365757972	3.078451557053471	0.5649372849275287	0.9414414414414415
0.5471068136724904	4.45122721526467e-113	0.5089337384705106	3.2506051540172907	0.5655371332023726	0.9429429429429429
0.5482407285996717	1.746250564556287e-113	0.5089358398140528	3.4236905964534605	0.5661242084193036	0.9444444444444444
0.5493672934475154	6.838963418632662e-114	0.5089379406064134	3.5968425990812003	0.5666983174533536	0.9459459459459459
0.5504863103995858	2.673812364103177e-114	0.50894004084758	3.7691501366921814	0.5672592680783499	0.9474474474474475
0.5515975802538027	1.0435866120281977e-114	0.5089421405375422	3.9396637250574265	0.5678068690307372	0.948948948948949
0.5527009024807179	4.0661462584572855e-115	0.5089442396762878	4.10740356888998	0.5683409300733242	0.9504504504504504
0.5537960752830016	1.5815918502719798e-115	0.5089463382638059	4.271368489999909	0.568861262058934	0.9519519519519519
0.5548828956561122	6.14133468940821e-116	0.5089484363000852	4.430545530359085	0.5693676769939255	0.9534534534534534
0.5559611594501341	2.3806088244844998e-116	0.5089505337851141	4.583920107748672	0.5698599881015706	0.954954954954955
0.5570306614327553	9.21234592445751e-117	0.5089526307188816	4.730486586453951	0.5703380098852513	0.9564564564564565
0.5580911953533615	3.558847356652402e-117	0.5089547271013762	4.869259112534894	0.5708015581914572	0.9579579579579579
0.5591425540082244	1.3724780573919153e-117	0.5089568229325867	4.9992825529284906	0.5712504502725577	0.9594594594594594
0.5601845293067546	5.283946163079107e-118	0.5089589182125015	5.119643370367983	0.5716845048493222	0.960960960960961
0.5612169123387956	2.0308052783029606e-118	0.5089610129411096	5.229480262106346	0.5721035421731612	0.9624624624624625
0.5622394934429303	7.791751769612958e-119	0.5089631071183995	5.327994389900083	0.572507384088068	0.963963963963964
0.5632520622757708	2.984412555248276e-119	0.5089652007443599	5.41445903175553	0.5728958540922292	0.9654654654654654
0.5642544078822048	1.1411415895089823e-119	0.5089672938189795	5.488228492582618	0.5732687773992866	0.9669669669669669
0.5652463187665651	4.355892312005781e-120	0.5089693863422474	5.5487461210674525	0.5736259809992182	0.9684684684684685
0.5662275829646961	1.65986076879767e-120	0.5089714783141518	5.5955512935996605	0.5739672937188168	0.96996996996997
0.5671979881168825	6.314269464483887e-121	0.5089735697346814	5.628285242716229	0.5742925462817422	0.9714714714714715
0.5681573215416091	2.3979023220817674e-121	0.5089756606038253	5.6466956269111765	0.5746015713681208	0.9729729729729729
0.5691053703101187	9.090688784000218e-122	0.508977750921572	5.650639760392541	0.5748942036736684	0.9744744744744744
0.5700419213217353	3.4404798393833734e-122	0.5089798406879102	5.640086444963906	0.5751702799683114	0.975975975975976
0.5709667613799178	1.299864759414913e-122	0.5089819299028286	5.615116371133222	0.5754296391542835	0.9774774774774775
0.5718796772690087	4.90268790171554e-123	0.5089840185663161	5.57592108123608	0.575672122323674	0.978978978978979
0.5727804558316427	1.8459811017379943e-123	0.5089861066783615	5.522800513211704	0.5758975728154004	0.9804804804804804
0.5736688840467806	6.938685111808557e-124	0.5089881942389535	5.4561591690905376	0.5761058362715882	0.9819819819819819
0.5745447491083276	2.6036585706347697e-124	0.5089902812480805	5.376500976657852	0.5762967606933272	0.9834834834834835
0.5754078385043028	9.753215307935587e-125	0.5089923677057315	5.284422935591509	0.5764701964957862	0.984984984984985
0.5762579400965196	3.6472750510873013e-125	0.5089944536118953	5.180607660122291	0.576625996562663	0.9864864864864865
0.57709484220074	1.3615893489002856e-125	0.5089965389665608	5.065814948477259	0.5767640162999442	0.9879879879879879
0.5779183336672608	5.074353285956971e-126	0.5089986237697165	4.940872524656784	0.5768841136889541	0.9894894894894894
0.5787282039618957	1.8878704143439952e-126	0.5090007080213512	4.806666110160412	0.576986149338671	0.990990990990991
0.5795242432473111	7.011655758040766e-127	0.5090027917214538	4.664128991898118	0.5770699865372906	0.9924924924924925
0.5803062424646753	2.599716057894995e-127	0.509004874870013	4.5142312575778725	0.5771354913030076	0.993993993993994
0.5810739934155804	9.622505606286769e-128	0.5090069574670175	4.357968871314994	0.5771825324340072	0.9954954954954955
0.5818272888441965	3.555554616350238e-128	0.5090090395124564	4.196352760124372	0.5772109815576323	0.996996996996997
0.5825659225196136	1.3115457993923115e-128	0.5090111210063182	4.030398076481042	0.5772207131787154	0.9984984984984985
0.5832896893183326	4.829659272341602e-129	0.5090132019485918	3.8611137934978563	0.5772116047270488	1.0
0.5839983853068613	1.7754418392553184e-129	0.509015282339266	3.6894927777716964	0.5771835366039788	1.0015015015015014
0.5846918078243709	6.51558376683917e-130	0.5090173621783293	3.516502470956857	0.5771363922280994	1.003003003003003
0.5853697555653737	2.3870259506076966e-130	0.5090194414657707	3.34307629504767	0.5770700580800289	1.0045045045045045
0.5860320286623768	8.730072967593097e-131	0.5090215202015795	3.170105878640316	0.5769844237462521	1.006006006006006
0.586678428768465	3.187392395014689e-131	0.5090235983857442	2.9984341825698553	0.5768793819620053	1.0075075075075075
0.587308759139778	1.1617431377832634e-131	0.5090256760182533	2.8288495837572767	0.576754828653191	1.009009009009009
0.5879228247178279	4.227091268415359e-132	0.5090277530990959	2.662080956332311	0.5766106629773036	1.0105105105105106
0.588520432211619	1.535430132425689e-132	0.509029829628261	2.498793769571193	0.5764467873633434	1.012012012012012
0.5891013901795253	5.567694775117966e-133	0.5090319056057371	2.339587203333745	0.5762631075507141	1.0135135135135136
0.5896655091108799	2.0154763382443756e-133	0.5090339810315132	2.184992263886864	0.576059532627074	1.015015015015015
0.5902126015072322	7.283446158682258e-134	0.5090360559055779	2.035470866596682	0.5758359750651358	1.0165165165165164
0.5907424819632306	2.6275624674314264e-134	0.5090381302279204	1.8914158372470173	0.5755923507583941	1.018018018018018
0.5912549672470839	9.462940525353537e-135	0.5090402039985296	1.7531517709166782	0.5753285790557651	1.0195195195195195
0.5917498763805589	3.402170673846267e-135	0.5090422772173941	1.6209366765878899	0.5750445827951309	1.021021021021021
0.5922270307184689	1.2210768795017393e-135	0.5090443498845028	1.494964327063124	0.5747402883357648	1.0225225225225225
0.5926862540276112	4.375088525101003e-136	0.5090464219998446	1.375367227375138	0.5744156255896326	1.024024024024024
0.593127372565106	1.5649036624902095e-136	0.5090484935634086	1.262220110671928	0.5740705280515493	1.0255255255255256
0.5935502151560959	5.587857139708022e-137	0.5090505645751833	1.1555438684703208	0.5737049328281899	1.027027027027027
0.593954613270763	1.9918650297761654e-137	0.5090526350351576	1.0553098220846455	0.5733187806659261	1.0285285285285286
0.5943404011006164	7.088126258998058e-138	0.5090547049433206	0.9614442437929869	0.5729120159774949	1.03003003003003
0.5947074156340109	2.518024249315749e-138	0.5090567742996615	0.8738330397111803	0.5724845868674738	1.0315315315315314
0.5950554967308519	8.929873293979712e-139	0.509058843104168	0.7923265111925705	0.5720364451565624	1.033033033033033
0.5953844871964453	3.1614594121806432e-139	0.5090609113568304	0.7167441176247729	0.5715675464046547	1.0345345345345345
0.5956942328544488	1.117343867488663e-139	0.5090629790576369	0.6468791705145567	0.5710778499326933	1.0360360360360361
0.5959845826188832	3.942239582151382e-140	0.5090650462065764	0.5825033964952958	0.5705673188433	1.0375375375375375
0.5962553885651638	1.388532674611393e-140	0.5090671128036377	0.523371315118917	0.5700359200401708	1.039039039039039
0.5965065060001078	4.882318630239089e-141	0.5090691788488104	0.46922438578082415	0.5694836242462283	1.0405405405405406
0.5967377935308806	1.713772064561209e-141	0.5090712443420826	0.41979488665807774	0.5689104060205272	1.042042042042042
0.5969491131328388	6.005330657716113e-142	0.5090733092834439	0.37480949692805143	0.5683162437739019	1.0435435435435436
0.5971403302162284	2.10076617398871e-142	0.5090753736728826	0.3339925616079295	0.5677011197833531	1.045045045045045
0.597311313691706	7.336272122632308e-143	0.509077437510388	0.2970690259705263	0.567065020205166	1.0465465465465464
0.5974619360346362	2.5575849853604996e-143	0.5090795007959488	0.2637670335333197	0.5664079350867571	1.048048048048048
0.5975920733481326	8.901058196510716e-144	0.5090815635295545	0.2338201879934295	0.5657298583772434	1.0495495495495495
0.5977016054248036	3.09250302184641e-144	0.5090836257111933	0.2069694851281346	0.5650307879367293	1.0510510510510511
0.5977904158071665	1.0725944615636036e-144	0.5090856873408547	0.18296492555883415	0.5643107255443123	1.0525525525525525
0.5978583918466938	3.71379470645259e-145	0.5090877484185272	0.16156682336925246	0.5635696769047984	1.054054054054054
0.5979054247614561	1.2836811410440282e-145	0.5090898089442003	0.14254682888165757	0.5628076516541296	1.0555555555555556
0.5979314096923287	4.429486212761285e-146	0.5090918689178625	0.12568868644974177	0.5620246633635213	1.057057057057057
0.5979362457577259	1.5258311361522972e-146	0.509093928339503	0.11078874996245745	0.5612207295423052	1.0585585585585586
0.597919836106831	5.247065877077401e-147	0.5090959872091104	0.09765627992009059	0.5603958716394822	1.06006006006006
0.5978820879712914	1.8012893697493242e-147	0.5090980455266743	0.08611354650227922	0.5595501150439811	1.0615615615615615
0.5978229127153436	6.173157827313214e-148	0.5091001032921834	0.07599576306517952	0.5586834890836252	1.063063063063063
0.5977422258843419	2.111972215399379e-148	0.5091021605056264	0.06715087405231945	0.5577960270228094	1.0645645645645645
0.5976399472516578	7.2131663094541434e-149	0.5091042171669926	0.059439220454208505	0.5568877660588865	1.0660660660660661
0.5975160008639231	2.4593515667064093e-149	0.5091062732762712	0.05273310477794311	0.5559587473172686	1.0675675675675675
0.5973703150845884	8.37090111633643e-150	0.5091083288334506	0.0469162760600329	0.5550090158452411	1.069069069069069
0.5972028226357704	2.8443349173026154e-150	0.5091103838385203	0.04188335384020547	0.5540386206045006	1.0705705705705706
0.5970134606383597	9.648197369835093e-151	0.5091124382914688	0.03753920827225758	0.5530476144624122	1.072072072072072
0.596802170650369	3.2671460629363235e-151	0.5091144921922858	0.03379831173586632	0.5520360541819959	1.0735735735735736
0.5965688987034921	1.1044545473892321e-151	0.5091165455409598	0.030584075479722465	0.5510040004106467	1.075075075075075
0.5963135953378547	3.727211778699787e-152	0.50911859833748	0.027828183013623487	0.5499515176675916	1.0765765765765765
0.5960362156349328	1.2556749124577316e-152	0.5091206505818352	0.02546993021081105	0.548878674330091	1.078078078078078
0.5957367192486192	4.223060373977948e-153	0.5091227022740148	0.02345558041038112	0.5477855426183941	1.0795795795795795
0.5954150704344159	1.4178630617256742e-153	0.5091247534140078	0.021737741245311155	0.5466721985794464	1.0810810810810811
0.5950712380767385	4.752238318497029e-154	0.5091268040018027	0.020274768480684977	0.5455387220693719	1.0825825825825826
0.5947051957143067	1.590080312963999e-154	0.5091288540373892	0.019030200839700768	0.5443851967347202	1.084084084084084
0.5943169215636133	5.311251106470836e-155	0.5091309035207559	0.017972228627884126	0.5432117099925039	1.0855855855855856
0.5939063985404496	1.7710529019196482e-155	0.5091329524518923	0.017073197940098504	0.5420183530090242	1.087087087087087
0.5934736142794763	5.895534138549449e-156	0.5091350008307868	0.016309151348483382	0.5408052206775006	1.0885885885885886
0.5930185611518235	1.959168134481757e-156	0.5091370486574288	0.015659405217405147	0.5395724115945107	1.09009009009009
0.5925412362807121	6.499458628897875e-157	0.5091390959318078	0.015106163166625802	0.5383200280352548	1.0915915915915917
0.5920416415550813	2.1524822766730454e-157	0.5091411426539121	0.01463416469724678	0.5370481759276547	1.093093093093093
0.5915197836412143	7.116376387967697e-158	0.5091431888237314	0.014230367596384106	0.5357569648252976	1.0945945945945945
0.5909756739923538	2.3487411740641414e-158	0.5091452344412543	0.013883662435130043	0.534446507879238	1.0960960960960962
0.5904093288562995	7.738705818520907e-159	0.5091472795064702	0.013584617258939918	0.5331169218086731	1.0975975975975976
0.5898207692809803	2.545414063633545e-159	0.5091493240193679	0.013325250429002851	0.531768326870498	1.0990990990990992
0.589210021117998	8.35805965028991e-160	0.5091513679799365	0.01309882949655046	0.5304008468277632	1.1006006006006006
0.5885771150241367	2.7397404302280314e-160	0.5091534113881657	0.012899693969096489	0.529014608917039	1.102102102102102
0.5879220864608361	8.96541291173754e-161	0.509155454244044	0.012723099848657465	0.5276097438147107	1.1036036036036037
0.5872449756916276	2.9287890973331135e-161	0.5091574965475605	0.012565083878243073	0.5261863856022118	1.105105105105105
0.5865458277775316	9.551307504268393e-162	0.5091595382987045	0.01242234551638277	0.5247446717302137	1.1066066066066067
0.5858246925704182	3.1095280652165144e-162	0.509161579497465	0.012292144763132345	0.5232847429817905	1.1081081081081081
0.5850816247043313	1.0106087631000957e-162	0.5091636201438313	0.012172214078752562	0.5218067434345687	1.1096096096096095
0.5843166835847826	3.278902960389752e-163	0.5091656602377922	0.012060682762838037	0.5203108204218826	1.1111111111111112
0.5835299333760176	1.0620158374522451e-163	0.5091676997793371	0.011956012292699417	0.518797124492953	1.1126126126126126
0.5827214429862578	3.4339213820886123e-164	0.5091697387684552	0.011856941251659422	0.517265809372104	1.1141141141141142
0.5818912860509315	1.1084258051633167e-164	0.5091717772051352	0.011762438607721401	0.5157170319170363	1.1156156156156156
0.5810395409138931	3.5717399656938673e-165	0.5091738150893668	0.011671664228556365	0.5141509520761754	1.117117117117117
0.5801662906066485	1.148973372272366e-165	0.5091758524211385	0.01158393563825278	0.5125677328451143	1.1186186186186187
0.5792716228255911	3.689750666296488e-166	0.5091778892004402	0.011498700133586144	0.5109675402221658	1.12012012012012
0.5783556299072612	1.1828808503376335e-166	0.5091799254272604	0.011415511481920571	0.5093505431630484	1.1216216216216217
0.5774184088016437	3.785662626446364e-167	0.5091819611015883	0.011334010518823474	0.507716913534721	1.1231231231231231
0.5764600610435157	1.2094829189703275e-167	0.5091839962234137	0.011253909050911335	0.5060668260683878	1.1246246246246245
0.5754806927218579	3.857576048155982e-168	0.5091860307927251	0.011174976548433276	0.5044004583116929	1.1261261261261262
0.574480414447351	1.2282483203446006e-168	0.5091880648095118	0.01109702918289163	0.5027179905801277	1.1276276276276276
0.5734593413179669	3.904044745497255e-169	0.509190098273763	0.0110199208279821	0.5010196059076651	1.1291291291291292
0.5724175928826811	1.2387974982243055e-169	0.5091921311854681	0.010943535697783825	0.499305489996649	1.1306306306306306
0.5713552931033166	3.924124501968219e-170	0.5091941635446158	0.010867782344975657	0.4975758311669541	1.132132132132132
0.5702725703145491	1.2409153636028279e-170	0.509196195351196	0.010792588784465722	0.49583082030444076	1.1336336336336337
0.5691695571820894	3.9174049742103235e-171	0.5091982266051973	0.0107178985447714	0.4940706508087266	1.135135135135135
0.5680463906590644	1.2345585872523545e-171	0.5092002573066092	0.010643667481347837	0.49229551854029147	1.1366366366366367
0.5669032119406263	3.884023636342651e-172	0.5092022874554205	0.010569861213385634	0.4905056217669474	1.1381381381381381
0.5657401664168085	1.219857073814387e-172	0.5092043170516208	0.01049645306890455	0.48870116110968376	1.1396396396396395
0.5645574036236569	3.82466110299749e-173	0.5092063460951992	0.010423422442751112	0.486882339487922	1.1411411411411412
0.5633550771926641	1.1971095473780965e-173	0.5092083745861449	0.010350753488811768	0.485049362064193	1.1426426426426426
0.562133344798529	3.7405180533303426e-174	0.509210402524447	0.010278434081792147	0.4832024361882632	1.1441441441441442
0.5608923681052796	1.1667734580925101e-174	0.5092124299100951	0.010206454995656915	0.4813417713407368	1.1456456456456456
0.559632312710775	3.6332748488485566e-175	0.5092144567430776	0.01013480925560252	0.4794675790761464	1.147147147147147
0.5583533480896314	1.1294496861716772e-175	0.5092164830233846	0.010063491628541723	0.4775800729655666	1.1486486486486487
0.5570556475345936	3.505035742111795e-176	0.5092185087510052	0.009992498223768435	0.4756794685387674	1.15015015015015
0.5557393880963852	1.085862757658902e-176	0.5092205339259281	0.009921826180968995	0.47376598322593033	1.1516516516516517
0.5544047505220755	3.3582602632691376e-177	0.5092225585481429	0.009851473427245646	0.47183983629895526	1.1531531531531531
0.55305191919199	1.036837481498925e-177	0.509224582617639	0.009781438488483354	0.46990124881237516	1.1546546546546546
0.5516810820552039	3.1956849074083494e-178	0.5092266061344054	0.009711720343367676	0.46795044354390936	1.1561561561561562
0.5502924305636524	9.832730590479907e-179	0.5092286290984314	0.009642318310766285	0.46598764493467326	1.1576576576576576
0.5488861596048913	3.0202385995413045e-179	0.5092306515097061	0.009573231963123532	0.46401307902906996	1.1591591591591592
0.5474624674335495	9.261157981365362e-180	0.5092326733682193	0.009504461060071282	0.4620269734143895	1.1606606606606606
0.5460215556015051	2.834955570248636e-180	0.5092346946739599	0.009436005497699426	0.4600295571601363	1.162162162162162
0.5445636288868276	8.663315814624543e-181	0.5092367154269168	0.009367865269918264	0.45802106075711	1.1636636636636637
0.5430888952215234	2.642889231813745e-181	0.50923873562708	0.00930004043912724	0.4560017160562657	1.165165165165165
0.5415975656181204	8.048791950389071e-182	0.5092407552744385	0.009232531114023765	0.4539717562073707	1.1666666666666667
0.5400898540951392	2.4470304136662667e-182	0.5092427743689811	0.009165337432872726	0.4519314155974913	1.1681681681681682
0.5385659776014822	7.426855222230466e-183	0.5092447929106979	0.009098459550938976	0.44988092978932176	1.1696696696696696
0.5370261559397882	2.2502329204316387e-183	0.5092468108995777	0.009031897631083799	0.44782053545939077	1.1711711711711712
0.5354706116887917	6.806234615228852e-184	0.5092488283356098	0.008965651836758407	0.4457504703361603	1.1726726726726726
0.5338995701247262	2.0551488488230875e-184	0.5092508452187835	0.008899722326807866	0.4436709731380427	1.1741741741741742
0.532313259141819	6.194932434981825e-185	0.5092528615490883	0.008834109251638352	0.44158228351136336	1.1756756756756757
0.5307119091719139	1.864175480478756e-185	0.5092548773265136	0.008768812750407607	0.4394846419682851	1.177177177177177
0.5290957531032701	5.6000761679194356e-186	0.5092568925510486	0.00870383294898137	0.4373782898247234	1.1786786786786787
0.5274650261985789	1.679414899561345e-186	0.5092589072226823	0.00863916995846129	0.4352634691382765	1.1801801801801801
0.5258199660122396	5.027811593512145e-187	0.5092609213414044	0.008574823874137931	0.43314042264618363	1.1816816816816818
0.524160812306942	1.5026468093916318e-187	0.509262934907204	0.008510794774759273	0.4310093937033479	1.1831831831831832
0.5224878069695975	4.4832376142030716e-188	0.5092649479200706	0.008447082722032427	0.42887062622043537	1.1846846846846846
0.5208011939266641	1.3353143814689616e-188	0.5092669603799936	0.008383687760297518	0.42672436460207935	1.1861861861861862
0.5191012190589102	3.9703813373587046e-189	0.5092689722869621	0.008320609916328204	0.42457085368521036	1.1876876876876876
0.5173881301156597	1.1785223972407525e-189	0.5092709836409657	0.008257849199225011	0.4224103386775317	1.1891891891891893
0.5156621766285683	3.4922102722958667e-190	0.5092729944419933	0.008195405600376867	0.420243065096168	1.1906906906906907
0.5139236098249695	1.0330464646125518e-190	0.5092750046900348	0.008133279093472164	0.41806927870650257	1.192192192192192
0.5121726825408407	3.050677165483266e-191	0.5092770143850793	0.008071469634546184	0.4158892254612292	1.1936936936936937
0.5104096491334328	8.993517254838804e-192	0.5092790235271161	0.008009977162054937	0.4137031514396401	1.1951951951951951
0.5086347653936065	2.6467920310882734e-192	0.5092810321161345	0.00794880159696807	0.41151130278716636	1.1966966966966968
0.5068482884579243	7.776192264689541e-193	0.5092830401521242	0.00788794284287594	0.40931392565519986	1.1981981981981982
0.5050504767205397	2.280715356022657e-193	0.5092850476350745	0.007827400786106695	0.40711126614120785	1.1996996996996996
0.5032415897449307	6.677780025558477e-194	0.5092870545649746	0.007767175295850881	0.40490357022917006	1.2012012012012012
0.5014218881755225	1.9518662564910786e-194	0.509289060941814	0.007707266224291488	0.4026910837303526	1.2027027027027026
0.49959163364924186	5.695409152372534e-195	0.5092910667655819	0.007647673406737903	0.40047405222443905	1.2042042042042043
0.49775108870705237	1.6590395020610797e-195	0.5092930720362681	0.0075883966617629915	0.3982527210010421	1.2057057057057057
0.49590051670550905	4.824423786584024e-196	0.5092950767538617	0.00752943579134225	0.3960273350016106	1.207207207207207
0.4940401817283816	1.4005257515773987e-196	0.5092970809183519	0.007470790580994745	0.3937981387617541	1.2087087087087087
0.4921703484983894	4.0587628117591275e-197	0.5092990845297285	0.007412460799925391	0.39156537635400485	1.2102102102102101
0.4902912822890868	1.1742299996412351e-197	0.5093010875879806	0.007354446201168122	0.3893292913310289	1.2117117117117118
0.4884032488369515	3.39132644275458e-198	0.5093030900930982	0.007296746521730087	0.3870901266693171	1.2132132132132132
0.4865065142537094	9.777840440081408e-199	0.5093050920450699	0.007239361482736354	0.384848124713358	1.2147147147147146
0.48460134493894497	2.8143183410811066e-199	0.5093070934438858	0.007182290789575259	0.38260352712032464	1.2162162162162162
0.4826880074930392	8.086496843998882e-200	0.5093090942895349	0.007125534132044325	0.38035657480528556	1.2177177177177176
0.48076676863047063	2.3195543181379004e-200	0.5093110945820069	0.0070690911844964125	0.3781075078869544	1.2192192192192193
0.47883789509353114	6.642102878466026e-201	0.509313094321291	0.007012961605986485	0.3758565656340032	1.2207207207207207
0.47690165356648795	1.898731582602621e-201	0.5093150935073768	0.0069571450404184824	0.373603986411946	1.2222222222222223
0.47495831059023963	5.418492491238925e-202	0.5093170921402536	0.006901641116692707	0.37135000763061754	1.2237237237237237
0.47300813247750007	1.5436552089156675e-202	0.5093190902199111	0.006846449448853303	0.36909486569225447	1.2252252252252251
0.4710513852285557	4.390146923978791e-203	0.5093210877463386	0.006791569636236106	0.36683879594019997	1.2267267267267268
0.4690883344476315	1.2464209279463315e-203	0.5093230847195255	0.006737001263616713	0.36458203260824706	1.2282282282282282
0.4671192452599025	3.532704692051685e-204	0.5093250811394614	0.006682743901358642	0.3623248087706266	1.2297297297297298
0.46514438222919563	9.995553849939784e-205	0.5093270770061356	0.006628797105561852	0.3600673562926673	1.2312312312312312
0.46316400927640905	2.8233408807901e-205	0.5093290723195376	0.006575160418211244	0.35780990578212907	1.2327327327327327
0.46117838959869484	7.961166287222232e-206	0.5093310670796573	0.006521833367325446	0.35555268654122957	1.2342342342342343
0.4591877855894367	2.2410265368706326e-206	0.5093330612864837	0.0064688154671056685	0.35329592651937874	1.2357357357357357
0.4571924587590548	6.297587762324914e-207	0.5093350549400062	0.00641610621808465	0.351039852266625	1.2372372372372373
0.4551926696566807	1.766681995250023e-207	0.5093370480402148	0.0063637051072757194	0.3487846888878361	1.2387387387387387
0.4531886777927262	4.947655618060601e-208	0.5093390405870984	0.0063116116083219275	0.34653065999761673	1.2402402402402402
0.4511807415623876	1.3832397734322004e-208	0.509341032580647	0.006259825181645201	0.3442779876759832	1.2417417417417418
0.44916911817011335	3.860578596212566e-209	0.5093430240208499	0.0062083452745955985	0.34202689242479795	1.2432432432432432
0.4471540635550656	1.0756333382132689e-209	0.5093450149076967	0.0061571713216004974	0.3397775931249786	1.2447447447447448
0.44513583231761183	2.991803289546628e-210	0.5093470052411766	0.006106302744313879	0.3375303069944939	1.2462462462462462
0.4431146776468694	8.307277952278118e-211	0.5093489950212795	0.006055738951765481	0.33528524954714845	1.2477477477477477
0.4410908512493377	2.3027212745721467e-211	0.5093509842479946	0.00600547934051003	0.3330426345521758	1.2492492492492493
0.43906460327864616	6.372075755422872e-212	0.5093529729213117	0.00595552329477638	0.3308026739946408	1.2507507507507507
0.43703618226643864	1.7602624010117617e-212	0.5093549610412201	0.005905870186616549	0.3285655780366609	1.2522522522522523
0.4350058350544326	4.854347029853538e-213	0.5093569486077096	0.005856519376054739	0.3263315549794605	1.2537537537537538
0.4329738067276665	1.3364144198608083e-213	0.5093589356207695	0.005807470211236197	0.32410081122625667	1.2552552552552552
0.4309403405489699	3.6728941388222056e-214	0.5093609220803894	0.005758722028575998	0.3218735512459914	1.2567567567567568
0.4289056778946767	1.0077031000943944e-214	0.5093629079865588	0.00571027415290771	0.3196499775379135	1.2582582582582582
0.4268700581916004	2.7600293692414695e-215	0.5093648933392674	0.005662125897631847	0.31743029059701583	1.2597597597597598
0.42483371885530474	7.546607058069717e-216	0.5093668781385047	0.0056142765648642505	0.31521468888033755	1.2612612612612613
0.4227968952296769	2.059902652290657e-216	0.5093688623842602	0.005566725445584201	0.31300336877413126	1.2627627627627627
0.42075982052783634	5.613045742576383e-217	0.5093708460765237	0.005519471819782397	0.31079652456190715	1.2642642642642643
0.4187227257743922	1.5268887364155351e-217	0.5093728292152842	0.005472514956608729	0.3085943483933534	1.2657657657657657
0.4166858397490664	4.146418434411638e-218	0.5093748118005318	0.005425854114519778	0.3063970302541382	1.2672672672672673
0.414649388931708	1.1240762895101281e-218	0.509376793832256	0.0053794885414261305	0.3042047579366019	1.2687687687687688
0.41261359744870446	3.042113217610796e-219	0.5093787753104463	0.005333417474839395	0.3020177170113333	1.2702702702702702
0.4105786870208167	8.218865705062325e-220	0.509380756235092	0.005287640142018981	0.29983609079964446	1.2717717717717718
0.4085448769124455	2.2166918302025792e-220	0.5093827366061832	0.005242155760118612	0.2976600603469399	1.2732732732732732
0.406512383882344	5.968369226007614e-221	0.5093847164237093	0.005196963536332464	0.2954898043969809	1.2747747747747749
0.4044814221357943	1.604216465036958e-221	0.5093866956876597	0.005152062668041107	0.293325499367055	1.2762762762762763
0.40245220327825193	4.3045443010273366e-222	0.5093886743980243	0.005107452342957002	0.29116731932404216	1.2777777777777777
0.40042493627047765	1.1530504761012852e-222	0.5093906525547925	0.005063131739269766	0.2890154359613863	1.2792792792792793
0.3983998273851619	3.0833752525418758e-223	0.5093926301579542	0.0050191000257910155	0.28687001857697164	1.2807807807807807
0.3963770801650498	8.231166195932455e-224	0.5093946072074986	0.004975356362098857	0.28473123405189854	1.2822822822822824
0.39435689538258184	2.193579022194695e-224	0.5093965837034158	0.0049318998986820515	0.2825992468301676	1.2837837837837838
0.3923394710010474	5.835823157542325e-225	0.5093985596456947	0.004888729777083683	0.28047421889926405	1.2852852852852852
0.3903250021372678	1.5499150207270767e-225	0.5094005350343256	0.004845845130044518	0.278356309771646	1.2867867867867868
0.38831368102580804	4.1093258169319574e-226	0.509402509869298	0.004803245081645925	0.27624567646713516	1.2882882882882882
0.3863056969847216	1.0876525724794248e-226	0.5094044841506011	0.004760928747452322	0.2741424734962041	1.2897897897897899
0.3843012363828367	2.873867436103832e-227	0.5094064578782252	0.004718895234653232	0.2720468528441657	1.2912912912912913
0.38230048260858024	7.580540925678464e-228	0.5094084310521597	0.004677143642204835	0.26995896395625507	1.2927927927927927
0.38030361604034724	1.996138115382185e-228	0.5094104036723942	0.004635673060971109	0.26787895372360526	1.2942942942942943
0.3783108140184138	5.247324271384827e-229	0.5094123757389182	0.004594482573864463	0.2658069664701157	1.2957957957957957
0.37632225081839077	1.3770260133289567e-229	0.5094143472517214	0.004553571255985846	0.2637431439402025	1.2972972972972974
0.3743380976262246	3.6074748423234716e-230	0.5094163182107939	0.0045129381747644245	0.2616876252874374	1.2987987987987988
0.3723585225147353	9.434554616521959e-231	0.5094182886161248	0.004472582390096682	0.2596405470640608	1.3003003003003002
0.37038369042169406	2.4631815340072788e-231	0.509420258467704	0.004432502954485018	0.25760204321137314	1.3018018018018018
0.36841376312943785	6.4199014666938295e-232	0.5094222277655214	0.004392698913175855	0.25557224505099635	1.3033033033033032
0.36644889924600976	1.6703874956899713e-232	0.5094241965095663	0.004353169304297089	0.2535512812769963	1.3048048048048049
0.3644892541878295	4.338733981691138e-233	0.5094261646998286	0.00431391315899511	0.2515392779488724	1.3063063063063063
0.36253498016387886	1.125034243607497e-233	0.5094281323362979	0.004274929501571148	0.2495363584853935	1.3078078078078077
0.3605862261614024	2.912228081350465e-234	0.509430099418964	0.004236217349617098	0.2475426436592879	1.3093093093093093
0.3586431379331123	7.525614264444363e-235	0.5094320659478166	0.004197775714150763	0.24555825159277428	1.3108108108108107
0.3567058579858875	1.941401891573e-235	0.5094340319228454	0.004159603599750436	0.24358329775392504	1.3123123123123124
0.35477452557096306	4.99972212753016e-236	0.5094359973440398	0.00412170000468897	0.24161789495386443	1.3138138138138138
0.35284927667559374	1.285384956388471e-236	0.50943796221139	0.004084063921067108	0.23966215334478225	1.3153153153153152
0.3509302440161851	3.298963290584407e-237	0.5094399265248853	0.004046694334946294	0.23771618041876602	1.3168168168168168
0.34901755703288095	8.452373473169192e-238	0.5094418902845159	0.004009590226480789	0.23578008100743994	1.3183183183183182
0.34711134188559006	2.1619059614600556e-238	0.5094438534902711	0.003972750570049153	0.23385395728239936	1.3198198198198199
0.3452117214514469	5.520162279443147e-239	0.5094458161421406	0.00393617433438507	0.23193790875644127	1.3213213213213213
0.34331881532368447	1.4070962851121648e-239	0.5094477782401143	0.003899860482707503	0.23003203228557184	1.3228228228228227
0.3414327398119128	3.580574489162848e-240	0.5094497397841822	0.0038638079728501736	0.22813642207179197	1.3243243243243243
0.3395536079437833	9.095750417006448e-241	0.5094517007743337	0.003828015757390406	0.22625116966664663	1.3258258258258258
0.33768152946802266	2.306647771823854e-241	0.5094536612105585	0.003792482783777183	0.224376363975528	1.3273273273273274
0.3358166108588273	5.839571156288696e-242	0.5094556210928466	0.0037572079944586047	0.22251209126272914	1.3288288288288288
0.33395895532159053	1.4758341402475959e-242	0.5094575804211875	0.0037221903270085724	0.22065843515723071	1.3303303303303302
0.33210866279995577	3.7234975782794607e-243	0.5094595391955711	0.0036874287142527836	0.21881547665921797	1.3318318318318318
0.3302658299841718	9.37824391938432e-244	0.5094614974159875	0.003652922084394029	0.21698329414731424	1.3333333333333333
0.3284305503207317	2.3580276748980018e-244	0.5094634550824257	0.0036186693611366806	0.21516196338652024	1.334834834834835
0.3266029140232806	5.918793618556255e-245	0.5094654121948761	0.003584669463810559	0.21335155753685406	1.3363363363363363
0.3247830080847671	1.483113613182853e-245	0.5094673687533284	0.003550921307493931	0.21155214716267268	1.3378378378378377
0.3229709162908229	3.709988563399348e-246	0.509469324757772	0.003517423803135851	0.20976380024267308	1.3393393393393394
0.3211667192343493	9.264620743928853e-247	0.5094712802081971	0.003484175857677708	0.2079865821805583	1.3408408408408408
0.3193704943312858	2.3096152900272904e-247	0.5094732351045934	0.003451176374173989	0.20622055581635357	1.3423423423423424
0.31758231583754626	5.747891631257453e-248	0.5094751894469506	0.003418424251912324	0.20446578143837157	1.3438438438438438
0.3158022548670935	1.428020435249774e-248	0.5094771432352585	0.0033859183865326816	0.20272231679580216	1.3453453453453452
0.31403037941113543	3.541744257667073e-249	0.5094790964695071	0.0033536576701458354	0.20099021711192824	1.3468468468468469
0.31226675435841905	8.769137903777444e-250	0.509481049149686	0.0033216409914510305	0.19926953509794731	1.3483483483483483
0.3105114415165959	2.1674721533709624e-250	0.5094830012757848	0.003289867235852833	0.1975603209673892	1.34984984984985
0.30876449963464125	5.348193090625559e-251	0.5094849528477939	0.003258335285577201	0.19586262245112193	1.3513513513513513
0.30702598442629775	1.3173996869772259e-251	0.5094869038657026	0.003227044019786717	0.19417648481292668	1.352852852852853
0.30529594859452547	3.239552022909023e-252	0.5094888543295012	0.0031959923146950677	0.19250195086563826	1.3543543543543544
0.3035744418569272	7.952602702694997e-253	0.5094908042391793	0.0031651790436806175	0.19083906098783002	1.3558558558558558
0.30186151097213126	1.9489044159586468e-253	0.5094927535947263	0.0031346030773992404	0.18918785314103984	1.3573573573573574
0.3001571997671033	4.767917346764553e-254	0.5094947023961327	0.003104263283896285	0.18754836288751842	1.3588588588588588
0.2984615491653608	1.1644579814801288e-254	0.509496650643388	0.003074158528717698	0.18592062340848892	1.3603603603603605
0.29677459721607086	2.8390683689529484e-255	0.5094985983364821	0.003044287675020352	0.18430466552290947	1.3618618618618619
0.2950963791239979	6.910107528705922e-256	0.509500545475405	0.0030146495836814707	0.18270051770671922	1.3633633633633633
0.2934269272802833	1.6789999578214347e-256	0.5095024920601463	0.002985243113407258	0.1811082061125617	1.364864864864865
0.2917662712940262	4.072616254200293e-257	0.5095044380906963	0.0029560671208406744	0.17952775458996975	1.3663663663663663
0.290114438024641	9.861732555757654e-258	0.5095063835670444	0.0029271204606683087	0.17795918470599867	1.367867867867868
0.288471451614967	2.3839101138842104e-258	0.5095083284891805	0.002898401985726465	0.17640251576629848	1.3693693693693694
0.2868373335251016	5.752855387397691e-259	0.5095102728570948	0.002869910547106316	0.17485776483660737	1.3708708708708708
0.2852121025669328	1.3859066009528098e-259	0.509512216670777	0.0028416449942582425	0.1733249467646586	1.3723723723723724
0.28359577493934474	3.333046670032341e-260	0.5095141599302169	0.0028136041750953015	0.1718040742024864	1.3738738738738738
0.2819883642640675	8.002132747030572e-261	0.5095161026354044	0.0027857869360957688	0.17029515762911482	1.3753753753753755
0.28038988162214845	1.9179047453490623e-261	0.5095180447863294	0.0027581921224048797	0.1687982053736236	1.3768768768768769
0.2788003355910165	4.5888645747323565e-262	0.5095199863829821	0.002730818577935629	0.16731322363857068	1.3783783783783783
0.2772197322821129	1.096075256484207e-262	0.5095219274253522	0.0027036651454687448	0.1658402165237647	1.37987987987988
0.27564807537906383	2.6135597417652125e-263	0.5095238679134293	0.0026767306667517345	0.16437918605037197	1.3813813813813813
0.27408536617636614	6.2213038817250714e-264	0.5095258078472038	0.002650013982597052	0.1629301321853438	1.382882882882883
0.2725316036185634	1.478384238403369e-264	0.5095277472266652	0.0026235139329794242	0.1614930528661564	1.3843843843843844
0.2709867843398812	3.507116217693282e-265	0.5095296860518037	0.0025972293571322035	0.16006794402584423	1.3858858858858858
0.26945090270430117	8.30557906458374e-266	0.509531624322609	0.0025711590936428976	0.1586547996183195	1.3873873873873874
0.2679239508460445	1.9635709636509665e-266	0.5095335620390714	0.002545301980547787	0.15725361164396331	1.3888888888888888
0.2664059187104372	4.63425803008302e-267	0.5095354992011804	0.002519656855425612	0.15586437017547405	1.3903903903903905
0.26489679409513833	1.0918695290328237e-267	0.5095374358089262	0.0024942225554904257	0.1544870633839647	1.3918918918918919
0.2633965626916962	2.568137110713435e-268	0.5095393718622986	0.0024689979176834723	0.15312167756529219	1.3933933933933933
0.2619052081274158	6.0300733138181493e-269	0.5095413073612878	0.0024439817787642207	0.1517681971666094	1.394894894894895
0.2604227120075073	1.4134612386713638e-269	0.5095432423058834	0.002419172975400492	0.1504266048131273	1.3963963963963963
0.2589490539574902	3.3075174156733007e-270	0.5095451766960755	0.0023945703442576328	0.14909688133507276	1.397897897897898
0.2574842116658322	7.726402013494865e-271	0.5095471105318541	0.0023701727220868584	0.14777900579483289	1.3993993993993994
0.25602816092679426	1.8018116396875278e-271	0.509549043813209	0.0023459789458126195	0.1464729555142712	1.4009009009009008
0.2545808756834583	4.194675798195525e-272	0.5095509765401306	0.002321987852619114	0.14517870610220604	1.4024024024024024
0.25314232807091647	9.748646843255583e-273	0.5095529087126084	0.0022981982800358816	0.14389623148203762	1.4039039039039038
0.2517124884595923	2.261763548990969e-273	0.5095548403306325	0.0022746090660224557	0.14262550391951187	1.4054054054054055
0.2502913254986761	5.238500488099104e-274	0.5095567713941929	0.0022512190490521647	0.1413664940506119	1.406906906906907
0.24887880615964594	1.2112218649649723e-274	0.5095587019032797	0.0022280270681949714	0.14011917090956058	1.4084084084084083
0.24747489577985526	2.795743609092702e-275	0.5095606318578828	0.00220503196319945	0.13888350195692906	1.40990990990991
0.24607955810616294	6.4421065675516586e-276	0.5095625612579922	0.002182232574573822	0.13765945310783487	1.4114114114114114
0.24469275533858045	1.4818880438696426e-276	0.5095644901035977	0.0021596277436660965	0.13644698876021968	1.412912912912913
0.24331444817391953	3.402983228360031e-277	0.5095664183946897	0.0021372163127433164	0.1352460718231979	1.4144144144144144
0.241944595849413	7.80119526640739e-278	0.5095683461312579	0.002114997125069868	0.1340566637454611	1.4159159159159158
0.2405831561862904	1.785333744983782e-278	0.5095702733132925	0.0020929690249849044	0.13287872454373095	1.4174174174174174
0.2392300856332877	4.0788206020207336e-279	0.5095721999407835	0.0020711308579788685	0.1317122128312491	1.4189189189189189
0.237885339310066	9.302650825347213e-280	0.5095741260137207	0.0020494814707690853	0.13055708584629017	1.4204204204204205
0.23654887105052516	2.1180478200213707e-280	0.5095760515320943	0.0020280197113744887	0.12941329948069388	1.421921921921922
0.23522063344598557	4.8141733843997677e-281	0.5095779764958941	0.002006744429189391	0.12828080830839853	1.4234234234234233
0.2339005778882236	1.0923570582161297e-281	0.5095799009051107	0.0019856544750563973	0.1271595656139716	1.424924924924925
0.23258865461233943	2.4743688301681126e-282	0.5095818247597333	0.0019647487013384106	0.12604952342112527	1.4264264264264264
0.2312848127394358	5.595271677469082e-283	0.5095837480597529	0.0019440259619897013	0.12495063252120447	1.427927927927928
0.22998900031909467	1.263091597434804e-283	0.5095856708051588	0.00192348511262613	0.12386284250164334	1.4294294294294294
0.2287011643716274	2.84646231817776e-284	0.5095875929959414	0.0019031250105944297	0.12278610177437463	1.4309309309309308
0.2274212509300854	6.4037291833917964e-285	0.5095895146320903	0.0018829445150406103	0.12172035760418658	1.4324324324324325
0.22614920508201222	1.4381937616345114e-285	0.5095914357135963	0.0018629424869774905	0.12066555613701704	1.4339339339339339
0.22488497101091826	3.22447318302331e-286	0.5095933562404491	0.001843117789351281	0.11962164242817389	1.4354354354354355
0.2236284920374657	7.217005952080484e-287	0.5095952762126387	0.00182346928710734	0.11858856047047629	1.436936936936937
0.22237971066034284	1.612546633251293e-287	0.5095971956301553	0.0018039958472549937	0.11756625322230399	1.4384384384384383
0.22113856859681608	3.5968673989030295e-288	0.5095991144929887	0.0017846963389314995	0.11655466263554962	1.43993993993994
0.2199050068229424	8.009280385308252e-289	0.5096010328011291	0.0017655696334651144	0.11555372968346389	1.4414414414414414
0.21867896561342653	1.7804078185667768e-289	0.5096029505545667	0.0017466146044372661	0.11456339438838413	1.442942942942943
0.21746038458111167	3.9509580033118675e-290	0.5096048677532917	0.001727830127743888	0.11358359584934176	1.4444444444444444
0.21624920271608533	8.752704353915633e-291	0.5096067843972942	0.0017092150816558184	0.11261427226953587	1.4459459459459458
0.2150453584243915	1.9357043696349995e-291	0.5096087004865639	0.001690768346878372	0.11165536098366993	1.4474474474474475
0.2138487895663328	4.273588744952996e-292	0.5096106160210911	0.0016724888066100277	0.11070679848514113	1.4489489489489489
0.21265943349434963	9.418968591145878e-293	0.5096125310008659	0.0016543753466002251	0.10976852045307457	1.4504504504504505
0.2114772270904684	2.0723871739283722e-293	0.5096144454258786	0.0016364268552063375	0.10884046177919832	1.451951951951952
0.21030210680330053	4.551927833728132e-294	0.5096163592961193	0.0016186422234497253	0.10792255659454784	1.4534534534534533
0.20913400868458742	9.981062286797315e-295	0.5096182726115778	0.0016010203450709825	0.10701473829599673	1.454954954954955
0.20797286842527596	2.1848171127221982e-295	0.5096201853722447	0.0015835601165843035	0.10611693957260522	1.4564564564564564
0.2068186213911155	4.774306947862505e-296	0.5096220975781096	0.0015662604373309736	0.10522909243177928	1.457957957957958
0.20567120265776812	1.0415077612504714e-296	0.509624009229163	0.0015491202095320557	0.10435112822523646	1.4594594594594594
0.20453054704541856	2.2681491489875095e-297	0.5096259203253948	0.0015321383383401833	0.10348297767476886	1.4609609609609608
0.2033965891528793	4.931029874218905e-298	0.5096278308667954	0.0015153137318905342	0.10262457089780064	1.4624624624624625
0.20226926339117918	1.0701892474195736e-298	0.5096297408533548	0.0014986453013509744	0.10177583743273237	1.4639639639639639
0.20114850401662726	2.3186780882879614e-299	0.5096316502850631	0.0014821319609713147	0.10093670626406573	1.4654654654654655
0.20003424516334609	5.0150729877708474e-300	0.5096335591619106	0.0014657726281317996	0.10010710584730642	1.466966966966967
0.19892642087526508	1.0828566884078977e-300	0.5096354674838872	0.0014495662233907076	0.09928696413363562	1.4684684684684683
0.19782496513756753	2.334111691681401e-301	0.5096373752509836	0.0014335116705311715	0.09847620859434862	1.46996996996997
0.19672981190758626	5.02260714343544e-302	0.5096392824631892	0.0014176078966071399	0.0976747662450542	1.4714714714714714
0.19564089514513808	1.0789310988025267e-302	0.509641189120495	0.001401853831988532	0.09688256366962855	1.472972972972973
0.19455814884229658	2.3137431064276735e-303	0.5096430952228905	0.0013862484104055993	0.09609952704392295	1.4744744744744744
0.19348150705259204	4.953286970146303e-304	0.5096450007703661	0.001370790568992435	0.09532558215921604	1.475975975975976
0.19241090391963983	1.058592388152538e-304	0.5096469057629125	0.0013554792483297144	0.09456065444541109	1.4774774774774775
0.19134627370518656	2.2585045473457706e-305	0.509648810200519	0.0013403133924866062	0.09380466899397018	1.478978978978979
0.19028755081657495	4.810277123223424e-306	0.5096507140831763	0.0013252919490618976	0.09305755058058454	1.4804804804804805
0.18923466983362183	1.0227656888708755e-306	0.5096526174108744	0.0013104138692243354	0.09231922368757609	1.481981981981982
0.1881875655349037	2.1708965502588335e-307	0.5096545201836038	0.0012956781077521427	0.09158961252602511	1.4834834834834836
0.1871461729234525	4.600012715495195e-308	0.5096564224013547	0.0012810836230717948	0.0908686410576244	1.484984984984985
0.1861104272518524	9.73051577668597e-309	0.5096583240641168	0.0012666293772959753	0.09015623301625275	1.4864864864864864
0.18508026404674088	2.054800276043677e-309	0.5096602251718807	0.001252314336260772	0.08945231192926716	1.487987987987988
0.18405561913271018	4.33171918862557e-310	0.5096621257246368	0.001238137469562113	0.08875680113851087	1.4894894894894894
0.18303642865560596	9.1160752152464e-311	0.509664025722375	0.0012240977505914039	0.08806962382103237	1.490990990990991
0.18202262910522662	1.915192489551e-311	0.5096659251650857	0.001210194156570436	0.08739070300951615	1.4924924924924925
0.18101415733741716	4.01674151947e-312	0.509667824052759	0.0011964256685855048	0.08671996161241942	1.493993993993994
0.18001095059556196	8.40992777746e-313	0.5096697223853853	0.0011827912716207989	0.08605732243381532	1.4954954954954955
0.1790129465314737	1.7577923588e-313	0.5096716201629546	0.0011692899545910306	0.08540270819293948	1.496996996996997
0.1780200832256792	3.6677506573e-314	0.5096735173854573	0.0011559207103733168	0.08475604154343667	1.4984984984984986
0.17703229920710412	7.63992263e-315	0.509675414052884	0.0011426825358383352	0.08411724509230925	1.5
