# Supplementary material for: Quantitative evaluation of methods to analyze motion changes in single-particle experiments
Source: Nat Commun. 2025 Jul 22;16:6749. doi: 10.1038/s41467-025-61949-x (PMC12283970; doi:10.1038/s41467-025-61949-x)
Supplement: Supplementary file 4 — Source Data files [file 41467_2025_61949_MOESM4_ESM.zip › Fig. 8 f.csv]

I	M	H	O	E	K
0.16896297914386135	102.97277199177985	977.5626950525937	0.5635842922148327	0.4423113775941727	0.0
0.178817839672413	121.37109049555303	0.5685760009182905	0.5951931715766754	0.4552290784773968	0.0015015015015015015
0.18918626994259133	78.25989749512625	0.5685808954935285	0.6281423305123566	0.46838857318874516	0.003003003003003003
0.2000849663137399	40.257200394658476	0.5685857895776619	0.6624490579576401	0.4817890470201972	0.0045045045045045045
0.2115301436992294	33.649615579044955	0.5685906831706771	0.6981277962155537	0.4954294480392083	0.006006006006006006
0.2235374247541942	36.20736534102491	0.568595576272561	0.7351899206023593	0.5093084816956571	0.0075075075075075074
0.23612172433176098	34.13790518856134	0.5686004688832998	0.7736435209374181	0.5234246056444408	0.009009009009009009
0.24929712971348705	27.986036805509947	0.5686053610028805	0.8134931862257455	0.5377760247992555	0.01051051051051051
0.26307677719510714	22.502251167607536	0.5686102526312896	0.8547397939373388	0.5523606866330594	0.012012012012012012
0.2774727256838155	20.204134270459235	0.5686151437685137	0.8973803053350392	0.5671762767406131	0.013513513513513514
0.2924958280373231	19.9774514719852	0.5686200344145391	0.9414075683420539	0.5822202146783776	0.015015015015015015
0.3081556009468678	19.395130480862427	0.568624924569353	0.9868101294704344	0.5974896500968626	0.016516516516516516
0.3244600942352855	17.226579984449813	0.5686298142329416	1.033572056352094	0.6129814591803294	0.018018018018018018
0.34141576050613914	14.01165229426974	0.5686347034052912	1.0816727724235897	0.6286922414084795	0.01951951951951952
0.3590273261397396	11.075691193723841	0.5686395920863889	1.1310869053143504	0.6446183166544855	0.02102102102102102
0.3772976646856711	9.330738879851522	0.5686444802762212	1.181784150474654	0.6607557226333676	0.02252252252252252
0.3962276737480966	8.779115070707869	0.5686493679747747	1.2337291515540179	0.6771002127143475	0.024024024024024024
0.41581615649871445	8.781960820833925	0.568654255182036	1.286881399002398	0.6936472541103944	0.025525525525525526
0.4360597089817801	8.626255263528225	0.5686591418979917	1.3411951483153515	0.7103920264577047	0.02702702702702703
0.45695261439520274	7.936470142741303	0.5686640281226283	1.3966193592800134	0.7273294207973563	0.028528528528528527
0.47848674554055776	6.764127375143707	0.5686689138559327	1.4530976575012418	0.7444540389708221	0.03003003003003003
0.5006514766321513	5.430448942413881	0.5686737990978912	1.5105683193967068	0.7617601934404541	0.03153153153153153
0.5234336056404182	4.289380364598376	0.5686786838484905	1.5689642817462073	0.779241907545391	0.03303303303303303
0.5468172883173824	3.554095227951682	0.5686835681077174	1.6282131767644343	0.7968929162026985	0.03453453453453453
0.5707839850112649	3.2469303257447524	0.5686884518755584	1.6882373935381723	0.8147066670628194	0.036036036036036036
0.5953124213233588	3.2489873440763297	0.568693335152	1.7489541665291992	0.8326763221276718	0.03753753753753754
0.6203785635928767	3.3866287341346317	0.5686982179370291	1.8102756916935423	0.8507947598389429	0.03903903903903904
0.6459556101146929	3.503242939545286	0.568703100230632	1.8721092706071998	0.8690545776433032	0.04054054054054054
0.6720139989010138	3.4969329351027385	0.5687079820327954	1.9343574828188574	0.887448095040409	0.04204204204204204
0.698521432691382	3.3286635587244735	0.5687128633435061	1.9969183864726607	0.9059673571186659	0.04354354354354354
0.7254429217967046	3.0125240547786123	0.5687177441627504	2.059685747059919	0.9246041385828146	0.04504504504504504
0.7527408452329465	2.597511509648811	0.5687226244905155	2.122549293969086	0.9433499482764329	0.046546546546546545
0.7803750304597017	2.1470173071494796	0.5687275043267878	2.1853950043098256	0.9621960342014831	0.04804804804804805
0.8083028518891863	1.7206076919740716	0.5687323836715534	2.2481054132909835	0.9811333890360191	0.04954954954954955
0.8364793481736106	1.3615457082977045	0.5687372625247994	2.3105599502354393	1.0001527561501466	0.05105105105105105
0.8648573581147717	1.0916438983760859	0.5687421408865125	2.3726352991186417	1.019244636119268	0.052552552552552555
0.8933876748707539	0.9127418316323017	0.5687470187566791	2.434205782323914	1.0383992937325988	0.05405405405405406
0.9220192179624314	0.8123783487957585	0.5687518961352861	2.49514376611802	1.0576067654938297	0.05555555555555555
0.950699222408994	0.7707410542317642	0.5687567730223199	2.5553200861666707	1.0768568676097279	0.057057057057057055
0.9793734441487483	0.7666272212111155	0.5687616494177672	2.6146044912334303	1.0961392044613738	0.05855855855855856
1.0079863807310527	0.7813297361192945	0.5687665253216146	2.672866103038435	1.1154431775515699	0.06006006006006006
1.036481506099366	0.8004260785416198	0.5687714007338488	2.729973890097201	1.134757994920899	0.06156156156156156
1.0648015181260964	0.8140484630565097	0.5687762756544565	2.7857971532160652	1.15407268102373	0.06306306306306306
1.0928885974091767	0.8163385704946279	0.5687811500834243	2.840206020191051	1.1733760870543724	0.06456456456456457
1.1206846757000848	0.8046260053673835	0.5687860240207389	2.893071947142549	1.1926569017124637	0.06606606606606606
1.1481317122051984	0.7786245496382352	0.5687908974663866	2.944268223820487	1.2119036623955588	0.06756756756756757
1.175171975888719	0.7397464131747041	0.5687957704203543	2.993670480134748	1.2311047668057669	0.06906906906906907
1.2017483318076012	0.6905324482424622	0.5688006428826289	3.04115719110458	1.2502484849562376	0.07057057057057058
1.2278045294284312	0.6341680834619334	0.5688055148531969	3.086610177379443	1.2693229715621728	0.07207207207207207
1.2532854908143478	0.574064722354886	0.5688103863320446	3.1299150984629396	1.28831627880004	0.07357357357357357
1.2781375965280215	0.5135051331070791	0.5688152573191592	3.170961935771573	1.3072163694175831	0.07507507507507508
1.3023089670752543	0.4553634722887776	0.5688201278145266	3.2096454626816	1.3260111301762567	0.07657657657657657
1.3257497377136267	0.4019121367631679	0.5688249978181342	3.245865698760187	1.3446883856067282	0.07807807807807808
1.3484123244721649	0.35472106205785325	0.5688298673299684	3.2795283454414665	1.3632359120571302	0.07957957957957958
1.370251679271408	0.3146448632679303	0.5688347363500156	3.3105452004936837	1.38164145201286	0.08108108108108109
1.391225532098318	0.28188341730468625	0.5688396048782629	3.338834548729944	1.399892728665837	0.08258258258258258
1.4112946182768988	0.25609477227793187	0.5688444729146969	3.3643215265415285	1.4179774607103044	0.08408408408408408
1.430422888982365	0.23653673650524465	0.5688493404593038	3.386938457978425	1.4358833773414834	0.08558558558558559
1.4485777032734006	0.22221494854636975	0.5688542075120707	3.40662516026568	1.4535982334326194	0.08708708708708708
1.4657300000622286	0.212019618251147	0.5688590740729839	3.4233292168251848	1.4711098248653107	0.08858858858858859
1.4818544486043823	0.20483904838853462	0.5688639401420307	3.43700621606916	1.4884060039873315	0.09009009009009009
1.4969295762676915	0.19964413242989312	0.5688688057191972	3.4476199544424304	1.505474695171606	0.0915915915915916
1.510937872531056	0.19554323540090232	0.5688736708044702	3.455142602413872	1.5223039104494263	0.09309309309309309
1.5238658683661432	0.1918106101077319	0.5688785353978362	3.459554832351435	1.5388817651905755	0.0945945945945946
1.5357041903669264	0.18789362896304668	0.5688833994992823	3.460845907457872	1.5551964938025702	0.0960960960960961
1.5464475892107152	0.18340480722539243	0.568888263108795	3.4590137311939717	1.5712364654209052	0.09759759759759759
1.5560949422575372	0.17810423494705088	0.5688931262263607	3.454064856870365	1.5869901995618905	0.0990990990990991
1.56464923031998	0.17187705554194138	0.5688979888519663	3.4460144573459863	1.6024463817094547	0.1006006006006006
1.5721174888603415	0.16470941400868153	0.5689028509855986	3.4348862550287866	1.6175938788071222	0.1021021021021021
1.578510734093696	0.15666512840261226	0.568907712627244	3.4207124126301314	1.63242175462629	0.1036036036036036
1.5838438646917705	0.14786437645265096	0.5689125737768893	3.4035333853764764	1.6469192849819194	0.10510510510510511
1.5881355399909993	0.13846499458747707	0.5689174344345213	3.3833977356282303	1.6610759727667859	0.1066066066066066
1.5914080358064207	0.1286465459752715	0.5689222946001266	3.360361911094135	1.674881562775558	0.10810810810810811
1.5936870791391733	0.11859707489899426	0.5689271542736914	3.3344899880582153	1.6883260562901783	0.10960960960960961
1.595001663237132	0.10850236199576281	0.5689320134552035	3.3058533812533417	1.7013997253982467	0.1111111111111111
1.595383844624018	0.09853746944819795	0.5689368721446485	3.274530522219154	1.7140931270164623	0.11261261261261261
1.5948685238504678	0.08886037273495616	0.5689417303420135	3.240606508170767	1.7263971165915593	0.11411411411411411
1.5934932118397687	0.07960748838713823	0.5689465880472852	3.2041727235770154	1.73830286145164	0.11561561561561562
1.5912977838001114	0.07089091219352421	0.5689514452604502	3.1653264368015903	1.7498018537813504	0.11711711711711711
1.5883242227535257	0.06279717660963628	0.5689563019814956	3.124170374296238	1.7608859231949274	0.11861861861861862
1.5846163547884615	0.05538732290330091	0.5689611582104072	3.0808122749512847	1.771547248881838	0.12012012012012012
1.5802195781781168	0.048698068389167494	0.5689660139471727	3.0353644273043523	1.7817783713004276	0.12162162162162161
1.575180588519908	0.042743837516465016	0.5689708691917782	2.9879431923827977	1.791572203395823	0.12312312312312312
1.5695471020433291	0.03751942171954866	0.5689757239442104	2.938668515008635	1.8009220413191678	0.12462462462462462
1.5633675792042272	0.03300303901699615	0.5689805782044561	2.887663426426534	1.8098215746261923	0.12612612612612611
1.556690950634078	0.029159580643124378	0.5689854319725021	2.835053541125835	1.818264895934086	0.12762762762762764
1.549566347444107	0.025943857264810327	0.568990285248335	2.780966550716749	1.826246510016675	0.12912912912912913
1.542042837797281	0.023303689287460065	0.5689951380319415	2.7255317176893246	1.833761342318984	0.13063063063063063
1.534169171557716	0.021182721576156104	0.5689999903233083	2.668879371832209	1.8408047468733744	0.13213213213213212
1.525993534708381	0.019522879730844406	0.5690048421224221	2.6111404120171877	1.8473725136006578	0.13363363363363362
1.5175633150959722	0.018266420256191115	0.5690096934292694	2.5524458159662786	1.8534608749807735	0.13513513513513514
1.5089248809181477	0.01735755846738489	0.5690145442438376	2.4929261605115647	1.8590665120788983	0.13663663663663664
1.5001233732150019	0.016743684315608125	0.5690193945661125	2.4327111547354052	1.864186559914146	0.13813813813813813
1.491202513465609	0.016376196702141334	0.5690242443960813	2.3719291882415146	1.8688186121593402	0.13963963963963963
1.4822044272237362	0.016211001087146282	0.5690290937337308	2.3107068966569773	1.8729607251617317	0.14114114114114115
1.4731694845563958	0.016208723603660324	0.5690339425790474	2.249168746303313	1.8766114212758926	0.14264264264264265
1.4641361578767964	0.016334698151149928	0.5690387909320179	2.187436639802631	1.8797696915014455	0.14414414414414414
1.4551408975914086	0.01655878199604044	0.5690436387926291	2.125629544204598	1.8824349974197274	0.14564564564564564
1.4462180258111295	0.016855051286525514	0.5690484861608678	2.0638631430328735	1.8846072724249268	0.14714714714714713
1.4373996482107276	0.01720142163000841	0.5690533330367205	2.00224951345773	1.8862869222466865	0.14864864864864866
1.4287155839605328	0.017579231430068565	0.5690581794201738	1.9408968296063724	1.8874748247626707	0.15015015015015015
1.4201933135012106	0.017972817837680885	0.5690630253112149	1.879909092825745	1.8881723291010069	0.15165165165165165
1.4118579437878709	0.01836910756620526	0.5690678707098301	1.8193858895160133	1.8883812540340652	0.15315315315315314
1.4037321904948747	0.018757237898399327	0.5690727156160063	1.7594221769579916	1.888103885666424	0.15465465465465467
1.3958363765486275	0.019128217253927438	0.5690775600297301	1.7001080973661722	1.887342974421419	0.15615615615615616
1.3881884462432155	0.019474629818873584	0.5690824039509885	1.6415288202120468	1.8861017313320516	0.15765765765765766
1.3808039940937267	0.019790384979519893	0.5690872473797677	1.5837644126816113	1.8843838236435184	0.15915915915915915
1.3736963074949131	0.020070509581286047	0.5690920903160549	1.5268897379573663	1.8821933697360176	0.16066066066066065
1.3668764221789778	0.020310979225686563	0.5690969327598365	1.4709743808501692	1.8795349333778917	0.16216216216216217
1.360353189405699	0.020508583770216887	0.5691017747110998	1.4160826001507432	1.8764135173205287	0.16366366366366367
1.354133353771035	0.020660821747046497	0.5691066161698308	1.3622733069256256	1.8728345562477875	0.16516516516516516
1.3482216404864	0.02076581841227016	0.5691114571360167	1.3096000678484931	1.8688039090940127	0.16666666666666666
1.3426208509598532	0.020822262441208144	0.5691162976096439	1.2581111325358247	1.8643278507459844	0.16816816816816815
1.3373319655018834	0.02082935678201746	0.5691211375906996	1.2078494837462652	1.8594130631453465	0.16966966966966968
1.3323542519818252	0.020786779778702646	0.5691259770791699	1.1588529092062725	1.8540666258092888	0.17117117117117117
1.3276853792754657	0.020694653307451457	0.5691308160750419	1.1111540937407796	1.8482960057883286	0.17267267267267267
1.3233215343693232	0.020553515289406025	0.5691356545783026	1.064780730317006	1.8421090470812158	0.17417417417417416
1.3192575420215376	0.020364294517828105	0.5691404925889383	1.0197556485520143	1.8355139595279184	0.17567567567567569
1.3154869859223788	0.020128286250779857	0.5691453301069356	0.9760969591901508	1.8285193072027253	0.17717717717717718
1.3120023303480546	0.019847127464435444	0.5691501671322821	0.9338182130248242	1.821133996330348	0.17867867867867868
1.308795041358814	0.019522771036308208	0.5691550036649635	0.8929285727198779	1.8133672627488338	0.18018018018018017
1.3058557066552405	0.019157458435706425	0.5691598397049671	0.8534329959786374	1.8052286589438595	0.18168168168168167
1.303174153274078	0.018753690746727284	0.5691646752522795	0.8153324285130334	1.796728040679747	0.1831831831831832
1.3007395623759597	0.018314198044222085	0.5691695103068876	0.7786240052804934	1.7878755532532111	0.18468468468468469
1.2985405804509464	0.017841907292697683	0.5691743448687782	0.743301258481766	1.778681617396456	0.18618618618618618
1.2965654263429773	0.017339909048910616	0.5691791789379377	0.709354330847917	1.7691569148567976	0.18768768768768768
1.2948019935701414	0.016811423327089386	0.569184012514353	0.6767701927884886	1.7593123736804566	0.1891891891891892
1.2932379474933873	0.016259765036597932	0.5691888455980109	0.6455328620245775	1.749159153228571	0.1906906906906907
1.2918608169609713	0.015688309429940928	0.5691936781888982	0.6156236243893926	1.738708628953839	0.1921921921921922
1.2906580801289638	0.01510045800811436	0.5691985102870016	0.5870212545439506	1.727972376966439	0.19369369369369369
1.2896172442287843	0.014499605323633176	0.5692033418923079	0.5597022354260057	1.7169621584181145	0.19519519519519518
1.288725919120479	0.013889107101866565	0.5692081730048038	0.5336409753252707	1.7056899037334097	0.1966966966966967
1.2879718845347048	0.013272250070961866	0.5692130036244758	0.5088100215565858	1.6941676967171175	0.1981981981981982
1.2873431509668662	0.012652223851753745	0.5692178337513112	0.4851802697841112	1.6824077585669963	0.1996996996996997
1.2868280142430246	0.012032095213547282	0.5692226633852963	0.4627211681329928	1.6704224318207266	0.2012012012012012
1.2864151038289786	0.011414784951287756	0.5692274925264178	0.4414009153095623	1.6582241642659505	0.20270270270270271
1.286093425000971	0.010803047586016851	0.5692323211746629	0.42118665203614064	1.6458254928420089	0.2042042042042042
1.2858523950387557	0.010199454035180204	0.5692371493300182	0.402044645191294	1.6332390275617288	0.2057057057057057
1.285681873639168	0.009606377343702736	0.5692419769924703	0.3839404641302175	1.6204774354812765	0.2072072072072072
1.285572187780889	0.00902598151207373	0.5692468041620063	0.3668391487422043	1.607553424745683	0.2087087087087087
1.2855141512988688	0.008460213405151155	0.5692516308386126	0.35070536888234	1.594479728737194	0.21021021021021022
1.28549907944991	0.007910797676031629	0.5692564570222758	0.33550357489210814	1.5812690903530717	0.21171171171171171
1.2855187987694685	0.0073792345940215595	0.5692612827129833	0.32119813899809685	1.5679342464389103	0.2132132132132132
1.2855656525338894	0.006866800625214091	0.5692661079107216	0.3077534874490133	1.55448791240288	0.2147147147147147
1.2856325021523938	0.006374551578989546	0.5692709326154775	0.2951342233184477	1.540942767035653	0.21621621621621623
1.285712724819331	0.0059033281043177985	0.5692757568272375	0.2833052399639726	1.5273114375600185	0.21771771771771772
1.2858002077598498	0.005453763296288087	0.5692805805459884	0.2722318251920096	1.5136064849334143	0.21921921921921922
1.2858893394014856	0.005026292155909964	0.5692854037717174	0.26187975623226184	1.4998403894258066	0.22072072072072071
1.2859749978005228	0.004621162634853329	0.569290226504411	0.2522153856752849	1.4860255364944366	0.2222222222222222
1.2860525366456803	0.00423844799122811	0.5692950487440558	0.2432057185718688	1.4721742029761082	0.22372372372372373
1.2861177691529904	0.0038780601824256874	0.5692998704906389	0.23481848093333668	1.4582985436167097	0.22522522522522523
1.2861669501550175	0.0035397640260329435	0.5693046917441471	0.2270221799075913	1.4444105779567058	0.22672672672672672
1.2861967566750874	0.003223191869381069	0.5693095125045666	0.21978615593690048	1.4305221775903527	0.22822822822822822
1.2862042672632747	0.0029278585218336997	0.569314332771885	0.21308062723003102	1.416645053815333	0.22972972972972971
1.286186940355772	0.0026531762208386947	0.5693191525460886	0.20687672690357278	1.4027907456884792	0.23123123123123124
1.2861425919032887	0.0023984694224239533	0.5693239718271642	0.20114653316532677	1.3889706085021853	0.23273273273273273
1.28606937249743	0.002162989228562623	0.5693287906150987	0.19586309292658627	1.3751958026950009	0.23423423423423423
1.2859657442069274	0.0019459272870297182	0.5693336089098789	0.1910004392402843	1.36147728320882	0.23573573573573572
1.2858304573183046	0.001746429023407166	0.5693384267114914	0.18653360296849666	1.3478257893039602	0.23723723723723725
1.285662527158231	0.0015636060891942082	0.5693432440199234	0.18243861908592318	1.3342518348423087	0.23873873873873874
1.2854612111576524	0.0013965479340185324	0.5693480608351612	0.1786925280259875	1.3207656990475751	0.24024024024024024
1.2852259863009634	0.001244332433253452	0.5693528771571917	0.17527337247332414	1.3073774177505992	0.24174174174174173
1.2849565270870464	0.001106035524522517	0.5693576929860021	0.17216019000093796	1.294096775126494	0.24324324324324323
1.2846526841131876	0.0009807398272786776	0.569362508321579	0.16933300194249176	1.2809332959293291	0.24474474474474475
1.284314463377654	0.0008675422386113542	0.5693673231639087	0.166772798880238	1.2678962382289147	0.24624624624624625
1.2839420063822782	0.0007655605154614388	0.5693721375129788	0.1644615231173534	1.2549945866531609	0.24774774774774774
1.2835355711027159	0.0006739388683766565	0.5693769513687754	0.1623820484900765	1.242237046138398	0.24924924924924924
1.283095513881191	0.0005918526047451675	0.5693817647312857	0.16051815786035228	1.2296320361889674	0.25075075075075076
1.28262227228461	0.0005185118700880985	0.5693865776004965	0.15885451861388772	1.2171876856463315	0.25225225225225223
1.2821163489598049	0.00045316454450667926	0.5693913899763945	0.15737665647182852	1.2049118279669284	0.25375375375375375
1.2815782965075189	0.00039509835784579236	0.5693962018589663	0.15607092790690502	1.1928119970069866	0.2552552552552553
1.281008703387399	0.0003436422916686001	0.5694010132481989	0.15492449143705483	1.1808954233115014	0.25675675675675674
1.280408180857883	0.00029816733888181444	0.5694058241440794	0.1539252780513982	1.1691690309036529	0.25825825825825827
1.2797773509472459	0.0002580866929755823	0.5694106345465942	0.15306196100518873	1.1576394345699885	0.25975975975975973
1.279116835445363	0.00022285543852852636	0.56941544445573	0.15232392520214258	1.1463129376358	0.26126126126126126
1.2784272458997457	0.00019196981306933913	0.5694202538714744	0.15170123636450544	1.1351955302242598	0.2627627627627628
1.2777091745942453	0.00016496610777578784	0.5694250627938132	0.1511846101734738	1.1242928879920504	0.26426426426426425
1.276963186484292	0.00014141927102305748	0.5694298712227339	0.15076538154525418	1.1136103713334078	0.26576576576576577
1.2761898120587214	0.00012094127465169278	0.569434679158223	0.15043547419122622	1.1031530250437664	0.26726726726726724
1.275389541095059	0.00010317929818682579	0.5694394866002673	0.15018737059444326	1.0929255784334373	0.26876876876876876
1.2745628172724757	8.781378126730493e-05	0.5694442935488538	0.15001408251914328	1.0829324458811045	0.2702702702702703
1.2737100336045721	7.45563893828455e-05	0.5694491000039693	0.1499091221550956	1.0731777278162389	0.27177177177177175
1.2728315286525103	6.31479327997613e-05	0.5694539059656004	0.149866473984532	1.0636652121189663	0.2732732732732733
1.2719275834778778	5.3356273393959214e-05	0.5694587114337344	0.14988056744613357	1.0543983759253412	0.2747747747747748
1.2709984192938713	4.497424909862455e-05	0.5694635164083572	0.1499462504580889	1.045380387825456	0.27627627627627627
1.2700441957730035	3.7817640890998245e-05	0.569468320889457	0.15005876385062503	1.036614110441356	0.2777777777777778
1.2690650099694214	3.1723202748559994e-05	0.5694731248770192	0.15021371674764034	1.0281021033712814	0.27927927927927926
1.2680608958141184	2.6546770844915154e-05	0.5694779283710316	0.15040706292713726	1.0198466264863608	0.2807807807807808
1.2670318241417518	2.216146446048335e-05	0.5694827313714806	0.15063507818105318	1.0118496435655473	0.2822822822822823
1.265977703208396	1.8455987670523338e-05	0.5694875338783533	0.15089433868680446	1.0041128262542636	0.28378378378378377
1.2648983796604147	1.533303784971171e-05	0.5694923358916362	0.1511817003953691	0.9966375583319599	0.2852852852852853
1.263793639915565	1.2707824395342177e-05	0.5694971374113162	0.15149427943401145	0.9894249402735753	0.28678678678678676
1.2626632119185766	1.0506698809165638e-05	0.5695019384373804	0.1518294335157712	0.9824757940896888	0.2882882882882883
1.2615067672346332	8.665895373479306e-06	0.5695067389698155	0.1521847443425604	0.9757906684300218	0.2897897897897898
1.2603239234454728	7.130380087848955e-06	0.569511539008608	0.15255800098410505	0.9693698439348405	0.2912912912912913
1.2591142468141705	5.852804272849186e-06	0.5695163385537453	0.15294718421099274	0.9632133388187353	0.2927927927927928
1.257877255186069	4.792558268092764e-06	0.5695211376052138	0.15335045175670578	0.9573209146712502	0.29429429429429427
1.2566124210947465	3.9149199240281395e-06	0.5695259361630006	0.1537661244806903	0.9516920824588151	0.2957957957957958
1.2553191750433679	3.1902920806206357e-06	0.5695307342270924	0.15419267340219717	0.9463261087124981	0.2972972972972973
1.2539969089332264	2.5935229116504697e-06	0.5695355317974763	0.1546287075727886	0.9412220218861765	0.2987987987987988
1.2526449796127406	2.1033028626028226e-06	0.5695403288741385	0.15507296275399754	0.936378618869826	0.3003003003003003
1.2512627125216276	1.7016318961906457e-06	0.5695451254570666	0.15552429086561137	0.931794471642784	0.3018018018018018
1.249849405406413	1.3733508575614158e-06	0.5695499215462468	0.1559816501693994	0.9274679340520126	0.3033033033033033
1.248404332084861	1.1057309584858777e-06	0.5695547171416667	0.1564440961527652	0.9233971487006026	0.3048048048048048
1.2469267462382798	8.88115635894982e-07	0.5695595122433125	0.1569107730767579	0.9195800539319807	0.3063063063063063
1.2454158852120651	7.116093469745414e-07	0.569564306851171	0.1573809061530778	0.9160143908955478	0.3078078078078078
1.2438709738061169	5.688082049329731e-07	0.5695691009652297	0.15785379431513646	0.9126977106797755	0.30930930930930933
1.2422912280381186	4.535677230845545e-07	0.5695738945854751	0.15832880354884582	0.9096273814990649	0.3108108108108108
1.240675858863892	3.608033087437626e-07	0.5695786877118937	0.15880536074958784	0.9068005959210383	0.3123123123123123
1.2390240758402722	2.8631952330606133e-07	0.5695834803444726	0.15928294807273305	0.9042143781212574	0.3138138138138138
1.2373350907171405	2.266644933208047e-07	0.5695882724831989	0.15976109774610323	0.9018655911527511	0.3153153153153153
1.2356081209463863	1.7900621350330127e-07	0.5695930641280594	0.1602393873138943	0.8997509442181048	0.31681681681681684
1.2338423930966667	1.4102782209027918e-07	0.5695978552790406	0.16071743528276744	0.8978669999322849	0.3183183183183183
1.2320371461639152	1.1083924857785988e-07	0.56960264593613	0.16119489714205995	0.8962101815647696	0.31981981981981983
1.2301916347685637	8.690293162629863e-08	0.5696074360993136	0.16167146173135016	0.8947767802499996	0.3213213213213213
1.22830513223141	6.797157960375255e-08	0.569612225768579	0.1621468479299147	0.893562962155594	0.3228228228228228
1.2263769335210417	5.303619744303104e-08	0.5696170149439125	0.16262080164392856	0.8925647755982322	0.32432432432432434
1.2244063580665958	4.128283136457311e-08	0.5696218036253013	0.16309309306857153	0.8917781580975488	0.3258258258258258
1.222392752430522	3.205668820293712e-08	0.5696265918127323	0.1635635142035036	0.8911989433588617	0.32732732732732733
1.2203354928368368	2.4832469538896378e-08	0.5696313795061925	0.1640318766014487	0.8908228681760201	0.3288288288288288
1.2182339875511392	1.9189923811372986e-08	0.5696361667056683	0.16449800933088185	0.8906455792461179	0.3303303303303303
1.2160876791094242	1.4793763456725135e-08	0.5696409534111468	0.16496175713502814	0.8906626398883127	0.33183183183183185
1.213896046393434	1.137722038866049e-08	0.569645739622615	0.16542297877056364	0.890869536659441	0.3333333333333333
1.211658606550966	8.728623322977935e-09	0.5696505253400594	0.16588154551054296	0.8912616858596176	0.33483483483483484
1.2093749167602126	6.680476096165968e-09	0.5696553105634674	0.16633733979716928	0.8918344399214501	0.3363363363363363
1.2070445758377895	5.100598715823021e-09	0.5696600952928254	0.1667902540310658	0.8925830936770028	0.33783783783783783
1.2046672256907212	3.884963839608689e-09	0.5696648795281206	0.16724018948469785	0.8935028904970765	0.33933933933933935
1.2022425526131522	2.9519220508132845e-09	0.5696696632693398	0.16768705532854045	0.8945890282978457	0.3408408408408408
1.199770288429086	2.237560930642592e-09	0.5696744465164698	0.16813076775947405	0.8958366654103546	0.34234234234234234
1.1972502114829096	1.6919866662249745e-09	0.5696792292694975	0.16857124922173478	0.8972409263087976	0.34384384384384387
1.1946821474799283	1.2763538210992632e-09	0.5696840115284098	0.16900842771153315	0.8987969071939717	0.34534534534534533
1.1920659701795016	9.604998697285476e-10	0.5696887932931936	0.16944223615719775	0.9004996814286965	0.34684684684684686
1.1894016019437985	7.210669969315662e-10	0.5696935745638357	0.16987261186739325	0.9023443048224353	0.3483483483483483
1.186689014145504	5.400152287771525e-10	0.569698355340323	0.1702994960406063	0.9043258207627385	0.34984984984984985
1.183928227438141	4.034488455195667e-10	0.5697031356226424	0.17072283332969654	0.9064392651915514	0.35135135135135137
1.1811193118929622	3.006927988381334e-10	0.5697079154107809	0.17114257145586534	0.9086796714247908	0.35285285285285284
1.1782623870066233	2.2356800873979547e-10	0.5697126947047255	0.1715586608669127	0.9110420748139887	0.35435435435435436
1.1753576215840835	1.658243755886575e-10	0.5697174735044628	0.17197105443512822	0.9135215172491432	0.35585585585585583
1.1724052335013917	1.22698474537765e-10	0.5697222518099797	0.17237970719060347	0.9161130515022812	0.35735735735735735
1.1694054893531896	9.056951389715528e-11	0.569727029621263	0.17278457608615505	0.9188117454115551	0.3588588588588589
1.1663587039899272	6.66924990136897e-11	0.5697318069383	0.17318561979042035	0.9216126859060307	0.36036036036036034
1.163265239949911	4.8991871060132145e-11	0.5697365837610774	0.17358279850602706	0.9245109828716122	0.36186186186186187
1.16012550679142	3.590237193676481e-11	0.5697413600895819	0.17397607381004782	0.9275017728588552	0.36336336336336333
1.1569399603301977	2.6246677697012907e-11	0.5697461359238007	0.17436540851423482	0.9305802226336871	0.36486486486486486
1.1537091017877183	1.9141572625833634e-11	0.5697509112637205	0.17475076654278757	0.9337415325723198	0.3663663663663664
1.1504334768556281	1.3926211080291901e-11	0.5697556861093283	0.17513211282564045	0.936980939901877	0.36786786786786785
1.1471136746818311	1.0107422320163162e-11	0.5697604604606109	0.17550941320547053	0.9402937217885069	0.36936936936936937
1.143750326783656	7.318126827634828e-12	0.5697652343175551	0.17588263435681714	0.9436751982749475	0.3708708708708709
1.140344105893545	5.285809803507726e-12	0.5697700076801484	0.17625174371588045	0.947120735069734	0.37237237237237236
1.1368957247426805	3.808686382267772e-12	0.569774780548377	0.17661670941972185	0.9506257461904071	0.3738738738738739
1.1334059347878949	2.7377322690241698e-12	0.569779552922228	0.1769775002537313	0.9541856964632681	0.37537537537537535
1.1298755248871741	1.963174107563186e-12	0.5697843248016885	0.177334085606354	0.9577961038823776	0.3768768768768769
1.1263053199289748	1.4043609368382e-12	0.5697890961867453	0.1776864354301815	0.9614525418306384	0.3783783783783784
1.1226961794204833	1.002191568934099e-12	0.5697938670773853	0.1780345202086176	0.9651506411659443	0.37987987987987987
1.1190489960398586	7.13468542944629e-13	0.5697986374735952	0.1783783109274178	0.968886092175476	0.3813813813813814
1.1153646941573703	5.067001061536991e-13	0.5698034073753626	0.17871777905048528	0.9726546464013506	0.38288288288288286
1.1116442283302321	3.589874297197523e-13	0.5698081767826736	0.17905289649937814	0.9764521183408994	0.3843843843843844
1.1078885817758035	2.5372284278610394e-13	0.5698129456955157	0.1793836356360477	0.9802743870249487	0.3858858858858859
1.1040987648276728	1.788924354347585e-13	0.5698177141138754	0.17970996924838656	0.9841173974775277	0.38738738738738737
1.1002758133790094	1.2582775996394232e-13	0.5698224820377398	0.1800318705382149	0.9879771620604977	0.3888888888888889
1.0964207873174026	8.829030855007726e-14	0.5698272494670956	0.18034931311138036	0.9918497617066188	0.39039039039039036
1.0925347689552523	6.180187975160189e-14	0.5698320164019304	0.18066227096968593	0.9957313470446296	0.3918918918918919
1.0886188614596095	4.315612234010148e-14	0.5698367828422304	0.18097071850439736	0.9996181394199138	0.3933933933933934
1.0846741872851937	3.006320146407756e-14	0.5698415487879827	0.1812746304911115	1.0035064318143503	0.3948948948948949
1.080701886614142	2.0892004928767626e-14	0.5698463142391746	0.18157398208579567	1.0073925896689495	0.3963963963963964
1.076703115805876	1.4483619028489904e-14	0.5698510791957925	0.1818687488218325	1.0112730516128579	0.39789789789789787
1.0726790458602808	1.0016734131571651e-14	0.5698558436578236	0.18215890660792572	1.015144330102313	0.3993993993993994
1.0686308608972295	6.910783399791663e-15	0.5698606076252547	0.18244443172674102	1.019003011973099	0.4009009009009009
1.0645597566552925	4.756423288023001e-15	0.5698653710980729	0.18272530083417385	1.0228457589100204	0.4024024024024024
1.060466939012301	3.2657714872979348e-15	0.5698701340762651	0.18300149095914872	1.0266693078368818	0.4039039039039039
1.0563536225302548	2.2368824900277025e-15	0.569874896559818	0.18327297950386837	1.0304704712304023	0.40540540540540543
1.0522210290268843	1.5284548968720676e-15	0.5698796585487188	0.18353974424444214	1.034246137361461	0.4069069069069069
1.0480703861759975	1.042076379048534e-15	0.5698844200429544	0.1838017633318314	1.0379932704669985	0.4084084084084084
1.0439029261385842	4.660137629504211e-14	0.5698891810425117	0.18405901529306015	1.041708910855831	0.4099099099099099
1.039719884226463	1.0787324783964948e-09	0.5698939415473775	0.18431147903264386	1.045390174951602	0.4114114114114114
1.0355224976000963	2.660491119326012e-06	0.5698987015575389	0.18455913383419809	1.049034255275971	0.41291291291291293
1.0313120040020314	0.0006884782440653226	0.569903461072983	0.18480195936219224	1.052638420375111	0.4144144144144144
1.0270896405272778	0.01869385130034	0.5699082200936962	0.1850399356638201	1.056200014692487	0.4159159159159159
1.0228566424317476	0.053258324764772345	0.569912978619666	0.18527304317096058	1.0597164583908008	0.4174174174174174
1.0186142419797664	0.01592048795885899	0.5699177366508791	0.18550126270220912	1.063185247125915	0.4189189189189189
1.0143636673314882	0.0004993504007572549	0.5699224941873224	0.18572457546495916	1.0666039517754768	0.42042042042042044
1.0101061414709265	1.64336709185984e-06	0.5699272512289829	0.185942963057519	1.0699702181248754	0.4219219219219219
1.005842881175154	5.674713493025075e-10	0.5699320077758475	0.1861564074712508	1.0732817665130683	0.42342342342342343
1.0015750960251162	2.057360480178974e-14	0.5699367638279036	0.18636489109271842	1.0765363914407362	0.4249249249249249
0.9973039874583564	8.76406536550683e-18	0.5699415193851375	0.18656839670583575	1.0797319611431173	0.4264264264264264
0.9930307478638402	5.737907164640001e-18	0.5699462744475364	0.18676690749400623	1.0828664171297882	0.42792792792792794
0.988756559718949	3.781326550441433e-18	0.5699510290150871	0.18696040704224598	1.085937773693567	0.4294294294294294
0.9844825947686006	2.4859187722942354e-18	0.5699557830877771	0.1871488793392853	1.088944117390612	0.43093093093093093
0.9802100132463513	1.6303534412431592e-18	0.5699605366655927	0.18733230877964155	1.0918836064937094	0.43243243243243246
0.9759399631372381	1.0666665493353077e-18	0.569965289748521	0.18751068016566047	1.0947544704206358	0.4339339339339339
0.9716735794820182	6.96189819002417e-19	0.5699700423365494	0.18768397870952064	1.0975550091394086	0.43543543543543545
0.9674119837223925	4.532927163933648e-19	0.5699747944296645	0.1878521900351989	1.1002835925521315	0.4369369369369369
0.9631562830866935	2.9442988842510327e-19	0.5699795460278531	0.1880153001803926	1.1029386598590583	0.43843843843843844
0.9589075700154682	1.9078188204803519e-19	0.5699842971311025	0.1881732955983971	1.105518718904419	0.43993993993993996
0.9546669216262963	1.233231030467914e-19	0.5699890477393993	0.1883261631599358	1.1080223455054539	0.44144144144144143
0.9504353992171273	7.952502966070777e-20	0.5699937978527311	0.18847389015494156	1.1104481827660253	0.44294294294294295
0.9462140478073645	5.115820718136157e-20	0.5699985474710841	0.18861646429428658	1.1127949403760917	0.4444444444444444
0.9420038957158541	3.283060408121054e-20	0.5700032965944462	0.18875387371146105	1.1150613938982545	0.44594594594594594
0.9378059541749106	2.1018151200874832e-20	0.5700080452228032	0.18888610696419772	1.117246384042503	0.44744744744744747
0.9336212169794451	1.3423390698599785e-20	0.5700127933561429	0.18901315303604269	1.1193488159302087	0.44894894894894893
0.9294506601702298	8.552282350881872e-21	0.570017540994452	0.18913500133787034	1.1213676583483585	0.45045045045045046
0.9252952417503082	5.435680365255045e-21	0.5700222881377176	0.18925164170934267	1.1233019429949314	0.4519519519519519
0.9211559014335114	3.4464967408411384e-21	0.5700270347859263	0.18936306442031123	1.1251507637162605	0.45345345345345345
0.9170335604240324	2.1799870517852843e-21	0.5700317809390658	0.1894692601721621	1.1269132757371692	0.45495495495495497
0.9129291212259727	1.3755679130846783e-21	0.5700365265971222	0.18957022009910238	1.1285886948845845	0.45645645645645644
0.9088434674817737	8.658890353114986e-22	0.570041271760083	0.18966593576938856	1.1301762968052995	0.45795795795795796
0.9047774638384214	5.437440585093115e-22	0.5700460164279351	0.18975639918649545	1.1316754161784734	0.45945945945945943
0.9007319558403035	3.406268586850437e-22	0.5700507606006655	0.1898416027902262	1.133085445923424	0.46096096096096095
0.8967077698475987	2.1287042888034715e-22	0.5700555042782613	0.18992153945776197	1.1344058364032057	0.4624624624624625
0.892705712979066	1.327100649246084e-22	0.5700602474607092	0.18999620250465235	1.1356360946244182	0.46396396396396394
0.8887265730781095	8.253619980518729e-23	0.5700649901479964	0.19006558568574458	1.1367757834336563	0.46546546546546547
0.8847711187009931	5.120792249688811e-23	0.5700697323401098	0.19012968319605275	1.1378245207109532	0.466966966966967
0.8808400991260869	3.1694355555356644e-23	0.5700744740370363	0.1901884896715657	1.138781978560535	0.46846846846846846
0.8769342443830372	1.9569456992866972e-23	0.570079215238763	0.1902420001899945	1.1396478824991805	0.46996996996997
0.8730542653007625	1.2053903364549801e-23	0.5700839559452767	0.19029021027145765	1.1404220106424183	0.47147147147147145
0.8692008535731865	7.406767571509e-24	0.5700886961565648	0.19033311587910604	1.1411041928887888	0.47297297297297297
0.8653746818416508	4.5402713389515826e-24	0.5700934358726139	0.19037071341968528	1.1416943101023505	0.4744744744744745
0.8615764037929439	2.7764316134807007e-24	0.5700981750934111	0.19040299974403713	1.1421922932935946	0.47597597597597596
0.8578066542719271	1.693730211034609e-24	0.5701029138189434	0.19042997214753837	1.142598122798895	0.4774774774774775
0.8540660494077424	1.0307505332695469e-24	0.5701076520491979	0.19045162837047852	1.1429118274586116	0.47897897897897895
0.8503551867526179	6.257703517977582e-25	0.5701123897841615	0.19046796659837462	1.1431334837939362	0.4804804804804805
0.8466746454323109	3.7899063502759493e-25	0.5701171270238212	0.19047898546222486	1.143263215182555	0.481981981981982
0.8430249863072515	2.289781566776101e-25	0.5701218637681641	0.1904846840386994	1.1433011910331903	0.48348348348348347
0.8394067521434789	1.3801036738599772e-25	0.5701266000171771	0.19048506185026906	1.1432476259590523	0.484984984984985
0.8358204677924899	8.298153225586306e-26	0.5701313357708471	0.1904801188652722	1.143102778950253	0.48648648648648646
0.8322666403791444	4.9774083088125074e-26	0.5701360710291613	0.19046985549791878	1.1428669525451933	0.487987987987988
0.8287457594968123	2.978359843698541e-26	0.5701408057921067	0.1904542726082326	1.142540492000935	0.4894894894894895
0.8252582974089596	1.7778828798553713e-26	0.5701455400596702	0.1904333715019312	1.1421237844625802	0.49099099099099097
0.8218047092564194	1.0587202230337461e-26	0.5701502738318388	0.19040715393024324	1.1416172581316455	0.4924924924924925
0.818385433269612	6.2894309057334005e-27	0.5701550071085992	0.19037562208966408	1.141021381433445	0.49399399399399396
0.8150008909850182	3.7272933357726804e-27	0.5701597398899393	0.19033877862164908	1.140336662183475	0.4954954954954955
0.8116514874652309	2.2035751998878912e-27	0.5701644721758453	0.19029662661224464	1.1395636467527963	0.496996996996997
0.8083376115219532	1.2996136372193504e-27	0.5701692039663042	0.19024916959165752	1.138702919232422	0.4984984984984985
0.8050596359413349	7.646324492517107e-28	0.5701739352613038	0.1901964115337619	1.1377551005967017	0.5
0.8018179177110721	4.4879010190472755e-28	0.5701786660608303	0.19013835685554514	1.136720847865717	0.5015015015015015
0.7986127982487297	2.627761202018895e-28	0.5701833963648713	0.19007501041649089	1.1356008532666884	0.503003003003003
0.7954446036307661	1.534901827150029e-28	0.5701881261734131	0.19000637751790167	1.1343958433944183	0.5045045045045045
0.792313644821789	8.943909390156887e-29	0.5701928554864435	0.1899324639021591	1.1331065783707746	0.506006006006006
0.7892202179035829	5.199077116132632e-29	0.5701975843039488	0.18985327575192343	1.13173385100326	0.5075075075075075
0.7861646043034856	3.0149298278022507e-29	0.5702023126259168	0.1897688196892713	1.1302784859426864	0.509009009009009
0.7831470710217251	1.7441355667586598e-29	0.5702070404523341	0.18967910277477307	1.1287413388400065	0.5105105105105106
0.7801678708573491	1.0065499905998401e-29	0.5702117677831874	0.18958413250650893	1.1271232955023505	0.512012012012012
0.7772272426324078	5.794854561952986e-30	0.5702164946184642	0.1894839168190245	1.1254252710483215	0.5135135135135135
0.7743254114140896	3.328141731983445e-30	0.5702212209581514	0.18937846408222592	1.1236482090626405	0.515015015015015
0.7714625887345151	1.906835224039222e-30	0.5702259468022363	0.18926778310021497	1.1217930807501924	0.5165165165165165
0.768638972807942	1.0898747714370144e-30	0.5702306721507052	0.18915188311006387	1.119860884089586	0.5180180180180181
0.7658547487451426	6.214298551755044e-31	0.5702353970035459	0.18903077378053046	1.11785264298632	0.5195195195195195
0.763110088764749	3.534758189715106e-31	0.5702401213607449	0.18890446521071402	1.1157694064256654	0.521021021021021
0.7604051524013834	2.0057619364324715e-31	0.5702448452222896	0.18877296792865159	1.113612247625388	0.5225225225225225
0.7577400867104079	1.1354058883112442e-31	0.5702495685881667	0.18863629288985553	1.1113822631884458	0.524024024024024
0.7551150264691551	6.411726367230383e-32	0.5702542914583634	0.18849445147579227	1.1090805722558024	0.5255255255255256
0.7525300943745215	3.6120262515205875e-32	0.5702590138328668	0.18834745549230278	1.1067083156595126	0.527027027027027
0.7499854012368244	2.0299198810736505e-32	0.5702637357116639	0.18819531716796473	1.1042666550762432	0.5285285285285285
0.7474810461698412	1.1380437994186686e-32	0.5702684570947416	0.1880380491523973	1.1017567721814099	0.53003003003003
0.7450171167769678	6.364893444381457e-33	0.5702731779820873	0.18787566451450816	1.0991798678041087	0.5315315315315315
0.7425936893334535	3.551202017852875e-33	0.5702778983736877	0.18770817674068344	1.0965371610830479	0.5330330330330331
0.7402108289646843	1.9765677309257263e-33	0.5702826182695298	0.18753559973292122	1.0938298886236768	0.5345345345345345
0.7378685898204959	1.0974888172045029e-33	0.5702873376696007	0.18735794780690818	1.0910593036567353	0.536036036036036
0.7355670152455273	6.0791181944174335e-34	0.5702920565738877	0.1871752356900407	1.0882266751984477	0.5375375375375375
0.7333061379456185	3.3591790390101615e-34	0.5702967749823777	0.18698747851939015	1.0853332872125896	0.539039039039039
0.7310859801502887	1.8517305719133551e-34	0.5703014928950577	0.18679469183961278	1.0823804377746784	0.5405405405405406
0.7289065537713304	1.01829713686e-34	0.5703062103119148	0.18659689160080498	1.0793694382385361	0.542042042042042
0.7267678605575687	5.58628809500445e-35	0.570310927232936	0.1863940941563041	1.0763016124054814	0.5435435435435435
0.7246698922458505	3.057202574832768e-35	0.5703156436581083	0.1861863162604353	1.073178295696418	0.545045045045045
0.7226126307083279	1.6690801216655517e-35	0.5703203595874189	0.18597357506620465	1.070000834327098	0.5465465465465466
0.7205960480961149	9.090384093428653e-36	0.5703250750208547	0.18575588812293947	1.0667705844868296	0.5480480480480481
0.7186201069794093	4.939003835138942e-36	0.5703297899584029	0.1855332733738757	1.0634889115209258	0.5495495495495496
0.7166847604841612	2.6770012489666756e-36	0.5703345044000505	0.18530574915369316	1.0601571891171788	0.551051051051051
0.7147899524253962	1.4474709785448817e-36	0.5703392183457845	0.1850733341859991	1.05677679849666	0.5525525525525525
0.712935617437293	7.807702141123423e-37	0.5703439317955921	0.18483604758076075	1.0533491276091411	0.5540540540540541
0.7111216811001239	4.201348326240093e-37	0.5703486447494602	0.18459390883168666	1.0498755703334506	0.5555555555555556
0.7093480600641726	2.255309883094607e-37	0.570353357207376	0.1843469378135582	1.0463575256830635	0.5570570570570571
0.7076146621707422	1.2077466381147782e-37	0.5703580691693265	0.1840951547795111	1.0427963970172414	0.5585585585585585
0.7059213865703742	6.452047146612349e-38	0.5703627806352987	0.183838580358268	1.0391935912580335	0.56006006006006
0.7042681238384004	3.438518045956353e-38	0.5703674916052794	0.18357723555132202	1.0355505181134597	0.5615615615615616
0.7026547560879451	1.8280882801976908e-38	0.5703722020792565	0.18331114173007246	1.0318685893071813	0.5630630630630631
0.701081157080505	9.695609189767297e-39	0.5703769120572164	0.1830403206329128	1.0281492178149914	0.5645645645645646
0.6995471923342275	5.1298553553464615e-39	0.5703816215391464	0.18276479436227178	1.024393817108425	0.566066066066066
0.6980527192300114	2.7076169139827756e-39	0.5703863305250334	0.18248458538160753	1.0206038004058242	0.5675675675675675
0.6965975871155551	1.4256778357035104e-39	0.5703910390148644	0.18219971651235656	1.0167805799311624	0.5690690690690691
0.6951816374074687	7.488721126934046e-40	0.5703957470086269	0.1819102109308369	1.0129255661809469	0.5705705705705706
0.6938047036915762	3.924153608147884e-40	0.5704004545063078	0.1816160921651065	1.009040167199514	0.5720720720720721
0.6924666118215211	2.0513342013492263e-40	0.5704051615078937	0.18131738409177783	1.005125787863028	0.5735735735735735
0.6911671800157952	1.0697416949981e-40	0.5704098680133725	0.18101411093278855	1.0011838291724893	0.575075075075075
0.6899062189533062	5.565106844766199e-41	0.5704145740227308	0.1807062972521296	0.9972156875560604	0.5765765765765766
0.6886835318675862	2.888152830899162e-41	0.5704192795359554	0.1803939679525308	0.9932227541810104	0.5780780780780781
0.687498914639762	1.4952675748268392e-41	0.570423984553034	0.1800771482721047	0.9892064142755709	0.5795795795795796
0.6863521558903803	7.722710258195681e-42	0.5704286890739535	0.1797558637809496	0.9851680464610043	0.581081081081081
0.6852430370701974	3.9789881663553057e-42	0.5704333930987006	0.179430140377712	0.9811090220941627	0.5825825825825826
0.6841713325500259	2.0451616226733788e-42	0.5704380966272626	0.1791000042861093	0.9770307046208243	0.5840840840840841
0.6831368097097335	1.048659999598392e-42	0.5704427996596269	0.1787654820514136	0.9729344489400867	0.5855855855855856
0.6821392290264843	5.364062766974558e-43	0.5704475021957804	0.17842660053689666	0.9688216007800784	0.5870870870870871
0.681178344162309	2.7371908554334473e-43	0.57045220423571	0.17808338692023745	0.9646934960852592	0.5885885885885885
0.6802539020510797	1.393376207579975e-43	0.5704569057794028	0.1777358686898924	0.9605514604155594	0.5900900900900901
0.6793656429849743	7.075934129804644e-44	0.5704616068268462	0.17738407364142927	0.9563968083576165	0.5915915915915916
0.6785133007004965	3.5846871002728536e-44	0.570466307378027	0.17702802987382513	0.9522308429483397	0.5930930930930931
0.6776966024641231	1.81163542934771e-44	0.5704710074329326	0.17666776578572982	0.9480548551110398	0.5945945945945946
0.6769152691576413	9.133609474249795e-45	0.5704757069915496	0.17630331007169406	0.9438701231043536	0.596096096096096
0.676169015363235	4.5937372647911656e-45	0.5704804060538654	0.17593469171836504	0.9396779119841708	0.5975975975975976
0.675457549448375	2.3048461810005814e-45	0.5704851046198671	0.1755619400006481	0.9354794730787802	0.5990990990990991
0.6747805736505654	1.1536387160131197e-45	0.5704898026895421	0.17518508447783682	0.9312760434774269	0.6006006006006006
0.6741377841619902	5.7603620252948204e-46	0.5704945002628771	0.174804154989711	0.9270688455324699	0.6021021021021021
0.673528871214105	2.86933869812457e-46	0.5704991973398592	0.17441918165260467	0.9228590863753278	0.6036036036036035
0.6729535191622074	1.425824041505923e-46	0.5705038939204755	0.17403019485544285	0.9186479574463701	0.6051051051051051
0.6724114065700277	7.068090990563453e-47	0.5705085900047132	0.17363722525575023	0.9144366340389253	0.6066066066066066
0.6719022062943609	3.495347919073103e-47	0.5705132855925594	0.17324030377563002	0.9102262748575507	0.6081081081081081
0.6714255855697757	1.7243712401742977e-47	0.5705179806840014	0.17283946159771582	0.9060180215907014	0.6096096096096096
0.6709812060934145	8.486394402562458e-48	0.5705226752790259	0.1724347301610961	0.9018129984979345	0.6111111111111112
0.6705687241099113	4.166464953444113e-48	0.5705273693776203	0.17202614115721176	0.8976123120117623	0.6126126126126126
0.6701877904964403	2.04063032058709e-48	0.5705320629797715	0.17161372652572876	0.8934170503542644	0.6141141141141141
0.6698380508479072	9.970410015923153e-49	0.5705367560854671	0.17119751845038567	0.8892282831685557	0.6156156156156156
0.6695191455622953	4.8597483617717904e-49	0.5705414486946939	0.17077754935481662	0.8850470611652006	0.6171171171171171
0.6692307099261727	2.3630158056652255e-49	0.5705461408074387	0.1703538518983514	0.8808744157836444	0.6186186186186187
0.6689723742003655	1.1462294215781087e-49	0.5705508324236889	0.16992645897179262	0.8767113588687322	0.6201201201201201
0.6687437637057996	5.5466218456672745e-50	0.5705555235434318	0.16949540369317118	0.8725588823623638	0.6216216216216216
0.6685444989095102	2.677550339616524e-50	0.5705602141666541	0.16906071940348041	0.8684179580103388	0.6231231231231231
0.6683741955108176	1.2894330931029286e-50	0.5705649042933433	0.16862243966239032	0.86428953708441	0.6246246246246246
0.6682324645276668	6.194582772668711e-51	0.5705695939234862	0.16818059824394158	0.860174550119581	0.6261261261261262
0.6681189123831243	2.9687757197134334e-51	0.5705742830570701	0.1677352291322215	0.856073906666649	0.6276276276276276
0.668033140992022	1.419367312144506e-51	0.5705789716940822	0.1672863665170212	0.8519884950600011	0.6291291291291291
0.6679747478477499	6.769619980711772e-52	0.5705836598345098	0.16683404478947647	0.8479191822006448	0.6306306306306306
0.6679433261091761	3.2209639281029875e-52	0.5705883474783395	0.16637829853769115	0.843866813354461	0.6321321321321322
0.6679384646876942	1.5288311158893517e-52	0.5705930346255589	0.16591916254234565	0.8398322119656395	0.6336336336336337
0.6679597483343838	7.239111169524857e-53	0.5705977212761548	0.1654566717722901	0.8358161794852628	0.6351351351351351
0.6680067577272693	3.419503555538505e-53	0.5706024074301145	0.16499086138012353	0.8318194952149759	0.6366366366366366
0.6680790695586768	1.611361392718325e-53	0.5706070930874247	0.16452176669776	0.8278429161656919	0.6381381381381381
0.6681762566226634	7.57486555625052e-54	0.5706117782480734	0.16404942323198152	0.8238871769312466	0.6396396396396397
0.6682978879025194	3.552294676183219e-54	0.5706164629120472	0.16357386665998006	0.8199529895769317	0.6411411411411412
0.6684435286583281	1.6618626282545533e-54	0.570621147079333	0.1630951328248882	0.8160410435428039	0.6426426426426426
0.6686127405145702	7.755920324073846e-55	0.5706258307499186	0.1626132577312992	0.8121520055616722	0.6441441441441441
0.6688050815477674	3.610967977717781e-55	0.5706305139237906	0.16212827754077913	0.8082865195916562	0.6456456456456456
0.6690201063741542	1.6771272521744617e-55	0.5706351966009362	0.16164022856736884	0.8044452067631793	0.6471471471471472
0.6692573662373661	7.7707059577425245e-56	0.5706398787813428	0.16114914727307958	0.8006286653402827	0.6486486486486487
0.6695164090961442	3.5917575724023137e-56	0.5706445604649972	0.1606550702633812	0.7968374706961129	0.6501501501501501
0.6697967797120417	1.6561727597375486e-56	0.570649241651887	0.16015803428268452	0.7930721753024295	0.6516516516516516
0.6700980197371338	7.618269625579345e-57	0.5706539223419991	0.15965807620981884	0.7893333087329889	0.6531531531531531
0.6704196678017227	3.495900971116725e-57	0.5706586025353203	0.15915523305350507	0.7856213776806278	0.6546546546546547
0.6707612596020379	1.6003463558487462e-57	0.570663282231838	0.1586495419478259	0.7819368659878763	0.6561561561561562
0.6711223279879294	7.30837678569731e-58	0.5706679614315399	0.15814104014769395	0.7782802346909234	0.6576576576576576
0.6715024030505576	3.32950716946704e-58	0.5706726401344125	0.15762976502431825	0.7746519220767389	0.6591591591591591
0.6719010122100756	1.5131816292552974e-58	0.5706773183404429	0.1571157540606716	0.7710523437531616	0.6606606606606606
0.6723176803033173	6.86047595574159e-59	0.5706819960496187	0.15659904484695863	0.7674818927317465	0.6621621621621622
0.6727519296714879	3.102912391777685e-59	0.5706866732619268	0.15607967507608658	0.763940939523161	0.6636636636636637
0.6732032802478715	1.4000284522996938e-59	0.5706913499773542	0.15555768253914035	0.7604298322449161	0.6651651651651651
0.6736712496455615	6.301679196856248e-60	0.5706960261958882	0.1550331051208632	0.7569488967412011	0.6666666666666666
0.6741553532452246	2.8296179383508115e-60	0.5707007019175163	0.15450598079514516	0.7534984367146047	0.6681681681681682
0.6746551042829142	1.2675099880336282e-60	0.5707053771422252	0.1539763476205212	0.7500787338694731	0.6696696696696697
0.6751700139379472	5.664049775825801e-61	0.5707100518700021	0.1534442437356818	0.7466900480666728	0.6711711711711712
0.6756995914208573	2.5249618056486314e-61	0.5707147261008345	0.15290970735499843	0.7433326174895091	0.6726726726726726
0.6762433440614513	1.1228833587382374e-61	0.5707193998347092	0.1523727767640679	0.7400066588205456	0.6741741741741741
0.6768007773969774	4.9815736884248145e-62	0.5707240730716134	0.1518334903152795	0.7367123674290756	0.6756756756756757
0.6773713952604408	2.2047053344748286e-62	0.5707287458115344	0.151291886423409	0.7334499175689734	0.6771771771771772
0.6779546998690766	9.73389433961718e-63	0.5707334180544593	0.15074800356124637	0.7302194625866688	0.6786786786786787
0.6785501919130179	4.2872102589606187e-63	0.5707380898003757	0.15020188025526351	0.727021135138974	0.6801801801801802
0.6791573706441745	1.8837142344918435e-63	0.57074276104927	0.14965355508132996	0.7238550474204865	0.6816816816816816
0.6797757339653607	8.256715807996384e-64	0.5707474318011297	0.14910306666048717	0.7207212914002905	0.6831831831831832
0.6804047785196942	3.6103701885698615e-64	0.5707521020559422	0.14855045365479366	0.7176199390676875	0.6846846846846847
0.681043999780301	1.574882702715093e-64	0.5707567718136944	0.14799575476325452	0.7145510426866561	0.6861861861861862
0.681692892140357	6.853253119143978e-65	0.5707614410743735	0.14743900871785393	0.7115146350587747	0.6876876876876877
0.6823509490035014	2.975071533648092e-65	0.5707661098379667	0.14688025427971155	0.7085107297943019	0.6891891891891891
0.6830176628746524	1.288398271119864e-65	0.5707707781044614	0.14631953023538893	0.7055393215911382	0.6906906906906907
0.6836925254512654	5.5661503742933e-66	0.5707754458738443	0.14575687539337673	0.7026003865213738	0.6921921921921922
0.684375027715065	2.39889819332604e-66	0.5707801131461031	0.14519232858080053	0.6996938823251212	0.6936936936936937
0.685064660024289	1.031384927718762e-66	0.5707847799212248	0.14462592864039087	0.6968197487113539	0.6951951951951952
0.6857609122064835	4.42366086002915e-67	0.5707894461991964	0.14405771442777152	0.6939779076654419	0.6966966966966966
0.6864632736518821	1.892757383598504e-67	0.5707941119800052	0.14348772480913294	0.6911682637630947	0.6981981981981982
0.6871712334074097	8.079047367968597e-68	0.5707987772636385	0.1429159986593689	0.6883907044904136	0.6996996996996997
0.6878842802713484	3.4401504846026015e-68	0.5708034420500833	0.14234257486077254	0.6856451005697597	0.7012012012012012
0.688601902888701	1.461324977632311e-68	0.5708081063393267	0.14176749230240424	0.6829313062911352	0.7027027027027027
0.6893235898472921	6.192531938730011e-69	0.5708127701313562	0.14119078988026937	0.6802491598487836	0.7042042042042042
0.6900488297746407	2.617832069121134e-69	0.570817433426159	0.1406125064984678	0.6775984836827179	0.7057057057057057
0.6907771114356418	1.1039957278844183e-69	0.5708220962237222	0.14003268107151012	0.6749790848248733	0.7072072072072072
0.6915079238310946	4.6445654022998006e-70	0.5708267585240326	0.13945135252803206	0.6723907552495957	0.7087087087087087
0.6922407562971079	1.9492828124299605e-70	0.5708314203270778	0.13886855981618387	0.669833272228171	0.7102102102102102
0.6929750986054202	8.161250438184773e-71	0.5708360816328449	0.13828434191102046	0.6673063986871062	0.7117117117117117
0.6937104410646637	3.408714571659032e-71	0.5708407424413213	0.13769873782428196	0.6648098835698646	0.7132132132132132
0.694446274622607	1.4202887600756365e-71	0.5708454027524938	0.13711178661702383	0.6623434622017772	0.7147147147147147
0.6951820909694029	5.903570363309763e-72	0.5708500625663501	0.13652352741563928	0.659906856657839	0.7162162162162162
0.6959173826418704	2.447963389062414e-72	0.570854721882877	0.13593399943191473	0.6574997761331037	0.7177177177177178
0.6966516431288389	1.0126215688035008e-72	0.5708593807020615	0.13534324198787243	0.6551219173154007	0.7192192192192192
0.697384366977575	4.178703045385641e-73	0.5708640390238916	0.1347512945462865	0.6527729647600928	0.7207207207207207
0.6981150499013198	1.720235581387807e-73	0.570868696848354	0.13415819674791282	0.6504525912665997	0.7222222222222222
0.6988431888879492	7.0645812430299805e-74	0.5708733541754355	0.13356398845665074	0.6481604582564144	0.7237237237237237
0.6995682823097822	2.894256399147238e-74	0.5708780110051237	0.1329687098140599	0.6458962161523417	0.7252252252252253
0.7002898300345487	1.1828772010527001e-74	0.5708826673374062	0.1323724013048951	0.6436595047586936	0.7267267267267267
0.7010073335375253	4.822746127880144e-75	0.5708873231722699	0.13177510383559388	0.641449953642179	0.7282282282282282
0.7017202960148605	1.9615583050826345e-75	0.5708919785097016	0.1311768588279671	0.6392671825132294	0.7297297297297297
0.7024282224980803	7.959029655137172e-76	0.570896633349689	0.1305777083307042	0.6371108016075018	0.7312312312312312
0.7031306199697928	3.221596204523674e-76	0.5709012876922194	0.12997769515171612	0.6349804120673117	0.7327327327327328
0.7038269974805808	1.3008708070704227e-76	0.5709059415372796	0.1293768630148132	0.6328756063227485	0.7342342342342342
0.7045168662670879	5.240217478311548e-77	0.5709105948848572	0.1287752567447505	0.6307959684722264	0.7357357357357357
0.7051997398712873	2.1057971602501085e-77	0.570915247734939	0.12817292248528478	0.628741074662237	0.7372372372372372
0.7058751342609254	8.441815200271682e-78	0.5709199000875125	0.12756990795558087	0.6267104934660701	0.7387387387387387
0.7065425679511291	3.3760372251791787e-78	0.5709245519425648	0.12696626275108822	0.624703786261266	0.7402402402402403
0.7072015621271573	1.3468855488129986e-78	0.5709292033000835	0.1263620386958939	0.6227205076055837	0.7417417417417418
0.7078516407682763	5.360511605785905e-79	0.5709338541600552	0.12575729025455534	0.6207602056112606	0.7432432432432432
0.7084923307727405	2.1283050168024267e-79	0.5709385045224674	0.12515207501253411	0.6188224223173464	0.7447447447447447
0.7091231620838441	8.429728311616609e-80	0.5709431543873078	0.12454645423560862	0.6169066940599081	0.7462462462462462
0.7097436678170157	3.330775544397858e-80	0.5709478037545628	0.1239404935200415	0.6150125518398949	0.7477477477477478
0.7103533843879198	1.3128927124497923e-80	0.5709524526242201	0.12333426354684325	0.6131395216884654	0.7492492492492493
0.7109518516415276	5.162560911760514e-81	0.5709571009962667	0.12272784095520725	0.6112871250295834	0.7507507507507507
0.7115386129821092	2.0251314616321962e-81	0.5709617488706902	0.12212130935211483	0.6094548790396911	0.7522522522522522
0.7121132155041063	7.924891653707119e-82	0.5709663962474775	0.12151476047723896	0.6076422970042795	0.7537537537537538
0.71267521012383	3.093752212327201e-82	0.5709710431266158	0.12090829554461266	0.6058488886711733	0.7552552552552553
0.7132241517119275	1.2048411751737659e-82	0.5709756895080926	0.12030202678510676	0.6040741606003571	0.7567567567567568
0.7137595992265662	4.680865431892751e-83	0.5709803353918951	0.11969607921657584	0.6023176165101817	0.7582582582582582
0.7142811158472612	1.8141558420328485e-83	0.5709849807780104	0.1190905926716083	0.600578757619779	0.7597597597597597
0.7147882691092894	7.014150952036586e-84	0.5709896256664257	0.11848572411616051	0.5988570829875368	0.7612612612612613
0.7152806310386132	2.7053764507615095e-84	0.5709942700571283	0.1178816502959783	0.5971520898454784	0.7627627627627628
0.7157577782872419	1.0409560252667101e-84	0.5709989139501056	0.11727857075162283	0.5954632739294015	0.7642642642642643
0.7162192922689521	3.995665667866903e-85	0.5710035573453446	0.11667671124712467	0.5937901298046389	0.7657657657657657
0.7166647592952856	1.530023078060623e-85	0.5710082002428327	0.11607632766179396	0.5921321511873048	0.7672672672672672
0.7170937707117357	5.844655285145299e-86	0.5710128426425571	0.11547771039952047	0.5904888312608986	0.7687687687687688
0.7175059230340404	2.2272650529072423e-86	0.571017484544505	0.11488118937498809	0.588859662988142	0.7702702702702703
0.7179008180844793	8.46714475451783e-87	0.5710221259486636	0.11428713964161437	0.5872441394179345	0.7717717717717718
0.7182780631280882	3.211102340123516e-87	0.5710267668550204	0.11369598773166725	0.5856417539873134	0.7732732732732732
0.718637271008685	1.2148520485052938e-87	0.5710314072635624	0.11310821878491138	0.5840520008183098	0.7747747747747747
0.7189780602846083	4.585056739407164e-88	0.5710360471742769	0.11252438454824466	0.5824743750096045	0.7762762762762763
0.7193000553640599	1.726307348212887e-88	0.5710406865871511	0.11194511233507937	0.5809083729228859	0.7777777777777778
0.7196028866399471	6.48400893605332e-89	0.5710453255021724	0.11137111503964649	0.5793534924638173	0.7792792792792793
0.7198861906241077	2.4295238737045795e-89	0.5710499639193279	0.11080320230790147	0.5778092333575342	0.7807807807807807
0.72014961008081	9.081358450779495e-90	0.571054601838605	0.11024229297321736	0.5762750974185886	0.7822822822822822
0.7203927941594056	3.3863554800591824e-90	0.571059239259991	0.10968942887148571	0.5747505888152673	0.7837837837837838
0.7206153985260191	1.2596977523950433e-90	0.571063876183473	0.10914579015651069	0.5732352143282167	0.7852852852852853
0.7208170854941542	4.6746838397305087e-91	0.5710685126090381	0.10861271224257614	0.5717284836033094	0.7867867867867868
0.7209975241540907	1.730574156503044e-91	0.571073148536674	0.10809170450665985	0.5702299093986947	0.7882882882882882
0.7211563905009482	6.391168457168334e-92	0.5710777839663677	0.1075844708878311	0.5687390078259821	0.7897897897897898
0.7212933675612907	2.3546285001017152e-92	0.5710824188981065	0.10709293252574402	0.5672552985855046	0.7912912912912913
0.7214081455181445	8.65399437786221e-93	0.5710870533318779	0.1066192525836561	0.5657783051956257	0.7927927927927928
0.7215004218342941	3.172947613787321e-93	0.5710916872676686	0.10616586340388275	0.5643075552160459	0.7942942942942943
0.7215699013737346	1.1605431050626468e-93	0.5710963207054666	0.1057354961448331	0.562842580465079	0.7957957957957957
0.721616296521141	4.234593537140862e-94	0.5711009536452581	0.10533121304855389	0.5613829172308684	0.7972972972972973
0.7216393272992238	1.5413961352826664e-94	0.5711055860870317	0.10495644248579648	0.5599281064765208	0.7987987987987988
0.721638721483841	5.597174951438798e-95	0.5711102180307737	0.10461501692178239	0.5584776940391352	0.8003003003003003
0.7216142147167298	2.0275687023516813e-95	0.5711148494764715	0.10431121393980972	0.5570312308227167	0.8018018018018018
0.7215655506157237	7.327137752332361e-96	0.571119480424113	0.10404980045135978	0.5555882729849625	0.8033033033033034
0.7214924808823251	2.641467155170341e-96	0.571124110873685	0.10383608021014942	0.5541483821179138	0.8048048048048048
0.7213947654064953	9.499662017735355e-97	0.5711287408251745	0.10367594473335925	0.552711125422472	0.8063063063063063
0.7212721723685351	3.408185104454431e-97	0.5711333702785691	0.10357592771576976	0.5512760758767864	0.8078078078078078
0.7211244783379153	1.2198046222684595e-97	0.5711379992338564	0.1035432630014837	0.5498428123985128	0.8093093093093093
0.7209514683689353	4.355213564687505e-98	0.5711426276910231	0.10358594615303773	0.5484109200009585	0.8108108108108109
0.7207529360930721	1.5512461562178447e-98	0.5711472556500566	0.10371279962875926	0.5469799899431288	0.8123123123123123
0.7205286838078944	5.51193466849677e-99	0.5711518831109446	0.10393354154596804	0.5455496198736896	0.8138138138138138
0.7202785225624138	1.9537972099028755e-99	0.5711565100736739	0.10425885796985529	0.5441194139688724	0.8153153153153153
0.7200022722387469	6.90886950136935e-100	0.5711611365382321	0.10470047862541525	0.5426889830643463	0.8168168168168168
0.7196997616299662	2.437174215603437e-100	0.5711657625046063	0.1052712558825264	0.5412579447810835	0.8183183183183184
0.7193708285140142	8.576660925980997e-101	0.571170387972784	0.1059852468120877	0.5398259236452561	0.8198198198198198
0.7190153197235681	3.010939211639488e-101	0.5711750129427521	0.10685779805398418	0.5383925512021943	0.8213213213213213
0.7186330912117325	1.0544787084027358e-101	0.5711796374144983	0.107905633175611	0.5369574661244538	0.8228228228228228
0.7182240081134494	3.684051760376824e-102	0.5711842613880099	0.10914694213283482	0.5355203143140244	0.8243243243243243
0.7177879448025135	1.2840020359656606e-102	0.5711888848632736	0.11060147237379234	0.5340807489987327	0.8258258258258259
0.717324784944087	4.4643453402061826e-103	0.5711935078402776	0.11229062105009448	0.5326384308228874	0.8273273273273273
0.7168344215426069	1.5484669227314622e-103	0.5711981303190083	0.11423752772018482	0.531193027932211	0.8288288288288288
0.7163167569849871	5.3579439240917266e-104	0.5712027522994537	0.11646716684625463	0.529744216053122	0.8303303303303303
0.7157717030790147	1.8494665291791842e-104	0.5712073737816008	0.11900643929983556	0.5282916785664163	0.8318318318318318
0.7151991810868527	6.368642473093497e-105	0.5712119947654367	0.12188426200264318	0.526835106575411	0.8333333333333334
0.7145991217535553	2.187758311500979e-105	0.5712166152509489	0.1251316547392552	0.5253741989686086	0.8348348348348348
0.7139714653305139	7.497282867069166e-106	0.5712212352381252	0.12878182308769828	0.5239086624769518	0.8363363363363363
0.7133161615937539	2.5630703806466226e-106	0.5712258547269518	0.13287023632402586	0.5224382117257252	0.8378378378378378
0.7126331698570036	8.74116358225133e-107	0.571230473717417	0.1374346990686836	0.5209625692811836	0.8393393393393394
0.7119224589794719	2.9739252228326836e-107	0.5712350922095075	0.1425154153571431	0.5194814656919646	0.8408408408408409
0.7111840073682573	1.0093526362664787e-107	0.571239710203211	0.14815504373634228	0.5179946395253706	0.8423423423423423
0.710417802975341	3.417494936596559e-108	0.5712443276985146	0.15439874191341546	0.5165018373985811	0.8438438438438438
0.7096238432890982	1.1543165400683913e-108	0.5712489446954058	0.1612941994155844	0.515002814004883	0.8453453453453453
0.7088021353202814	3.8895023506199634e-109	0.5712535611938716	0.16889165666163786	0.5134973321349868	0.8468468468468469
0.7079526955824327	1.3074203445919202e-109	0.5712581771938994	0.1772439087978369	0.5119851626935129	0.8483483483483484
0.7070755500666817	4.384181446436223e-110	0.5712627926954766	0.18640629261616373	0.510466084710727	0.8498498498498498
0.7061707342108998	1.4666074329763735e-110	0.5712674076985909	0.19643665485238043	0.5089398853496042	0.8513513513513513
0.7052382928631806	4.894308318476403e-111	0.5712720222032288	0.20739530015717306	0.5074063599083088	0.8528528528528528
0.7042782802396251	1.6293742470206556e-111	0.5712766362093782	0.2193449170475391	0.5058653118181703	0.8543543543543544
0.7032907598764166	5.411310470153306e-112	0.5712812497170264	0.23235048017920512	0.5043165526372415	0.8558558558558559
0.7022758045761733	1.7928177235493953e-112	0.5712858627261602	0.24647912733591437	0.5027599020395265	0.8573573573573573
0.7012334963485796	5.925457705978966e-113	0.5712904752367677	0.26180000960940353	0.5011951877999644	0.8588588588588588
0.7001639263452919	1.9537084238489594e-113	0.5712950872488358	0.278384113346097	0.499622245775257	0.8603603603603603
0.6990671947891327	6.426132504050201e-114	0.5712996987623518	0.2963040525642707	0.4980409198806286	0.8618618618618619
0.6979434108975856	2.1085877748193818e-114	0.5713043097773031	0.31563383069944373	0.4964510620626085	0.8633633633633634
0.6967926928006125	6.902171926587915e-115	0.5713089202936767	0.3364485707168626	0.49485253226792486	0.8648648648648649
0.6956151674528199	2.253885981755523e-115	0.5713135303114607	0.3588242128384296	0.49324519840860215	0.8663663663663663
0.6944109705400104	7.342267324394361e-116	0.5713181398306416	0.3828371793673667	0.4916289363233506	0.8678678678678678
0.6931802463801545	2.3860554036300986e-116	0.5713227488512074	0.4085640063569206	0.49000362973534145	0.8693693693693694
0.6919231478188349	7.73540283723986e-117	0.5713273573731449	0.43608094215887866	0.48836917020645904	0.8708708708708709
0.6906398361192105	2.5017126692185982e-117	0.5713319653964419	0.4654635132022731	0.486725457088119	0.8723723723723724
0.6893304808465621	8.071309504392507e-118	0.5713365729210853	0.4967860576909719	0.4850723974687504	0.8738738738738738
0.6879952597474843	2.597781712639812e-118	0.5713411799470626	0.5301212282687595	0.48340990611802503	0.8753753753753754
0.6866343586237933	8.340909133700461e-119	0.5713457864743615	0.5655394650794565	0.4817379054279366	0.8768768768768769
0.6852479712012298	2.671629347777096e-119	0.5713503925029687	0.6031084410448055	0.48005632535081333	0.8783783783783784
0.6838362989930391	8.53672127387775e-120	0.5713549980328722	0.6428924815905717	0.4783651033343588	0.8798798798798799
0.6823995511585187	2.7211850660985664e-120	0.5713596030640588	0.6849519614679019	0.4766641842538146	0.8813813813813813
0.6809379443566272	8.653207871923763e-121	0.5713642075965157	0.7293426817380606	0.47495352034133465	0.8828828828828829
0.679451702594759	2.745037459099415e-121	0.5713688116302309	0.7761152304093867	0.47323307111266133	0.8843843843843844
0.6779410570727857	8.687033465778609e-122	0.5713734151651912	0.8253143306308954	0.4715028032911981	0.8858858858858859
0.6764062460224851	2.742501000402597e-122	0.5713780182013847	0.8769781807516137	0.46976269072956434	0.8873873873873874
0.6748475145424675	8.637223853997301e-123	0.5713826207387979	0.9311377909431786	0.4680127143287275	0.8888888888888888
0.673265114428728	2.7136487779339713e-123	0.5713872227774184	0.9878163214494063	0.4662528619547981	0.8903903903903904
0.6716593040009534	8.505212708932932e-124	0.5713918243172337	1.0470284278644424	0.4644831283535806	0.8918918918918919
0.6700303479247147	2.659308995117275e-124	0.5713964253582313	1.108779619145018	0.4627035150629633	0.8933933933933934
0.6683785170296862	8.294773020962393e-125	0.5714010259003981	1.1730656343258068	0.4609140303232427	0.8948948948948949
0.6667040881240367	2.5810254748353205e-125	0.5714056259437217	1.2398718441244956	0.4591146889854617	0.8963963963963963
0.6650073438051362	8.01183794860821e-126	0.5714102254881894	1.3091726837891358	0.4573055124178541	0.8978978978978979
0.6632885722667381	2.480984794663504e-126	0.5714148245337887	1.380931123649189	0.45548652841047904	0.8993993993993994
0.6615480671027876	7.664222945486003e-127	0.5714194230805067	1.4550981838789938	0.4536577710781289	0.9009009009009009
0.6597861271080232	2.361914852486595e-127	0.571424021128331	1.5316124999631504	0.451819280761598	0.9024024024024024
0.6580030560755341	7.261267322997623e-128	0.5714286186772488	1.6103999452643962	0.449971103927393	0.9039039039039038
0.6561991625914434	2.2269614270938005e-128	0.5714332157272477	1.6913733169325484	0.44811329306596864	0.9054054054054054
0.6543747598268917	6.813418174948143e-129	0.5714378122783148	1.7744320911557008	0.4462459065885693	0.9069069069069069
0.6525301653274964	2.0795505195405912e-129	0.5714424083304377	1.8594622534411593	0.4443690087227594	0.9084084084084084
0.6506657008004662	6.331782479523314e-130	0.5714470038836036	1.9463362092223668	0.44248266940671893	0.9099099099099099
0.6487816918995544	1.9232448536835276e-130	0.5714515989377996	2.0349127796206106	0.4405869641823848	0.9114114114114114
0.6468784680080379	5.827674035062428e-131	0.5714561934930136	2.1250372866477494	0.4386819740875156	0.9129129129129129
0.6449563620199064	1.7616028558028364e-131	0.5714607875492329	2.216541731521143	0.4367677855467555	0.9144144144144144
0.6430157101194577	5.312180706254183e-132	0.5714653811064445	2.309245069078732	0.434844490261773	0.9159159159159159
0.6410568515594861	1.5980477625253917e-132	0.5714699741646359	2.402953580534669	0.4329121851005503	0.9174174174174174
0.6390801284382643	4.795774469490518e-133	0.5714745667237947	2.4974613460109114	0.4309709719858926	0.9189189189189189
0.6370858854755092	1.435753316412651e-133	0.5714791587839082	2.5925508174240264	0.42902095778323507	0.9204204204204204
0.6350744697875361	4.287982316032879e-134	0.5714837503449637	2.687993491407127	0.427062254187813	0.9219219219219219
0.6330462306617951	1.2775509342292992e-134	0.5714883414069487	2.7835506810136725	0.4250949776112698	0.9234234234234234
0.631001519330991	3.7971306718096104e-135	0.5714929319698501	2.8789743839915025	0.423119249067767	0.924924924924925
0.6289406887469894	1.1258614337482786e-135	0.5714975220336559	2.97400824444324	0.42113519405966743	0.9264264264264264
0.6268640933547072	3.3301701463380414e-136	0.5715021115983531	3.0683886037134744	0.41914294246285405	0.9279279279279279
0.6247720888661941	9.826525477708791e-137	0.5715067006639294	3.1618456353752524	0.41714262841175453	0.9294294294294294
0.622665032035099	2.8925816484141543e-137	0.571511289230372	3.2541045582406563	0.4151343901841298	0.9309309309309309
0.6205432804317305	8.494216955646535e-138	0.5715158772976681	3.3448869204036185	0.41311837008569324	0.9324324324324325
0.6184071922189075	2.488359664313953e-138	0.5715204648658054	3.4339119464502263	0.4110947143346198	0.933933933933934
0.6162571259288013	7.272019541240795e-139	0.571525051934771	3.520897939153832	0.40906357294600615	0.9354354354354354
0.6140934402409695	2.120064150424004e-139	0.5715296385045526	3.60556372622072	0.40702509961633787	0.9369369369369369
0.6119164937617787	6.1658797146162795e-140	0.5715342245751373	3.687630141977623	0.4049794516080291	0.9384384384384384
0.6097266448054133	1.7889292898239737e-140	0.571538810146513	3.766821533305285	0.40292678963407863	0.93993993993994
0.6075242511766636	5.1777774779379575e-141	0.5715433952186663	3.8428672786313656	0.40086727774290987	0.9414414414414415
0.6053096699556904	1.4950154134349857e-141	0.5715479797915853	3.915503308409838	0.39880108320344027	0.9429429429429429
0.6030832572849516	4.306257930654833e-142	0.571552563865257	3.984473615239494	0.39672837639043484	0.9444444444444444
0.600845368158485	1.2373896773611125e-142	0.5715571474396688	4.049531741616878	0.39464933067019925	0.9459459459459459
0.5985963562137298	3.5470312857244804e-143	0.5715617305148085	4.110442233283599	0.3925641222866549	0.9474474474474475
0.5963365735260711	1.0143214979850171e-143	0.571566313090663	4.1669820462168365	0.3904729302478516	0.948948948948949
0.5940663704062874	2.893598843056283e-144	0.5715708951672198	4.218941895526784	0.3883759362129612	0.9504504504504504
0.5917860952010798	8.234800737849725e-145	0.5715754767444668	4.266127534865037	0.38627332437980044	0.9519519519519519
0.5894960940968552	2.337867793605626e-145	0.5715800578223909	4.308360955411678	0.3841652813729275	0.9534534534534534
0.5871967109269332	6.621233174490176e-146	0.5715846384009794	4.345481494092641	0.3820519961323562	0.954954954954955
0.5848882869823436	1.870724772378234e-146	0.5715892184802202	4.3773468413771885	0.3799336598029299	0.9564564564564565
0.5825711608263784	5.27269916105683e-147	0.5715937980601002	4.403833939811759	0.3778104656243976	0.9579579579579579
0.5802456681130521	1.482545972623835e-147	0.5715983771406072	4.424839765352472	0.3756826088222294	0.9594594594594594
0.5779121414096289	4.1584877509556295e-148	0.5716029557217285	4.440281984554686	0.37355028649921623	0.960960960960961
0.5755709100233619	1.1636296117702741e-148	0.5716075338034514	4.450099481753482	0.37141369752788406	0.9624624624624625
0.573222299832592	3.248225588387012e-149	0.5716121113857633	4.454252751511539	0.36927304244376474	0.963963963963964
0.5708666331223414	9.045439697915104e-150	0.5716166884686518	4.452724152808046	0.36712852333955664	0.9654654654654654
0.5685042284245424	2.512842466561745e-150	0.5716212650521045	4.445518022680016	0.364980343760209	0.9669669669669669
0.5661354003630247	6.963906378874278e-151	0.5716258411361079	4.432660648291701	0.3628287085989637	0.9684684684684685
0.5637604595033889	1.925274530936323e-151	0.5716304167206507	4.414200097683962	0.3606738239943862	0.96996996996997
0.5613797122078823	5.309877331776041e-152	0.5716349918057192	4.390205910728644	0.35851589722841554	0.9714714714714715
0.558993460495392	1.4609265825319248e-152	0.5716395663913018	4.360768653068599	0.35635513662546453	0.9729729729729729
0.5566020019066591	4.009815362989381e-153	0.5716441404773848	4.325999337047444	0.35419175145259624	0.9744744744744744
0.5542056293748197	1.097924408526597e-153	0.5716487140639568	4.286028714810318	0.35202595182080715	0.975975975975976
0.551804631101363	2.998973206850932e-154	0.5716532871510043	4.241006449874608	0.34985794858743946	0.9774774774774775
0.5493992904375996	8.171933277467075e-155	0.5716578597385152	4.191100174515057	0.347687953259752	0.978978978978979
0.5469898857717201	2.2214120280814585e-155	0.5716624318264767	4.136494441269623	0.34551617789966926	0.9804804804804804
0.5445766904215227	6.024007541294345e-156	0.5716670034148765	4.077389577740134	0.3433428350297351	0.9819819819819819
0.5421599725328808	1.6296486283420136e-156	0.571671574503702	4.014000454626603	0.34116813754029207	0.9834834834834835
0.5397399949840125	4.397992908478838e-157	0.5716761450929404	3.946555177587796	0.33899229859790564	0.984984984984985
0.5373170152956102	1.1840421281194131e-157	0.5716807151825792	3.875293714057748	0.33681553155505534	0.9864864864864865
0.5348912855468844	3.1800347490293344e-158	0.5716852847726057	3.8004664665632903	0.33463804986111173	0.9879879879879879
0.5324630522975626	8.520177789728346e-159	0.5716898538630079	3.722332804378572	0.33246006697461405	0.9894894894894894
0.5300325565158842	2.277285755295948e-159	0.5716944224537727	3.641159565517891	0.33028179627687054	0.990990990990991
0.5276000335126216	6.07209395230043e-160	0.5716989905448874	3.5572195411075733	0.32810345098689203	0.9924924924924925
0.5251657128811528	1.6151449972166138e-160	0.5717035581363401	3.4707899540939677	0.32592524407767814	0.993993993993994
0.5227298184436048	4.2858466844107675e-161	0.5717081252281178	3.382150944040357	0.3237473881938669	0.9954954954954955
0.5202925682030797	1.1345243632596742e-161	0.5717126918202078	3.291584069446378	0.321570095570764	0.996996996996997
0.5178541743019651	2.9960089243264603e-162	0.571717257912598	3.1993708385950765	0.31939357795476	0.9984984984984985
0.5154148429863357	7.892679352975188e-163	0.5717218235052756	3.1057912794030615	0.3172180465251522	1.0
0.5129747745764291	2.0742347090330973e-163	0.5717263885982278	3.0111225581262286	0.315043711817376	1.0015015015015014
0.5105341634431872	5.438052745281727e-164	0.5717309531914425	2.91563765606765	0.3128707836476591	1.003003003003003
0.508093197990842	1.4222666112760525e-164	0.571735517284907	2.8196041126551976	0.3106994710391064	1.0045045045045045
0.5056520606455146	3.710826887547681e-165	0.5717400808786084	2.723282842415113	0.30852998214922195	1.006006006006006
0.5032109278498021	9.658561631134694e-166	0.5717446439725345	2.6269270324768343	0.306362524198879	1.0075075075075075
0.5007699700633019	2.507877371382594e-166	0.5717492065666729	2.530781126313324	0.3041973034027391	1.009009009009009
0.49832935176903653	6.496092779282561e-167	0.5717537686610109	2.435079898464718	0.3020345249011296	1.0105105105105106
0.49588923148572406	1.6786116077028526e-167	0.5717583302555357	2.340047624020366	0.2998743926933855	1.012012012012012
0.4934497617858311	4.327133614398741e-168	0.5717628913502348	2.245897345658563	0.29771710957265274	1.0135135135135136
0.49101108931935533	1.1127624707614873e-168	0.5717674519450962	2.1528302400757666	0.29556287706216644	1.015015015015015
0.48857335484325337	2.854675287003566e-169	0.5717720120401067	2.0610350846867256	0.29341189535299633	1.0165165165165164
0.48613669325645137	7.305720302259828e-170	0.5717765716352542	1.9706878245566821	0.29126436324326804	1.018018018018018
0.48370123364035184	1.8651829982792147e-170	0.5717811307305259	1.8819512386430832	0.28912047807886093	1.0195195195195195
0.48126709930474376	4.750419200017612e-171	0.5717856893259092	1.7949747035873478	0.28698043569557735	1.021021021021021
0.47883440783903897	1.2069645202206916e-171	0.5717902474213918	1.709894052514549	0.28484443036279083	1.0225225225225225
0.47640327116871994	3.0592090321408416e-172	0.5717948050169613	1.6268315255754289	0.2827126547285657	1.024024024024024
0.47397379561690994	7.735277217480617e-173	0.5717993621126048	1.545895808308869	0.2805852997662508	1.0255255255255256
0.47154608197095427	1.9511681274689524e-173	0.57180391870831	1.4671821533157345	0.2784625547225443	1.027027027027027
0.4691202255538942	4.909820155470049e-174	0.5718084748040645	1.3907725802217865	0.2763446070670238	1.0285285285285286
0.4666963163007293	1.2325046215603835e-174	0.5718130303998552	1.3167361484702182	0.27423164244314463	1.03003003003003
0.4642744388393333	3.0864810098693405e-175	0.5718175854956701	1.245129297123129	0.2721238446206945	1.0315315315315314
0.46185467257590884	7.710645607738653e-176	0.5718221400914963	1.1759962455682922	0.2700213954497071	1.033033033033033
0.4594370917848474	1.921630826956214e-176	0.5718266941873217	1.1093694488197805	0.26792447481582676	1.0345345345345345
0.457021765702856	4.777506121216602e-177	0.5718312477831334	1.0452701009681433	0.26583326059711454	1.0360360360360361
0.4546087586272247	1.1849079900066274e-177	0.5718358008789192	0.983708680275145	0.2637479286222999	1.0375375375375375
0.45219813001808074	2.931703763836888e-178	0.5718403534746662	0.924685529415039	0.2616686526304582	1.039039039039039
0.44978993460449535	7.236151017032844e-179	0.5718449055703623	0.8681914644369877	0.2595956042321179	1.0405405405405406
0.4473842224942914	1.7817519387056854e-179	0.5718494571659947	0.8142084061548838	0.2575289528717855	1.042042042042042
0.44498103928739874	4.376620990035528e-180	0.571854008261551	0.7627100278578333	0.25546886579187683	1.0435435435435436
0.44258042619261106	1.0724639891216772e-180	0.5718585588570185	0.713662413471208	0.2534155079980536	1.045045045045045
0.44018242014757875	2.621673346917582e-181	0.571863108952385	0.6670247205779071	0.2513690422259481	1.0465465465465464
0.43778705394188805	6.393321142346351e-182	0.5718676585476378	0.6227498430278633	0.24932962890927346	1.048048048048048
0.4353943563430618	1.5553442997648942e-182	0.5718722076427643	0.5807850682133808	0.24729742614930664	1.0495495495495495
0.4330043522253151	3.774667001679672e-183	0.5718767562377522	0.5410727244635488	0.24527258968573032	1.0510510510510511
0.4306170627009117	9.138666481848521e-184	0.5718813043325889	0.5035508144067288	0.2432552728688317	1.0525525525525525
0.4282325052539425	2.207186809557635e-184	0.5718858519272618	0.4681536305594122	0.2412456266330381	1.054054054054054
0.4258506938763681	5.317989028324043e-185	0.5718903990217584	0.4348123498182928	0.23924379947178326	1.0555555555555556
0.42347163920615327	1.2782266343047006e-185	0.5718949456160661	0.4034556039536516	0.2372499374136926	1.057057057057057
0.42109534866731996	3.0649286519860062e-186	0.571899491710173	0.3740100236220201	0.2352641840000704	1.0585585585585586
0.41872182661175605	7.331366931455851e-187	0.5719040373040658	0.34640075382983243	0.23328668026368407	1.06006006006006
0.41635107446259895	1.7494503607213823e-187	0.5719085823977323	0.32055193918274677	0.23131756470882486	1.0615615615615615
0.41398309085903107	4.164571981424965e-188	0.5719131269911604	0.29638717764471656	0.22935697329263743	1.063063063063063
0.411617871802312	9.889884106417573e-189	0.571917671084337	0.27382994190250637	0.22740503940770426	1.0645645645645645
0.40925541080287	2.3429558913162734e-189	0.57192221467725	0.25280396778302916	0.22546189386586615	1.0660660660660661
0.4068956990282941	5.537185890499172e-190	0.5719267577698867	0.23323360950018845	0.22352766488327305	1.0675675675675675
0.4045387254520402	1.305467833400076e-190	0.5719313003622345	0.21504416181258584	0.2216024780666431	1.069069069069069
0.40218447700269333	3.070402618786865e-191	0.5719358424542811	0.19816214945277405	0.21968645640072065	1.0705705705705706
0.3998329387136096	7.204047390021481e-192	0.5719403840460141	0.18251558444102517	0.21777972023691708	1.072072072072072
0.39748409387276873	1.6862030676353215e-192	0.571944925137421	0.16803419212174078	0.2158823872831169	1.0735735735735736
0.3951379241726739	3.93727065344467e-193	0.5719494657284889	0.15464960695836183	0.21399457259463942	1.075075075075075
0.39279440986012754	9.17133897426309e-194	0.5719540058192057	0.1422955392928782	0.21211638856633344	1.0765765765765765
0.3904535298857219	2.131190647392313e-194	0.5719585454095588	0.13090791441971172	0.21024794492579602	1.078078078078078
0.38811526205288127	4.940420767590228e-195	0.5719630844995358	0.12042498544119243	0.20838934872769696	1.0795795795795795
0.385779583166289	1.1425038084824509e-195	0.5719676230891242	0.11078742146437556	0.20654070434918906	1.0810810810810811
0.38344646917955194	2.6357453863438603e-196	0.5719721611783113	0.10193837276776067	0.20470211348639664	1.0825825825825826
0.38111589534193047	6.06598503143281e-197	0.5719766987670849	0.09382351461280732	0.20287367515195642	1.084084084084084
0.3787878363439934	1.3926798574357732e-197	0.5719812358554321	0.08639107140086948	0.20105548567360204	1.0855855855855856
0.3764622664620383	3.189725682481635e-198	0.5719857724433411	0.07959182288266167	0.19924763869377168	1.087087087087087
0.37413915970112754	7.287984776086445e-199	0.571990308530799	0.07337909411655781	0.19745022517022065	1.0885885885885886
0.37181848993660055	1.6611683925928454e-199	0.5719948441177933	0.06770873084569076	0.1956633333776282	1.09009009009009
0.36950023105390906	3.777217057074633e-200	0.5719993792043115	0.06253906192362921	0.19388704891017272	1.0915915915915917
0.3671843570866463	8.568056191506883e-201	0.5720039137903411	0.05783085036639113	0.19212145468506797	1.093093093093093
0.3648708423526228	1.9388524092666358e-201	0.5720084478758699	0.053547234546231	0.1903666309470333	1.0945945945945945
0.3625596615878626	4.376825943284184e-202	0.5720129814608852	0.04965366097194475	0.18862265527368963	1.0960960960960962
0.36025079007838945	9.856571624774224e-203	0.5720175145453749	0.04611781002284374	0.18688960258185766	1.0975975975975976
0.3579442037896701	2.2143413449498153e-203	0.5720220471293259	0.04290951592071284	0.1851675451347418	1.0990990990990992
0.35563987949360254	4.962669309302704e-204	0.5720265792127261	0.040000682137441006	0.1834565525499866	1.1006006006006006
0.35333779489292094	1.1095277918348324e-204	0.5720311107955629	0.037365193346873535	0.1817566918085813	1.102102102102102
0.3510379287429093	2.4746461861002874e-205	0.5720356418778241	0.03497882493913873	0.18006802726460058	1.1036036036036037
0.3487402609703121	5.506049660959625e-206	0.5720401724594972	0.032819151025258	0.1783906206557622	1.105105105105105
0.3464447727893308	1.2221350929074987e-206	0.5720447025405692	0.030865451770327623	0.17672453111478056	1.1066066066066067
0.3441514468146124	2.7061407819952015e-207	0.5720492321210284	0.02909862080582721	0.17506981518150566	1.1081081081081081
0.34186026717112394	5.977693432919037e-208	0.5720537612008619	0.02750107338639189	0.17342652681582077	1.1096096096096095
0.33957121960082626	1.3172523175776377e-208	0.5720582897800573	0.026056655874384126	0.1717947174112891	1.1111111111111112
0.33728429156605555	2.895718795460612e-209	0.5720628178586021	0.024750557057292982	0.17017443580952743	1.1126126126126126
0.334999472349525	6.350323934110204e-210	0.572067345436484	0.02356922172883702	0.1685657283152889	1.1141141141141142
0.33271675315087534	1.3892725498030241e-210	0.5720718725136903	0.02250026689497247	0.16696863871223963	1.1156156156156156
0.3304361271796886	3.032013360556641e-211	0.5720763990902089	0.0215324009010249	0.1653832082794094	1.117117117117117
0.3281575897449037	6.601260137039764e-212	0.5720809251660268	0.020655345716056994	0.16380947580829933	1.1186186186186187
0.3258811383405642	1.433754073799568e-212	0.5720854507411324	0.019859762555395486	0.16224747762063013	1.12012012012012
0.32360677272783467	3.1065229267319325e-213	0.5720899758155122	0.019137180971993774	0.16069724758671036	1.1216216216216217
0.3213344950132373	6.714698889097862e-214	0.5720945003891545	0.01847993150194733	0.15915881714441166	1.1231231231231231
0.3190643097230466	1.447873441567035e-214	0.5720990244620469	0.017881081908882532	0.15763221531872784	1.1246246246246245
0.3167962238738062	3.1144885774099873e-215	0.5721035480341764	0.017334377035980363	0.1561174687419057	1.1261261261261262
0.3145302470389194	6.683361671296668e-216	0.5721080711055311	0.01683418224286221	0.1546146016741284	1.1276276276276276
0.3122663914112764	1.4307220343446517e-216	0.572112593676098	0.016375430377251966	0.15312363602473025	1.1291291291291292
0.3100046718618913	3.0553970044222545e-217	0.5721171157458652	0.015953572207994916	0.151644591373934	1.1306306306306306
0.3077451059945139	6.509267390489302e-218	0.5721216373148201	0.015564530226389466	0.15017748499508415	1.132132132132132
0.30548771419619997	1.3834028190897127e-218	0.5721261583829502	0.015204655706622022	0.14872233187736633	1.1336336336336337
0.3032325196838202	2.933035242753441e-219	0.5721306789502427	0.014870688903093067	0.1472791447489936	1.135135135135135
0.30097954854649034	6.203517150338916e-220	0.572135199016686	0.014559722252319928	0.14584793410083938	1.1366366366366367
0.2987288297839221	1.3089129779917968e-220	0.5721397185822671	0.014269166439617727	0.14442870821050785	1.1381381381381381
0.29648039534068193	2.7550890528322746e-221	0.5721442376469734	0.013996719185620971	0.1430214731668163	1.1396396396396395
0.2942342801363656	5.785122894898222e-222	0.572148756210793	0.013740336604661124	0.14162623289467988	1.1411411411411412
0.29199052209169063	1.211829772308951e-222	0.5721532742737128	0.013498206985798164	0.14024298918038028	1.1426426426426426
0.2897491621505134	2.532344155442502e-223	0.5721577918357211	0.013268726847685897	0.1388717416971991	1.1441441441441442
0.28751024429779265	5.279051733775914e-224	0.5721623088968052	0.013050479120202735	0.13751248803140476	1.1456456456456456
0.28527381557350834	1.0978454066671635e-224	0.5721668254569523	0.012842213308690694	0.13616522370857276	1.147147147147147
0.2830399260825665	2.2776057000463815e-225	0.5721713415161503	0.012642827500524438	0.13482994222022646	1.1486486486486487
0.2808086290007137	4.7137655019484724e-226	0.572175857074387	0.012451352078396635	0.13350663505078098	1.15015015015015
0.2785799805764897	9.732165530270955e-227	0.5721803721316497	0.012266935009995823	0.13219529170477365	1.1516516516516517
0.27635404012925996	2.0044862485976098e-227	0.5721848866879259	0.012088828589521065	0.1308958997343698	1.1531531531531531
0.27413087004335923	4.1185918532517487e-228	0.5721894007432032	0.011916377512591147	0.1296084447671229	1.1546546546546546
0.2719105357583957	8.4420226254283e-229	0.5721939142974696	0.011749008172451681	0.1283329105339782	1.1561561561561562
0.26969310575576033	1.7262208114458426e-229	0.5721984273507119	0.011586219071856283	0.1270692788975047	1.1576576576576576
0.2674786515413878	3.5212613947807457e-230	0.5722029399029186	0.011427572251510967	0.1258175298803366	1.1591591591591592
0.2652672476248316	7.165595084830043e-231	0.5722074519540765	0.01127268564245003	0.12457764169381577	1.1606606606606606
0.26305897149470125	1.454649432964167e-231	0.5722119635041735	0.011121226256088733	0.12334959076681525	1.162162162162162
0.2608539035905293	2.945889832226267e-232	0.5722164745531972	0.010972904131925231	0.12213335177473263	1.1636636636636637
0.25865212727113185	5.951504162200167e-233	0.5722209851011354	0.01082746696889416	0.12092889766863973	1.165165165165165
0.25645372877952327	1.1994690950546814e-233	0.5722254951479753	0.010684695372174305	0.11973619970457082	1.1666666666666667
0.2542587972044656	2.411589944551638e-234	0.5722300046937047	0.010544398652798588	0.11855522747294092	1.1681681681681682
0.2520674244387164	4.8369316093579865e-235	0.5722345137383109	0.01040641112268201	0.11738594892807595	1.1696696696696696
0.24987970513405772	9.678064453303698e-236	0.5722390222817824	0.01027058883266623	0.11622833041784449	1.1711711711711712
0.24769573665318345	1.9317866215302877e-236	0.5722435303241056	0.010136806705863758	0.11508233671337731	1.1726726726726726
0.24551561901852148	3.846642970996657e-237	0.5722480378652687	0.01000495602297291	0.1139479310388596	1.1741741741741742
0.24333945485808384	7.641114091983942e-238	0.5722525449052592	0.009874942220325356	0.11282507510138742	1.1756756756756757
0.241167349348421	1.5142011461934299e-238	0.5722570514440649	0.009746682965225123	0.11171372912087062	1.177177177177177
0.23899941015477597	2.993384721273519e-239	0.5722615574816733	0.009620106476652032	0.11061385185997429	1.1786786786786787
0.23683574736852586	5.903282753322544e-240	0.5722660630180717	0.009495150062638161	0.10952540065408492	1.1801801801801801
0.23467647344200016	1.1613863408040608e-240	0.572270568053248	0.009371758848598772	0.1084483314412872	1.1816816816816818
0.23252170312077747	2.279354754597769e-241	0.5722750725871898	0.009249884673619058	0.10738259879234474	1.1831831831831832
0.23037155337354687	4.462715623590187e-242	0.5722795766198847	0.00912948513417858	0.10632815594066704	1.1846846846846846
0.22822614331963983	8.716428742275393e-243	0.5722840801513203	0.00901052275705132	0.1052849548122567	1.1861861861861862
0.22608559415432658	1.698361106542851e-243	0.5722885831814839	0.00889296428516414	0.10425294605562295	1.1876876876876876
0.2239500290719764	3.3012131621643425e-244	0.5722930857103636	0.008776780062044336	0.10323207907165008	1.1891891891891893
0.22181957318718803	6.4013147394841484e-245	0.5722975877379468	0.00866194350215324	0.10222230204341305	1.1906906906906907
0.21969435345398536	1.2382743443646076e-245	0.5723020892642211	0.008548430635899227	0.10122356196592591	1.192192192192192
0.21757449858318767	2.3895529007733645e-246	0.5723065902891741	0.008436219719465891	0.10023580467581594	1.1936936936936937
0.2154601389580558	4.6001130508135967e-247	0.5723110908127934	0.00832529090079057	0.0992589748809124	1.1951951951951951
0.21335140654831633	8.834306058130086e-248	0.5723155908350663	0.008215625934097368	0.09829301618973829	1.1966966966966968
0.211248434822675	1.6924991446405743e-248	0.5723200903559812	0.00810720793634137	0.09733787114089933	1.1981981981981982
0.20915135865991683	3.234718970317926e-249	0.5723245893755251	0.00800002117976339	0.09639348123235605	1.1996996996996996
0.20706031425870566	6.16732356301396e-250	0.5723290878936858	0.007894050915502424	0.09545978695057414	1.2012012012012012
0.20497543904618643	1.173029659088827e-250	0.572333585910451	0.007789283223872499	0.09453672779954116	1.2027027027027026
0.2028968715854922	2.2257343734102465e-251	0.5723380834258082	0.007685704887490813	0.09362424232964188	1.2042042042042043
0.2008247514822698	4.212983455008406e-252	0.5723425804397453	0.007583303283956125	0.09272226816638413	1.2057057057057057
0.19875921929032073	7.955331015056625e-253	0.5723470769522492	0.007482066295222448	0.09183074203896521	1.207207207207207
0.19670041641646963	1.498576221461125e-253	0.5723515729633083	0.007381982231206423	0.09094959980867297	1.2087087087087087
0.19464848502476198	2.8161222252510467e-254	0.5723560684729098	0.007283039765507635	0.09007877649711254	1.2102102102102101
0.1926035679400928	5.27929880879133e-255	0.5723605634810418	0.007185227881419714	0.08921820631424941	1.2117117117117118
0.1905658085513772	9.873089370853817e-256	0.5723650579876914	0.007088535826668989	0.08836782268626532	1.2132132132132132
0.18853535071435584	1.8419675436590606e-256	0.5723695519928464	0.006992953075541819	0.08752755828321514	1.2147147147147146
0.18651233865414613	3.428174809921523e-257	0.5723740454964946	0.006898469297256838	0.0866973450464811	1.2162162162162162
0.1844969168676352	6.36496509171704e-258	0.5723785384986233	0.006805074329605677	0.08587711421601678	1.2177177177177176
0.18248923002581363	1.1789114170725656e-258	0.5723830309992206	0.006712758157031182	0.08506679635737188	1.2192192192192193
0.18048942287615413	2.178303562999268e-259	0.5723875229982737	0.00662151089243637	0.08426632138849566	1.2207207207207207
0.17849764014512431	4.015204883015548e-260	0.5723920144957705	0.00653132276212465	0.08347561860630819	1.2222222222222223
0.17651402644093933	7.383275951630441e-261	0.5723965054916984	0.006442184093363471	0.08269461671303753	1.2237237237237237
0.1745387261566386	1.3543863591770614e-261	0.5724009959860454	0.0063540853041418495	0.08192324384231396	1.2252252252252251
0.1725718833735889	2.4784954293553312e-262	0.5724054859787988	0.006267016894759589	0.08116142758501722	1.2267267267267268
0.17061364176549984	4.524657959318541e-263	0.5724099754699463	0.006180969440942636	0.08040909501487174	1.2282282282282282
0.16866414450304146	8.240156634662086e-264	0.572414464459476	0.0060959335882277334	0.07966617271378289	1.2297297297297298
0.16672353415915628	1.497053292279629e-264	0.5724189529473749	0.006011900047400901	0.07893258679691144	1.2312312312312312
0.1647919526151455	2.713258267285241e-265	0.5724234409336308	0.005928859590808736	0.07820826293747979	1.2327327327327327
0.16286954096761955	4.9056559907604905e-266	0.5724279284182319	0.005846803049391537	0.07749312639130632	1.2342342342342343
0.16095643943639265	8.848203977007423e-267	0.5724324154011651	0.00576572131031176	0.07678710202106367	1.2357357357357357
0.15905278727339905	1.5920813039750105e-267	0.5724369018824184	0.005685605315072474	0.07609011432025516	1.2372372372372373
0.1571587226727153	2.857771098213983e-268	0.5724413878619795	0.005606446058038279	0.07540208743690825	1.2387387387387387
0.15527438268175717	5.1173098944001173e-269	0.5724458733398357	0.005528234585285563	0.07472294519697788	1.2402402402402402
0.1533999031137313	9.141302415314437e-270	0.5724503583159753	0.0054509619937219145	0.07405261112745884	1.2417417417417418
0.1515354184614097	1.6290203748028924e-270	0.5724548427903854	0.005374619430424503	0.07339100847920299	1.2432432432432432
0.14968106181229504	2.895989857972083e-271	0.5724593267630539	0.005299198092155905	0.0727380602494364	1.2447447447447448
0.14783696476524893	5.1359364072823454e-272	0.5724638102339684	0.005224689225023596	0.07209368920397682	1.2462462462462462
0.14600325734864036	9.086451640877991e-273	0.5724682932031165	0.005151084124254496	0.07145781789914468	1.2477477477477477
0.1441800679400828	1.6036924410992035e-273	0.572472775670486	0.0050783741340618745	0.07083036870336842	1.2492492492492493
0.1423675231878167	2.8235788852115743e-274	0.5724772576360646	0.005006550647585367	0.07021126381847985	1.2507507507507507
0.14056574793379223	4.959419550365844e-275	0.57248173909984	0.004935605106888467	0.06960042530069649	1.2522522522522523
0.138774865138513	8.689881507949838e-276	0.5724862200617992	0.004865529003001189	0.06899777508129169	1.2537537537537538
0.1369949958076855	1.5189691036775227e-276	0.5724907005219307	0.004796313875996898	0.06840323498694677	1.2552552552552552
0.1352262589207297	2.648720340591963e-277	0.5724951804802219	0.004727951315095438	0.067816726759787	1.2567567567567568
0.13346877136119584	4.6076061984187554e-278	0.5724996599366603	0.004660432958785316	0.06723817207709705	1.2582582582582582
0.1317226478491286	7.99588762314005e-279	0.5725041388912339	0.0045937504949594594	0.06666749257071555	1.2597597597597598
0.12998800087542728	1.38423584271044e-279	0.57250861734393	0.004527895661060135	0.06610460984610847	1.2612612612612613
0.12826494063823368	2.390592649924716e-280	0.5725130952947366	0.004462860244229226	0.06554944550111759	1.2627627627627627
0.1265535749813901	4.118633523441718e-281	0.5725175727436411	0.004398636081461098	0.0650019211443858	1.2642642642642643
0.12485400933499984	7.078688493032864e-282	0.5725220496906315	0.004335215059755639	0.06446195841345721	1.2657657657657657
0.12316634665811797	1.2136809429577773e-282	0.5725265261356949	0.0042725891162695385	0.06392947899255044	1.2672672672672673
0.12149068738360926	2.075909159987715e-283	0.5725310020788196	0.004210750238464494	0.06340440463000695	1.2687687687687688
0.1198271293651902	3.542127897710168e-284	0.5725354775199931	0.00414969046425096	0.06288665715541134	1.2702702702702702
0.11817576782668628	6.0293738419097066e-285	0.572539952459203	0.004089401882126688	0.0623761584963855	1.2717717717717718
0.11653669531352344	1.0238404110735988e-285	0.5725444268964369	0.004029876631309256	0.06187283069505585	1.2732732732732732
0.11491000164646883	1.7343805825601113e-286	0.5725489008316825	0.003971106901862001	0.0613765959241926	1.2747747747747749
0.11329577387764428	2.930951411972245e-287	0.5725533742649279	0.003913084934813074	0.0608873765030234	1.2762762762762763
0.11169409624881857	4.941114478356419e-288	0.5725578471961602	0.003855803022267103	0.060405094912719635	1.2777777777777777
0.11010505015199554	8.309852090997632e-289	0.5725623196253673	0.0037992535075094184	0.05992967381155703	1.2792792792792793
0.10852871409230473	1.3941636406182763e-289	0.5725667915525372	0.0037434287851026158	0.05946103604975105	1.2807807807807807
0.1069651636531988	2.3333844082056353e-290	0.572571262977657	0.003688321300975254	0.05899910468396676	1.2822822822822824
0.10541447146396726	3.895927905377839e-291	0.5725757339007149	0.0036339235525028515	0.05854380299150589	1.2837837837837838
0.10387670716956142	6.489146999670602e-292	0.5725802043216983	0.00358022808858088	0.05809505448416969	1.2852852852852852
0.1023519374027363	1.0782423708805655e-292	0.5725846742405953	0.0035272275096900328	0.057652782921800844	1.2867867867867868
0.10084022575850342	1.787299180725813e-293	0.5725891436573933	0.0034749144679536185	0.05721691232550438	1.2882882882882882
0.09934163277088812	2.9554947985883633e-294	0.5725936125720799	0.0034232816671871005	0.0567873669905486	1.2897897897897899
0.09785621589198916	4.875455795973308e-295	0.5725980809846426	0.003372321862940086	0.05636407149894895	1.2912912912912913
0.0963840294733252	8.023287003959766e-296	0.5726025488950697	0.00332202786253042	0.05594695073173437	1.2927927927927927
0.09492512474946176	1.317169037115318e-296	0.5726070163033486	0.0032723925250709427	0.055535929880899296	1.2942942942942943
0.0934795498239032	2.1571620892855658e-297	0.572611483209467	0.0032234087614885867	0.05513093446104247	1.2957957957957957
0.09204734965723238	3.52432642429857e-298	0.5726159496134124	0.0031750695345361284	0.0547318903206937	1.2972972972972974
0.09062856605748551	5.744094203167849e-299	0.572620415515173	0.0031273678587966777	0.05433872365333209	1.2987987987987988
0.08922323767273711	9.339401844474985e-300	0.5726248809147362	0.003080296800680829	0.05395136100809563	1.3003003003003002
0.08783139998587869	1.514846581625794e-300	0.5726293458120896	0.0030338494784168334	0.05356972930018616	1.3018018018018018
0.08645308531156695	2.451152438653156e-301	0.5726338102072213	0.002988019062033723	0.053193755820970835	1.3033033033033032
0.08508832279531381	3.956617538662031e-302	0.5726382741001185	0.0029427987733374344	0.05282336824778226	1.3048048048048049
0.08373713841469818	6.371327116437124e-303	0.5726427374907691	0.0028981818858802933	0.0524584946534204	1.3063063063063063
0.08239955498266495	1.0234999254141386e-303	0.572647200379161	0.0028541617249236433	0.05209906351535761	1.3078078078078077
0.08107559215288662	1.6402037793930525e-304	0.5726516627652817	0.0028107316673939963	0.051745003724650476	1.3093093093093093
0.07976526642715545	2.6221641892086063e-305	0.5726561246491193	0.002767885141832618	0.05139624459456004	1.3108108108108107
0.07846859116477083	4.1819037831358596e-306	0.5726605860306611	0.002725615628338784	0.05105271586888322	1.3123123123123124
0.07718557659389366	6.653348490077178e-307	0.5726650469098947	0.002683916658506721	0.050714347729999054	1.3138138138138138
0.07591622982482676	1.0559870384131505e-307	0.5726695072868082	0.0026427818153563977	0.05038107080663062	1.3153153153153152
0.07466055486518985	1.6719719386942114e-308	0.5726739671613892	0.002602204733258215	0.05005281618132772	1.3168168168168168
0.07341855263694888	2.640896990776196e-309	0.5726784265336254	0.0025621790978518242	0.0497295153976715	1.3183183183183182
0.07219022099526094	4.16127119241863e-310	0.5726828854035045	0.0025226986459589355	0.04941110046720449	1.3198198198198199
0.07097555474909774	6.541128168893e-311	0.5726873437710147	0.0024837571654905575	0.04909750387608962	1.3213213213213213
0.06977454568360256	1.025726034356e-311	0.5726918016361429	0.00244534849534839	0.04878865859149996	1.3228228228228227
0.06858718258414336	1.60458297214e-312	0.5726962589988772	0.0024074665253208476	0.04848449806774379	1.3243243243243243
0.06741345126201725	2.50406190024e-313	0.5727007158592055	0.002370105195973537	0.048184956252127195	1.3258258258258258
0.06625333458176177	3.8983427675e-314	0.5727051722171149	0.002333258498534395	0.0478899675905572	1.3273273273273274
0.06510681249003229	6.054343605e-315	0.5727096280725941	0.002296920474773658	0.047599467032889635	1.3288288288288288
0.06397386204599627	9.38007235e-316	0.5727140834256301	0.0022610852168785875	0.04731339003802412	1.3303303303303302
0.06285445745320277	1.4497643e-316	0.5727185382762109	0.002225746867323254	0.04703167257874969	1.3318318318318318
0.061748570092879054	2.235325e-317	0.5727229926243245	0.002190899618733338	0.04675425114634487	1.3333333333333333
0.0606561685586067	3.438237e-318	0.572727446469958	0.0021565377137460844	0.04648106275493464	1.334834834834835
0.05957721869233277	5.27573e-319	0.5727318998130997	0.00212265544486555	0.04621204494560892	1.3363363363363363
0.05851168362166564	8.0755e-320	0.5727363526537368	0.0020892471543131662	0.04594713579030465	1.3378378378378377
0.057459523798409226	1.233e-320	0.5727408049918576	0.0020563072338738056	0.04568627389545599	1.3393393393393394
0.05642069703828773	1.877e-321	0.5727452568274497	0.002023830124737378	0.04542939840541591	1.3408408408408408
0.055395158561809495	2.87e-322	0.5727497081605007	0.0019918103173360542	0.04517644900565183	1.3423423423423424
0.05438286103622584	4.4e-323	0.5727541589909984	0.001960242351177289	0.04492736592572044	1.3438438438438438
0.053383754618530975	5e-324	0.5727586093189302	0.0019291208146726341	0.044682089942023315	1.3453453453453452
0.05239778699945828	0.0	0.5727630591442846	0.0018984403449625047	0.044440562380348596	1.3468468468468469
0.05142490344842208	0.0	0.5727675084670487	0.0018681956277370026	0.04420272511820144	1.3483483483483483
0.0504650468593546	0.0	0.5727719572872108	0.0018383813970527841	0.04396852058692651	1.34984984984985
0.04951815779739284	0.0	0.5727764056047582	0.0018089924351462367	0.043737891773627274	1.3513513513513513
0.04858417454636201	0.0	0.5727808534196785	0.0017800235722428884	0.043510782222884285	1.352852852852853
0.047663033157011626	0.0	0.5727853007319601	0.0017514696863632406	0.04328713603827724	1.3543543543543544
0.0467546674959512	0.0	0.5727897475415901	0.0017233257031250852	0.043066897883713685	1.3558558558558558
0.04585900929524079	0.0	0.5727941938485569	0.0016955865955423856	0.0428500129845683	1.3573573573573574
0.044975988202587615	0.0	0.5727986396528479	0.0016682473838208537	0.042636427128636314	1.3588588588588588
0.04410553183209875	0.0	0.5728030849544506	0.0016413031351502037	0.0424260866669045	1.3603603603603605
0.0432475658155475	0.0	0.5728075297533531	0.0016147489634933474	0.04221893851414387	1.3618618618618619
0.04240201385410122	0.0	0.5728119740495432	0.0015885800293724153	0.04201493014932671	1.3633633633633633
0.04156879777046865	0.0	0.5728164178430085	0.0015627915396518308	0.041814009615872755	1.364864864864865
0.04074783756141877	0.0	0.572820861133737	0.0015373787473184984	0.04161612552172723	1.3663663663663663
0.039939051450625235	0.0	0.5728253039217162	0.0015123369512591094	0.041421227039274325	1.367867867867868
0.03914235594179457	0.0	0.5728297462069339	0.0014876614960347748	0.04122926390509058	1.3693693693693694
0.03835766587202985	0.0	0.572834187989378	0.0014633477716529365	0.0410401864195404	1.3708708708708708
0.037584894465390074	0.0	0.5728386292690361	0.0014393912133367393	0.04085394544621841	1.3723723723723724
0.036823953386600536	0.0	0.5728430700458963	0.0014157873012919156	0.04067049241124166	1.3738738738738738
0.03607475279487121	0.0	0.572847510319946	0.0013925315604711938	0.040489779302395	1.3753753753753755
0.035337201397784436	0.0	0.572851950091173	0.0013696195603364564	0.040311758668133635	1.3768768768768769
0.034611206505207597	0.0	0.5728563893595652	0.001347046914618545	0.04013638361644596	1.3783783783783783
0.03389667408319411	0.0	0.5728608281251104	0.0013248092810749497	0.03996360781358024	1.37987987987988
0.03319350880783167	0.0	0.5728652663877967	0.0013029023612453653	0.03979338548263864	1.3813813813813813
0.03250161411899909	0.0	0.5728697041476112	0.0012813219002052087	0.03962567140204182	1.382882882882883
0.031820892273996385	0.0	0.5728741414045421	0.00126006368631719	0.0394604209038679	1.3843843843843844
0.031151244401008214	0.0	0.572878578158577	0.0012391235509809943	0.039297589872068425	1.3858858858858858
0.03049257055236804	0.0	0.5728830144097037	0.0012184973683811596	0.039137134740565696	1.3873873873873874
0.029844769757586164	0.0	0.5728874501579102	0.001198181055233204	0.038979012491233804	1.3888888888888888
0.029207740076107404	0.0	0.5728918854031841	0.0011781705705280901	0.038823180651767146	1.3903903903903905
0.028581378649767335	0.0	0.5728963201455133	0.0011584619152750987	0.038669597293439856	1.3918918918918919
0.02796558175491208	0.0	0.5729007543848854	0.0011390511322431622	0.03851822102875872	1.3933933933933933
0.027360244854152914	0.0	0.5729051881212884	0.0011199343057007344	0.03836901100901356	1.394894894894895
0.02676526264772422	0.0	0.57290962135471	0.0011011075611543028	0.03822192692172776	1.3963963963963963
0.026180529124414854	0.0	0.5729140540851382	0.0010825670650855138	0.03807692898801205	1.397897897897898
0.025605937612046423	0.0	0.5729184863125604	0.001064309024687105	0.03793397795982507	1.3993993993993994
0.02504138082746878	0.0	0.5729229180369646	0.0010463296875975905	0.03779303511714336	1.4009009009009008
0.024486750926048365	0.0	0.5729273492583385	0.0010286253416348402	0.03765406226504396	1.4024024024024024
0.023941939550622925	0.0	0.5729317799766701	0.0010111923145286025	0.03751702173070288	1.4039039039039038
0.023406837879897627	0.0	0.5729362101919471	0.0009940269736519855	0.037381876360311705	1.4054054054054055
0.02288133667626089	0.0	0.5729406399041569	0.0009771257257520432	0.03724858951591632	1.406906906906907
0.022365326332995268	0.0	0.5729450691132881	0.0009604850166794279	0.03711712507217966	1.4084084084084083
0.021858696920863698	0.0	0.572949497819328	0.0009441013311172658	0.03698744741307191	1.40990990990991
0.021361338234049836	0.0	0.5729539260222645	0.0009279711923092474	0.03685952142849087	1.4114114114114114
0.020873139835432382	0.0	0.5729583537220854	0.0009120911617870037	0.036733312510815117	1.412912912912913
0.020393991101176456	0.0	0.5729627809187782	0.000896457839096865	0.036608786551393095	1.4144144144144144
0.01992378126462251	0.0	0.5729672076123313	0.0008810678615259923	0.036485909936970186	1.4159159159159158
0.01946239945945769	0.0	0.5729716338027323	0.0008659179038280018	0.03636464954605724	1.4174174174174174
0.019009734762153684	0.0	0.5729760594899687	0.0008510046779480931	0.03624497274524258	1.4189189189189189
0.018565676233655175	0.0	0.5729804846740287	0.0008363249327477513	0.03612684738545034	1.4204204204204205
0.018130112960307497	0.0	0.5729849093548999	0.0008218754537290912	0.03601024179814768	1.421921921921922
0.01770293409400795	0.0	0.57298933353257	0.0008076530627588458	0.03589512479150326	1.4234234234234233
0.017284028891571313	0.0	0.5729937572070274	0.000793654617792127	0.03578146564649971	1.424924924924925
0.016873286753297283	0.0	0.572998180378259	0.0007798770125959343	0.03566923411300236	1.4264264264264264
0.016470597260729698	0.0	0.5730026030462535	0.000766317176472501	0.03555840040578633	1.427927927927928
0.01607585021359952	0.0	0.5730070252109982	0.0007529720739825363	0.035448935200525264	1.4294294294294294
0.015688935665941834	0.0	0.5730114468724812	0.0007398387046683681	0.03534080962974267	1.4309309309309308
0.015309743961380712	0.0	0.5730158680306899	0.0007269141027770752	0.035233995278729474	1.4324324324324325
0.014938165767574903	0.0	0.5730202886856127	0.0007141953369836525	0.03512846418142915	1.4339339339339339
0.01457409210981816	0.0	0.573024708837237	0.000701679510114201	0.03502418881629291	1.4354354354354355
0.014217414403790535	0.0	0.5730291284855507	0.0006893637588692854	0.034921142102107124	1.436936936936937
0.013868024487455086	0.0	0.5730335476305419	0.0006772452535473942	0.034819297393795016	1.4384384384384383
0.013525814652098142	0.0	0.573037966272198	0.0006653211977686328	0.03471862847819476	1.43993993993994
0.013190677672509775	0.0	0.5730423844105074	0.0006535888281986515	0.03461910956981605	1.4414414414414414
0.012862506836302669	0.0	0.5730468020454572	0.0006420454142728326	0.03452071530657684	1.442942942942943
0.012541195972369273	0.0	0.5730512191770356	0.0006306882579208429	0.03442342074552273	1.4444444444444444
0.012226639478475848	0.0	0.5730556358052307	0.0006195146932915002	0.03432720135853027	1.4459459459459458
0.011918732347994768	0.0	0.5730600519300302	0.0006085220864780883	0.034232033027996656	1.4474474474474475
0.011617370195775925	0.0	0.5730644675514215	0.000597707835244081	0.03413789204251727	1.4489489489489489
0.011322449283158578	0.0	0.5730688826693928	0.0005870693687493631	0.034044755092552774	1.4504504504504505
0.011033866542127166	0.0	0.5730732972839321	0.0005766041472769562	0.03395259926608804	1.451951951951952
0.010751519598612976	0.0	0.5730777113950272	0.0005663096619603038	0.03386140204428386	1.4534534534534533
0.010475306794946331	0.0	0.5730821250026654	0.000556183434511139	0.03377114129712374	1.454954954954955
0.010205127211463492	0.0	0.5730865381068351	0.0005462230169479802	0.0336817952790572	1.4564564564564564
0.009940880687272217	0.0	0.5730909507075239	0.0005364259913252767	0.0335933426246409	1.457957957957958
0.009682467840183123	0.0	0.5730953628047198	0.0005267899694632505	0.03350576234417954	1.4594594594594594
0.009429790085811181	0.0	0.5730997743984105	0.0005173125926784502	0.033419033819367956	1.4609609609609608
0.009182749655854989	0.0	0.573104185488584	0.0005079915315150711	0.03333313679893551	1.4624624624624625
0.008941249615560452	0.0	0.5731085960752281	0.0004988244854770536	0.03324805139429486	1.4639639639639639
0.008705193880376131	0.0	0.5731130061583307	0.0004898091827609923	0.033163758075195844	1.4654654654654655
0.00847448723180886	0.0	0.5731174157378794	0.00048094337998990164	0.03308023766538639	1.466966966966967
0.008249035332487269	0.0	0.5731218248138623	0.0004722248619478459	0.032997471338281265	1.4684684684684683
0.008028744740442727	0.0	0.5731262333862673	0.0004636514413154703	0.0329154406126404	1.46996996996997
0.007813522922616636	0.0	0.5731306414550821	0.0004552209584064809	0.032834127348257844	1.4714714714714714
0.0076032782676034435	0.0	0.5731350490202946	0.0004469312809050464	0.03275351374166237	1.472972972972973
0.007397920097640083	0.0	0.5731394560818925	0.0004387803036042197	0.03267358232183135	1.4744744744744744
0.007197358679851215	0.0	0.5731438626398642	0.00043076594814534	0.03259431594591856	1.475975975975976
0.007001505236762003	0.0	0.5731482686941967	0.0004228861627584893	0.032515697794997404	1.4774774774774775
0.006810271956088264	0.0	0.5731526742448786	0.00041513892200398847	0.032437711369820314	1.478978978978979
0.006623571999816267	0.0	0.5731570792918975	0.0004075222265149864	0.03236034048659572	1.4804804804804805
0.006441319512583168	0.0	0.5731614838352412	0.00040003410274115436	0.03228356927278326	1.481981981981982
0.006263429629369758	0.0	0.5731658878748978	0.0003926726026934922	0.03220738216290826	1.4834834834834836
0.006089818482518173	0.0	0.5731702914108551	0.00038543580369030604	0.032131763894396675	1.484984984984985
0.00592040320808602	0.0	0.5731746944431008	0.00037832180810433354	0.032056699503431055	1.4864864864864864
0.005755101951549998	0.0	0.5731790969716227	0.00037132874311106935	0.0319821743208286	1.487987987987988
0.005593833872871464	0.0	0.573183498996409	0.0003644547604383025	0.0319081739679422	1.4894894894894894
0.0054365191509364325	0.0	0.5731879005174474	0.00035769803611687483	0.03183468435258494	1.490990990990991
0.005283078987383558	0.0	0.5731923015347259	0.0003510567702326988	0.031761691664979455	1.4924924924924925
0.005133435609832592	0.0	0.5731967020482323	0.00034452918668002365	0.03168918237373201	1.493993993993994
0.004987512274526951	0.0	0.5732011020579543	0.0003381135329160034	0.03161714322183297	1.4954954954954955
0.004845233268403652	0.0	0.5732055015638798	0.00033180807971655075	0.03154556122268371	1.496996996996997
0.004706523910603656	0.0	0.5732099005659969	0.000325611120933514	0.03147442365615072	1.4984984984984986
0.004571310553436742	0.0	0.5732142990642934	0.00031952097325319256	0.031403718064647784	1.5
