# Supplementary material for: Quantitative evaluation of methods to analyze motion changes in single-particle experiments
Source: Nat Commun. 2025 Jul 22;16:6749. doi: 10.1038/s41467-025-61949-x (PMC12283970; doi:10.1038/s41467-025-61949-x)
Supplement: Supplementary file 4 — Source Data files [file 41467_2025_61949_MOESM4_ESM.zip › Fig. 8 g.csv]

I	M	H	O	E	K
0.1512433364529202	107.57682572581717	1006.0779328956011	1.05073165421257	0.29896175079281123	0.0
0.15213347929005783	118.06069227414429	0.6223896620073446	1.1088064157155955	0.29943929382954637	0.0015015015015015015
0.15302440107384074	63.31392217498371	0.6223938380299359	1.1685569360399	0.29991745150257926	0.003003003003003003
0.15391598400740372	35.89881477560701	0.6223980138878522	1.2299124424221064	0.30039622435564206	0.0045045045045045045
0.15480810914307988	37.463101858053214	0.6224021895810901	1.2927919106158465	0.3008756129327836	0.006006006006006006
0.15570065641476497	36.43687511296553	0.6224063651096448	1.3571039640196452	0.30135561777837017	0.0075075075075075074
0.1565935046710905	29.917330969741652	0.6224105404735131	1.42274683735556	0.30183623943708615	0.009009009009009009
0.15748653170939683	26.033842372678905	0.6224147156726905	1.4896084084922712	0.3023174784539357	0.01051051051051051
0.15837961431049544	25.877464592626037	0.6224188907071737	1.5575663015452446	0.3027993353742429	0.012012012012012012
0.15927262827420752	24.6294559413186	0.6224230655769583	1.6264880638689374	0.30328181074365296	0.013513513513513514
0.16016544845566918	20.483967741435812	0.622427240282041	1.6962314189851373	0.3037649051081328	0.015015015015015015
0.16105794880238736	16.251881664143134	0.622431414822417	1.7666445968719053	0.304248619013973	0.016516516516516516
0.16195000239203688	14.500029851318628	0.6224355891980833	1.8375667423743567	0.3047329530077871	0.018018018018018018
0.16284148147098168	14.62669624621362	0.6224397634090353	1.9088284017978383	0.30521790763651413	0.01951951951951952
0.16373225749350742	14.426807588145227	0.622443937455269	1.9802520870126252	0.3057034834474178	0.02102102102102102
0.16462220116175072	12.730293031108388	0.6224481113367816	2.051652915644757	0.30618968098809	0.02252252252252252
0.16551118246630744	10.154377527601497	0.6224522850535679	2.1228393251580644	0.3066765008064489	0.024024024024024024
0.16639907072750684	8.038611478397618	0.6224564586056247	2.193613857856584	0.30716394345074094	0.025525525525525526
0.16728573463733284	7.13425872071239	0.622460631992948	2.2637740130635073	0.3076520094695437	0.02702702702702703
0.16817104230197513	7.18581847606249	0.6224648052155336	2.333113161971874	0.30814069941176286	0.028528528528528527
0.1690548612849941	7.399361098857431	0.6224689782733779	2.40142151992316	0.3086300138266368	0.03003003003003003
0.16993705865107914	7.136157742560094	0.6224731511664768	2.46848717016212	0.30911995326373565	0.03153153153153153
0.17081750101038312	6.28419787264981	0.6224773238948266	2.534097132449477	0.3096105182729634	0.03303303303303303
0.1716960545634132	5.182028335136608	0.6224814964584232	2.5980384692973715	0.31010170940455717	0.03453453453453453
0.1725725851464573	4.284464901088316	0.622485668857263	2.660099422034993	0.3105935272090899	0.036036036036036036
0.1734469582775279	3.8517052296319445	0.6224898410913415	2.7200705684217055	0.3110859722374707	0.03753753753753754
0.1743190392027997	3.8414684263116934	0.6224940131606553	2.777745993110057	0.31157904504094497	0.03903903903903904
0.1751886929435228	4.003629415618717	0.6224981850652005	2.8329244619282465	0.3120727461710969	0.04054054054054054
0.1760557843433867	4.059662712753132	0.6225023568049728	2.8854105907068064	0.31256707617984986	0.04204204204204204
0.1769201781163157	3.8463414760992665	0.6225065283799684	2.93501599922255	0.3130620356194659	0.04354354354354354
0.17778173889467083	3.3650834928489823	0.622510699790184	2.9815604407779106	0.31355762504254964	0.04504504504504504
0.17864033127783685	2.742128751930413	0.622514871035615	3.0248728979784842	0.3140538450020467	0.046546546546546545
0.17949581988116944	2.143157265942684	0.6225190421162574	3.064792635417081	0.3145506960512456	0.04804804804804805
0.18034806938528114	1.6942942281855111	0.6225232130321081	3.1011702002190717	0.31504817874377944	0.04954954954954955
0.18119694458563804	1.443395984740609	0.6225273837831622	3.133868361749954	0.3155462936336258	0.05105105105105105
0.18204231044244681	1.3654161450078666	0.6225315543694167	3.16276298222925	0.31604504127510824	0.052552552552552555
0.18288403213080412	1.3933620367336643	0.6225357247908672	3.187743810531202	0.31654442222289764	0.05405405405405406
0.18372197509108415	1.452242829254814	0.6225398950475096	3.20871519207691	0.31704443703201196	0.05555555555555555
0.18455600507953954	1.482515941077091	0.6225440651393406	3.225596688428296	0.3175450862578194	0.057057057057057055
0.1853859882190879	1.4504197923810433	0.622548235066356	3.2383236009738496	0.31804637045603706	0.05855855855855856
0.18621179105025995	1.348346972532314	0.6225524048285513	3.2468473939409406	0.31854829018273356	0.06006006006006006
0.18703328058228086	1.1892746338856883	0.6225565744259238	3.251136012870073	0.3190508459943297	0.06156156156156156
0.187850324344259	0.9983547445820613	0.6225607438584686	3.25117409563234	0.3195540384475991	0.06306306306306306
0.18866279043645678	0.8040593272316988	0.6225649131261822	3.2469630740516653	0.3200578680996695	0.06456456456456457
0.18947054758161183	0.6308736105817249	0.6225690822290607	3.238521165196515	0.3205623355080238	0.06606606606606606
0.19027346517628732	0.4948907190989048	0.6225732511671002	3.2258832524200485	0.32106744123050146	0.06756756756756757
0.1910714133422185	0.4026513911503572	0.6225774199402965	3.209100657240867	0.3215731858252985	0.06906906906906907
0.19186426297763112	0.35256138918649976	0.6225815885486461	3.188240804156964	0.32207956985096964	0.07057057057057058
0.19265188580850304	0.33764817639783257	0.6225857569921451	3.163386781461134	0.3225865938664292	0.07207207207207207
0.19343415443973955	0.3484390104358164	0.6225899252707889	3.134636802065683	0.32309425843095146	0.07357357357357357
0.19421094240623776	0.3751794836337894	0.6225940933845744	3.102103569236875	0.3236025641041724	0.07507507507507508
0.1949821242238079	0.4091489175447507	0.6225982613334977	3.065913552974832	0.3241115114460902	0.07657657657657657
0.19574757543992666	0.44321813831064016	0.622602429117554	3.0262061835433003	0.3246211010170669	0.07807807807807808
0.19650717268429263	0.47194946527778886	0.6226065967367405	2.9831329693471744	0.3251313333778297	0.07957957957957958
0.19726079371915559	0.4915074666175905	0.6226107641910525	2.9368565469666548	0.3256422090894704	0.08108108108108109
0.19800831748939282	0.49953506446163504	0.6226149314804865	2.8875496716791105	0.3261537287134487	0.08258258258258258
0.19874962417230146	0.4950395204621833	0.6226190986050385	2.8353941572280377	0.32666589281159153	0.08408408408408408
0.1994845952270826	0.47826850733738413	0.6226232655647048	2.7805797739293303	0.32717870194609533	0.08558558558558559
0.2002131134439849	0.4505406327645215	0.6226274323594809	2.7233031144359154	0.3276921566795261	0.08708708708708708
0.2009350629930827	0.4140103308760325	0.6226315989893634	2.6637664366116383	0.32820625757482186	0.08858858858858859
0.20165032947265882	0.37137367900275997	0.6226357654543486	2.6021764929943387	0.32872100519529185	0.09009009009009009
0.20235879995716566	0.32554454468287525	0.6226399317544318	2.53874335625793	0.3292364001046195	0.0915915915915916
0.20306036304473515	0.27934203935817986	0.6226440978896097	2.4736792499168683	0.3297524428668623	0.09309309309309309
0.20375490890421263	0.23522921273910136	0.6226482638598787	2.407197393257515	0.3302691340464542	0.0945945945945946
0.2044423293216832	0.19513191800062435	0.622652429665234	2.339510869134976	0.3307864742082042	0.0960960960960961
0.20512251774646884	0.16035041926632274	0.6226565953056724	2.2708315228468665	0.33130446391730123	0.09759759759759759
0.20579536933656375	0.13155949103846895	0.6226607607811898	2.2013688997944283	0.3318231037393117	0.0990990990990991
0.20646078100348553	0.10887941643631593	0.6226649260917823	2.1313292290741237	0.3323423942401825	0.1006006006006006
0.20711865145651362	0.09199269584795576	0.6226690912374457	2.0609144595178055	0.3328623359862423	0.1021021021021021
0.20776888124628867	0.0802798572311882	0.6226732562181765	1.9903213540258073	0.3333829295442015	0.1036036036036036
0.20841137280774913	0.0729514236525899	0.6226774210339706	1.9197406473240457	0.3339041754811541	0.10510510510510511
0.20904603050237644	0.06915986742049696	0.6226815856848243	1.849356271533096	0.33442607436457916	0.1066066066066066
0.2096727606597261	0.06808310607565012	0.6226857501707337	1.7793446531737978	0.3349486267623415	0.10810810810810811
0.21029147161821934	0.06897799996686226	0.6226899144916945	1.709874084459855	0.3354718332426923	0.10960960960960961
0.21090207376516937	0.07120731436478699	0.6226940786477031	1.6411041709523897	0.3359956943742713	0.1111111111111111
0.2115044795760208	0.07424636767109656	0.6226982426387557	1.5731853568836804	0.3365202107261077	0.11261261261261261
0.21209860365277564	0.07767633864480537	0.6227024064648481	1.506258528705839	0.33704538286762115	0.11411411411411411
0.21268436276158523	0.08117051903417918	0.6227065701259766	1.4404546966930398	0.33757121136862234	0.11561561561561562
0.21326167586948483	0.0844783303521945	0.6227107336221376	1.3758947537306647	0.3380976967993153	0.11711711711711711
0.21383046418024595	0.08741024149204903	0.6227148969533264	1.3126893097678463	0.3386248397302979	0.11861861861861862
0.2143906511693298	0.08982521502201284	0.6227190601195396	1.2509385997975377	0.3391526407325629	0.12012012012012012
0.2149421626179147	0.09162117089455211	0.6227232231207736	1.1907324626653646	0.3396811003774999	0.12162162162162161
0.21548492664598154	0.0927282299762459	0.6227273859570239	1.132150387499425	0.34021021923689526	0.12312312312312312
0.2160188737444348	0.09310413262428535	0.6227315486282872	1.0752616241012136	0.3407399978829351	0.12462462462462462
0.21654393680623873	0.09273112310321419	0.6227357111345591	1.0201253532454424	0.341270436888204	0.12612612612612611
0.21706005115655247	0.09161364882320158	0.6227398734758356	0.9667909125052756	0.3418015368256897	0.12762762762762764
0.21756715458184164	0.08977636193359316	0.6227440356521132	0.9152980729500889	0.34233329826878	0.12912912912912913
0.21806518735795274	0.0872620726332253	0.6227481976633883	0.8656773618552167	0.3428657217912675	0.13063063063063063
0.21855409227712982	0.0841294550055492	0.6227523595096561	0.8179504264163858	0.3433988079673495	0.13213213213213212
0.21903381467395813	0.08045043123456513	0.6227565211909134	0.7721304333739208	0.34393255737162903	0.13363363363363362
0.21950430245021874	0.07630725393407255	0.6227606827071561	0.728222499421235	0.34446697057911624	0.13513513513513514
0.21996550609863819	0.07178937030782293	0.6227648440583802	0.6862241472955031	0.34500204816522967	0.13663663663663664
0.22041737872551936	0.06699018983155043	0.6227690052445818	0.6461257825224838	0.34553779070579754	0.13813813813813813
0.22085987607223884	0.0620038936808531	0.6227731662657572	0.6079111859083134	0.3460741987770591	0.13963963963963963
0.2212929565355968	0.05692242364827042	0.6227773271219025	0.5715580170344716	0.3466112729556649	0.14114114114114115
0.221716581187009	0.05183277484422804	0.6227814878130136	0.5370383242135939	0.34714901381868046	0.14264264264264265
0.22213071379052676	0.0468146937382416	0.6227856483390868	0.5043190565986012	0.3476874219435841	0.14414414414414414
0.22253532081967353	0.04193885444118425	0.622789808700118	0.4733625744009724	0.34822649790827054	0.14564564564564564
0.2229303714730913	0.0372655546417197	0.6227939688961034	0.4441271534609342	0.3487662422910527	0.14714714714714713
0.22331583768898067	0.03284394104951598	0.622798128927039	0.41656748071812727	0.3493066556706598	0.14864864864864866
0.22369169415833223	0.028711744920964264	0.6228022887929212	0.3906351374510932	0.34984773862624247	0.15015015015015015
0.22405791833693692	0.024895483118411815	0.6228064484937461	0.3662790674831003	0.3503894917373712	0.15165165165165165
0.22441449045616793	0.021411060496612882	0.6228106080295095	0.3434460278860348	0.35093191558403886	0.15315315315315314
0.22476139353253088	0.018264695953829388	0.6228147674002074	0.32208102004907696	0.35147501074666204	0.15465465465465467
0.22509861337597076	0.015454087398435262	0.6228189266058363	0.30212769931084876	0.35201877780608143	0.15615615615615616
0.22542613859693672	0.012969729828626705	0.6228230856463921	0.2835287616790876	0.3525632173435638	0.15765765765765766
0.22574396061219448	0.010796304956649001	0.6228272445218709	0.2662263064774791	0.35310832994080404	0.15915915915915915
0.2260520736493869	0.008914069291613959	0.6228314032322692	0.2501621740622154	0.3536541161799239	0.16066066066066065
0.22635047475033845	0.00730017912346468	0.6228355617775823	0.23527825803869448	0.35420057664347687	0.16216216216216217
0.22663916377309998	0.005929904180012038	0.6228397201578071	0.22151679167947547	0.35474771191444565	0.16366366366366367
0.22691814339273592	0.004777695680189816	0.6228438783729391	0.20882060849642442	0.3552955225762475	0.16516516516516516
0.22718741910084972	0.0038180880513352168	0.6228480364229747	0.19713337715166118	0.35584400921273124	0.16666666666666666
0.2274469992038507	0.0030264258959471894	0.6228521943079102	0.18639981110242856	0.3563931724081822	0.16816816816816815
0.22769689481996222	0.002379418300713576	0.6228563520277413	0.17656585356380805	0.3569430127473221	0.16966966966966968
0.22793711987497225	0.001855530934719285	0.6228605095824643	0.16757883853995076	0.35749353081530877	0.17117117117117117
0.22816769109673146	0.0014352324638430124	0.6228646669720755	0.15938762881923957	0.35804472719774133	0.17267267267267267
0.22838862800839907	0.0011011156817115858	0.6228688241965706	0.15194273195181604	0.3585966024806571	0.17417417417417416
0.2285999529204438	0.000837915636139632	0.622872981255946	0.14519639532972883	0.35914915725053637	0.17567567567567569
0.22880169092140265	0.0006324472233646892	0.6228771381501976	0.13910268157135697	0.35970239209430194	0.17717717717717718
0.22899386986740422	0.0004734835925627043	0.622881294879322	0.13361752547365446	0.3602563075993215	0.17867867867867868
0.2291765203704645	0.000351594624506432	0.6228854514433144	0.1286987738392746	0.3608109043534073	0.18018018018018017
0.22934967578555832	0.0002589620756754938	0.6228896078421715	0.12430620951196761	0.3613661829448198	0.18168168168168167
0.22951337219648002	0.00018918502502621287	0.6228937640758898	0.12040156096414383	0.36192214396226685	0.1831831831831832
0.22966764840049866	0.00013708628097223424	0.6228979201444647	0.11694849877655975	0.3624787879949068	0.18468468468468469
0.22981254589181677	9.852759472432319e-05	0.6229020760478925	0.11391262033314008	0.3630361156323486	0.18618618618618618
0.22994810884384653	7.023901548060127e-05	0.6229062317861693	0.11126142402548711	0.36359412746465386	0.18768768768768768
0.23007438409031117	4.9665589970367745e-05	0.6229103873592916	0.10896427422308727	0.3641528240823384	0.1891891891891892
0.23019142110518392	3.483288375303643e-05	0.6229145427672549	0.10699235821807138	0.36471220607637167	0.1906906906906907
0.23029927198147923	2.4231478323210395e-05	0.6229186980100558	0.10531863629900465	0.3652722740381819	0.1921921921921922
0.23039799140890616	1.6719644503404026e-05	0.6229228530876901	0.10391778604794122	0.3658330285596536	0.19369369369369369
0.23048763665040034	1.1442760712418564e-05	0.6229270080001541	0.10276614189015053	0.366394470233131	0.19519519519519518
0.23056826751754825	7.76767849398303e-06	0.6229311627474434	0.10184163085772138	0.36695659965142025	0.1966966966966967
0.23063994634491783	5.230079804516952e-06	0.622935317329555	0.10112370545779452	0.36751941740778754	0.1981981981981982
0.2307027379633147	3.49286691238983e-06	0.6229394717464845	0.10059327446449118	0.3680829240959639	0.1996996996996997
0.23075670967197556	2.3137285688778318e-06	0.6229436259982277	0.10023263238163548	0.3686471203101447	0.2012012012012012
0.23080193120972106	1.5201954504696813e-06	0.6229477800847814	0.10002538825193466	0.3692120066449926	0.20270270270270271
0.23083847472508168	9.907021290936438e-07	0.6229519340061411	0.09995639441813417	0.36977758369563674	0.2042042042042042
0.2308664147454177	6.40388335322338e-07	0.6229560877623035	0.10001167577342598	0.37034385205767584	0.2057057057057057
0.23088582814505218	4.1058244578817436e-07	0.6229602413532642	0.10017835997261611	0.37091081232717993	0.2072072072072072
0.23089679411243347	2.61104279923702e-07	0.6229643947790197	0.10044460901268872	0.37147846510068955	0.2087087087087087
0.23089939411635174	1.64696455404273e-07	0.6229685480395657	0.10079955253180874	0.37204681097521974	0.21021021021021022
0.23089371187122662	1.0304126045516526e-07	0.6229727011348987	0.1012332231197605	0.3726158505482599	0.21171171171171171
0.23087983330148876	6.394325222720229e-08	0.6229768540650144	0.10173649388052884	0.37318558441777605	0.2132132132132132
0.23085784650507787	3.9358172816604244e-08	0.6229810068299093	0.10230101843932403	0.3737560131822117	0.2147147147147147
0.2308278417160757	2.402878347082269e-08	0.6229851594295792	0.10291917354190419	0.37432713744048934	0.21621621621621623
0.2307899112665023	1.4550746947232937e-08	0.6229893118640206	0.10358400435356661	0.3748989577920121	0.21771771771771772
0.23074414954729255	8.739678169724939e-09	0.6229934641332293	0.10428917252862693	0.37547147483666554	0.21921921921921922
0.23069065296848165	5.206696238336238e-09	0.6229976162372013	0.10502890708850032	0.3760446891748179	0.22072072072072071
0.2306295199186202	3.0767038208349317e-09	0.6230017681759332	0.10579795811751953	0.3766186014073237	0.2222222222222222
0.2305608507234444	1.8032908903118081e-09	0.6230059199494205	0.10659155326022758	0.3771932121355224	0.22372372372372373
0.23048474760382695	1.0483409131171663e-09	0.6230100715576598	0.10740535698188342	0.3777685219612425	0.22522522522522523
0.2304013146330317	6.044994777220754e-10	0.6230142230006468	0.10823543253513394	0.37834453148680125	0.22672672672672672
0.23031065769329984	3.4573709077144916e-10	0.6230183742783784	0.10907820656001632	0.37892124131500604	0.22822822822822822
0.2302128844317913	1.9613390042814013e-10	0.6230225253908498	0.10993043623145131	0.379498652049158	0.22972972972972971
0.23010810421590935	1.1036109611478057e-10	0.6230266763380575	0.11078917885794115	0.3800767642930518	0.23123123123123124
0.22999642808803267	6.159365753210203e-11	0.6230308271199971	0.11165176382707293	0.3806555786509762	0.23273273273273273
0.22987796871968494	3.4096722193037684e-11	0.6230349777366659	0.11251576678742552	0.3812350957277181	0.23423423423423423
0.2297528403651633	1.872172737459461e-11	0.6230391281880591	0.11337898595236533	0.3818153161285618	0.23573573573573572
0.2296211588146596	1.0196141428865378e-11	0.6230432784741728	0.11423942040878125	0.382396240459292	0.23723723723723725
0.22948304134689587	5.507854174874001e-12	0.6230474285950038	0.11509525031284797	0.38297786932619354	0.23873873873873874
0.22933860668130515	2.951111812310706e-12	0.6230515785505474	0.11594481885522624	0.38356020333605584	0.24024024024024024
0.22918797492978396	1.5683592292350851e-12	0.6230557283408001	0.11678661587952414	0.3841432430961714	0.24174174174174173
0.22903126754804337	8.26726905683926e-13	0.6230598779657581	0.11761926304018856	0.38472698921433796	0.24324324324324323
0.22886860728659011	4.3225024521370027e-13	0.6230640274254172	0.11844150038910883	0.38531144229886233	0.24474474474474475
0.2287001181413606	2.241635899718776e-13	0.6230681767197739	0.11925217428395553	0.3858966029585585	0.24624624624624625
0.22852592530403995	1.153059044111769e-13	0.6230723258488241	0.12005022651551099	0.38648247180275197	0.24774774774774774
0.22834615511209444	5.882943377466028e-14	0.6230764748125639	0.12083468455585905	0.3870690494412799	0.24924924924924924
0.22816093499854084	2.977106964296702e-14	0.6230806236109894	0.12160465283418458	0.3876563364844921	0.25075075075075076
0.2279703934414876	1.4943449402333193e-14	0.6230847722440971	0.12235930495199132	0.3882443335432546	0.25225225225225223
0.2277746599134702	7.439845633584543e-15	0.6230889207118822	0.12309787675470493	0.38883304122894985	0.25375375375375375
0.227573864830614	3.673953373380165e-15	0.6230930690143416	0.12381966018180714	0.3894224601534769	0.2552552552552553
0.22736813950164717	1.7995337842598075e-15	0.6230972171514713	0.12452399782279679	0.3900125909292566	0.25675675675675674
0.2271576160767978	8.742648484674905e-16	0.6231013651232673	0.12521027811133376	0.3906034341692294	0.25825825825825827
0.22694242749659932	4.2129148185097836e-16	0.6231055129297258	0.12587793109485737	0.3911949904868591	0.25975975975975973
0.22672270744063272	2.0136268229949906e-16	0.6231096605708427	0.1265264247217447	0.39178726049613405	0.26126126126126126
0.22649859027623465	9.546231142501761e-17	0.6231138080466145	0.12715526159266027	0.392380244811568	0.2627627627627628
0.22627021100719857	4.488916760300734e-17	0.623117955357037	0.12776397612712737	0.39297394404820274	0.26426426426426425
0.22603770522249583	2.093667960797608e-17	0.6231221025021063	0.12835213210050583	0.3935683588216086	0.26576576576576577
0.22580120904504547	9.685693247717365e-18	0.6231262494818186	0.1289193205104856	0.39416348974788745	0.26726726726726724
0.2255608590805578	4.44437056298355e-18	0.6231303962961703	0.12946515773589135	0.3947593374436724	0.26876876876876876
0.22531679236648172	2.0227698082190845e-18	0.6231345429451569	0.12998928395403958	0.3953559025261307	0.2702702702702703
0.2250691463210792	9.131440877029247e-19	0.6231386894287749	0.1304913617861019	0.3959531856129655	0.27177177177177175
0.2248180586926562	4.08873354020012e-19	0.6231428357470208	0.13097107514290213	0.3965511873224163	0.2732732732732733
0.2245636675089747	1.8159126522271427e-19	0.6231469818998898	0.13142812824632646	0.39714990827326146	0.2747747747747748
0.22430611102687242	7.999406171782235e-20	0.623151127887379	0.1318622448040571	0.39774934908482046	0.27627627627627627
0.22404552768211528	3.495241525652313e-20	0.6231552737094836	0.13227316731766006	0.39834951037695326	0.2777777777777778
0.22378205603950901	1.5147929756388703e-20	0.6231594193662006	0.1326606565061814	0.39895039277006406	0.27927927927927926
0.22351583474329403	6.511574625844544e-21	0.6231635648575253	0.13302449082933895	0.39955199688510196	0.2807807807807808
0.2232470024678482	2.776357644078248e-21	0.6231677101834541	0.13336446609615432	0.40015432334356305	0.2822822822822823
0.22297569786872276	1.174144225983528e-21	0.6231718553439837	0.13368039514646052	0.4007573727674918	0.28378378378378377
0.2227020595340341	4.925202959208896e-22	0.6231760003391094	0.13397210759415867	0.4013611457794821	0.2852852852852853
0.2224262259362361	2.0491958382886966e-22	0.6231801451688279	0.13423944962239093	0.40196564300268006	0.28678678678678676
0.22214833538429474	8.456671235233685e-23	0.6231842898331346	0.13448228382196178	0.40257086506078493	0.2882882882882883
0.22186852597629006	3.4615617039111427e-23	0.6231884343320266	0.13470048906538049	0.40317681257805077	0.2897897897897898
0.22158693555246434	1.405404553679209e-23	0.6231925786654992	0.13489396040983076	0.4037834861792881	0.2912912912912913
0.22130370164874175	5.659620144163452e-24	0.6231967228335489	0.13506260902320505	0.4043908864898662	0.2927927927927928
0.22101896145073943	2.2606319405974463e-24	0.6232008668361718	0.13520636212808032	0.40499901413571376	0.29429429429429427
0.2207328517482894	8.956309310414049e-25	0.623205010673364	0.13532516295916996	0.40560786974332125	0.2957957957957958
0.22044550889049466	3.5195323098833253e-25	0.6232091543451213	0.1354189707303688	0.4062174539397423	0.2972972972972973
0.22015706874133753	1.3718210973883823e-25	0.6232132978514402	0.13548776060802367	0.40682776735259535	0.2987987987987988
0.21986766663586024	5.303549752155288e-26	0.623217441192317	0.13553152368751753	0.40743881061006554	0.3003003003003003
0.21957743733693597	2.0337261149007985e-26	0.6232215843677473	0.13555026697065592	0.408050584340906	0.3018018018018018
0.21928651499265045	7.735260286050344e-27	0.6232257273777273	0.13554401334169866	0.40866308917444066	0.3033033033033033
0.2189950330943102	2.9181932396713598e-27	0.6232298702222537	0.13551280154018996	0.4092763257405641	0.3048048048048048
0.21870312443509568	1.091967745899237e-27	0.6232340129013221	0.13545668612901365	0.4098902946697445	0.3063063063063063
0.21841092106937607	4.052865791252407e-28	0.6232381554149287	0.13537573745633855	0.4105049965930253	0.3078078078078078
0.21811855427270227	1.492008450661035e-28	0.6232422977630694	0.13527004161033013	0.41112043214202604	0.30930930930930933
0.2178261545024921	5.447998657370102e-29	0.6232464399457409	0.1351397003656877	0.4117366019489462	0.3108108108108108
0.21753385135942585	1.973146580800313e-29	0.6232505819629386	0.1349848311212277	0.4123535066465635	0.3123123123123123
0.21724177354956406	7.088239040799473e-30	0.6232547238146595	0.13480556682787415	0.41297114686823877	0.3138138138138138
0.21695004884720234	2.5256549010396098e-30	0.623258865500899	0.13460205590654148	0.41358952324791615	0.3153153153153153
0.21665880405847704	8.926193808812919e-31	0.6232630070216534	0.13437446215550225	0.4142086364201249	0.31681681681681684
0.2163681649857347	3.1290698891055303e-31	0.6232671483769185	0.13412296464692716	0.41482848701998126	0.3183183183183183
0.21607825639267642	1.087979877685234e-31	0.6232712895666914	0.13384775761236817	0.41544907568319034	0.31981981981981983
0.21578920197028956	3.7521752226523947e-32	0.6232754305909673	0.13354905031702785	0.41607040304604836	0.3213213213213213
0.21550112430357818	1.2835181310289686e-32	0.6232795714497428	0.1332270669227225	0.41669246974544205	0.3228228228228228
0.21521414483910176	4.354893643570587e-33	0.6232837121430138	0.13288204633950268	0.41731527641885463	0.32432432432432434
0.2149283838533323	1.4655807316243826e-33	0.6232878526707764	0.13251424206594467	0.4179388237043625	0.3258258258258258
0.21464396042183984	4.892136752612181e-34	0.623291993033027	0.1321239220181704	0.4185631122406415	0.32732732732732733
0.2143609923893131	1.6197354191010473e-34	0.6232961332297614	0.13171136834769206	0.41918814266696597	0.3288288288288288
0.21407959634042623	5.319198752232103e-35	0.623300273260976	0.13127687724821235	0.41981391562321035	0.3303303303303303
0.21379988757155544	1.7326267113576204e-35	0.6233044131266665	0.1308207587515413	0.4204404317498537	0.33183183183183185
0.2135219800633556	5.597839488064862e-36	0.6233085528268295	0.13034333651281932	0.4210676916879782	0.3333333333333333
0.21324598645420126	1.793876438671924e-36	0.6233126923614607	0.1298449475852592	0.42169569607927293	0.33483483483483484
0.21297201801449778	5.701921823177395e-37	0.6233168317305566	0.12932594218464188	0.42232444556603455	0.3363363363363363
0.21270018462186838	1.7976562120916107e-37	0.6233209709341133	0.12878668344382144	0.4229539407911704	0.33783783783783783
0.2124305947372208	5.621454108830003e-38	0.6233251099721266	0.1282275471575103	0.4235841823981989	0.33933933933933935
0.21216335538169714	1.743601957186448e-38	0.6233292488445931	0.12764892151763343	0.4242151710312512	0.3408408408408408
0.2118985721145116	5.364171748617492e-39	0.6233333875515081	0.12705120683955268	0.42484690733507613	0.34234234234234234
0.21163634901167697	1.6368717356725567e-39	0.6233375260928689	0.1264348152794764	0.4254793919550367	0.34384384384384387
0.2113767886456233	4.954311090789297e-40	0.6233416644686706	0.1258001705433797	0.4261126255371165	0.34534534534534533
0.21111999206570867	1.4873341352414106e-40	0.6233458026789098	0.12514770758777075	0.42674660872791903	0.34684684684684686
0.21086605877962566	4.4288448444655175e-41	0.6233499407235826	0.12447787231264903	0.427381342174671	0.3483483483483483
0.21061508673570017	1.3080641252804242e-41	0.623354078602685	0.12379112124700609	0.4280168265252223	0.34984984984984985
0.21036717230608618	3.831988988458307e-42	0.6233582163162132	0.12308792122723004	0.42865306242804996	0.35135135135135137
0.21012241027085277	1.1134638415108488e-42	0.6233623538641633	0.12236874906877733	0.4292900505322583	0.35285285285285284
0.20988089380296376	3.2091102138545754e-43	0.6233664912465313	0.12163409123148243	0.42992779148758153	0.35435435435435436
0.20964271445414703	9.173811151313372e-44	0.6233706284633137	0.12088444347888024	0.43056628594438584	0.35585585585585583
0.20940796214165278	2.6011871925340804e-44	0.6233747655145063	0.12012031053191716	0.43120553455366994	0.35735735735735735
0.20917672513589539	7.315601946802891e-45	0.6233789024001055	0.1193422057174322	0.4318455379670692	0.3588588588588589
0.20894909004897758	2.0407282433523375e-45	0.6233830391201074	0.11855065061178897	0.43248629683685424	0.36036036036036034
0.20872514182409233	5.6464687879421766e-46	0.6233871756745075	0.11774617468004081	0.4331278118159367	0.36186186186186187
0.20850496372579683	1.549620442849313e-46	0.6233913120633026	0.11692931491101315	0.4337700835578669	0.36336336336336333
0.20828863733115657	4.218231307784302e-47	0.6233954482864885	0.11610061544868382	0.43441311271684	0.36486486486486486
0.2080762425217496	1.1389170455313984e-47	0.6233995843440616	0.11526062722024377	0.43505689994769386	0.3663663663663664
0.20786785747653042	3.050074472255922e-48	0.6234037202360179	0.11440990756121701	0.4357014459059137	0.36786786786786785
0.20766355866554262	8.101873211639613e-49	0.6234078559623535	0.11354901983801689	0.4363467512476331	0.36936936936936937
0.20746342084447594	2.1346028751108706e-49	0.6234119915230646	0.11267853306831245	0.4369928166296346	0.3708708708708709
0.20726751705006008	5.578345202640246e-50	0.6234161269181471	0.11179902153957548	0.43763964270935457	0.37237237237237236
0.20707591859628638	1.4459401945761862e-50	0.6234202621475973	0.11091106442617334	0.43828723014488224	0.3738738738738739
0.20688869507145213	3.71750809973201e-51	0.6234243972114115	0.11001524540536999	0.43893557959496166	0.37537537537537535
0.2067059143360152	9.480039891605341e-52	0.6234285321095853	0.10911215227258926	0.4395846917189968	0.3768768768768769
0.20652764252125258	2.3978668002755358e-52	0.6234326668421153	0.10820237655629181	0.4402345671770496	0.3783783783783784
0.20635394402871451	6.01584437692863e-53	0.6234368014089977	0.10728651313280807	0.44088520662984426	0.37987987987987987
0.20618488153046075	1.4970102701882404e-53	0.6234409358102282	0.10636515984146389	0.4415366107387671	0.3813813813813814
0.2060205159700729	3.6949589262743495e-54	0.6234450700458032	0.1054389171003284	0.4421887801658715	0.38288288288288286
0.2058609065644299	9.045885760726787e-55	0.6234492041157191	0.10450838752290491	0.4428417155738768	0.3843843843843844
0.20570611080623696	2.19659115747665e-55	0.6234533380199714	0.10357417553607852	0.44349541762617145	0.3858858858858859
0.2055561844672971	5.290588841824005e-56	0.6234574717585566	0.10263688699962417	0.4441498869868162	0.38738738738738737
0.20541118160251343	1.2639079359996205e-56	0.623461605331471	0.10169712882757144	0.44480512432054314	0.3888888888888889
0.20527115455460987	2.994908223621059e-57	0.6234657387387104	0.10075550861171219	0.44546113029276047	0.39039039039039036
0.2051361539595607	7.038955901662812e-58	0.6234698719802707	0.09981263424752712	0.4461179055695521	0.3918918918918919
0.20500622875271307	1.6409283523408008e-58	0.6234740050561487	0.09886911356279877	0.4467754508176816	0.3933933933933934
0.2048814261755942	3.7942648443725287e-59	0.6234781379663399	0.09792555394916697	0.44743376670459367	0.3948948948948949
0.20476179178338622	8.702064808100431e-60	0.6234822707108412	0.09698256199687313	0.448092853898414	0.3963963963963964
0.20464736945305964	1.9795826248007405e-60	0.6234864032896479	0.0960407431329291	0.4487527130679539	0.39789789789789787
0.20453820139214843	4.466646693470144e-61	0.6234905357027565	0.09510070126293486	0.4494133448827112	0.3993993993993994
0.2044343281481565	9.99645967672218e-62	0.6234946679501635	0.0941630384167601	0.4500747500128724	0.4009009009009009
0.20433578861858062	2.219052022689886e-62	0.6234988000318642	0.09322835439829089	0.45073692912931407	0.4024024024024024
0.20424262006153443	4.885909265449785e-63	0.6235029319478553	0.0922972464394348	0.45139988290360605	0.4039039039039039
0.20415485810696282	1.0670381812334426e-63	0.6235070636981328	0.09137030885856431	0.45206361200801093	0.40540540540540543
0.20407253676842882	2.3113790390930558e-64	0.6235111952826928	0.09044813272356769	0.45272811711548894	0.4069069069069069
0.2039956884554626	4.966140813647762e-65	0.6235153267015316	0.08953130551966576	0.453393398899699	0.4084084084084084
0.20392434398645296	1.058335922380779e-65	0.623519457954645	0.08862041082214181	0.454059458034999	0.4099099099099099
0.203858532602073	2.2370963717398257e-66	0.6235235890420296	0.08771602797411947	0.4547262951964502	0.4114114114114114
0.20379828197921962	4.690320262205641e-67	0.6235277199636813	0.08681873176951471	0.45539391105981836	0.41291291291291293
0.20374361824545492	9.753869731682504e-68	0.6235318507195959	0.0859290921412741	0.4560623063015747	0.4144144144144144
0.20369456599393448	2.011907698969952e-68	0.6235359813097701	0.08504767385500345	0.4567314815988983	0.4159159159159159
0.20365114829880604	4.1161936895994103e-69	0.6235401117341998	0.08417503620807873	0.4574014376296816	0.4174174174174174
0.20361338673106524	8.352956139038722e-70	0.6235442419928806	0.08331173273432066	0.4580721750725251	0.4189189189189189
0.20358130137485245	1.681284649740475e-70	0.6235483720858095	0.0824583109143051	0.4587436946067465	0.42042042042042044
0.2035549108441745	3.3565949992621177e-71	0.6235525020129822	0.08161531189136974	0.4594159969123795	0.4219219219219219
0.2035342323000383	6.646810343776566e-72	0.6235566317743949	0.08078327019336957	0.4600890826701751	0.42342342342342343
0.20351928146798018	1.3055222543348958e-72	0.6235607613700438	0.07996271346022263	0.4607629525616056	0.4249249249249249
0.20351007265597343	2.5433839134038353e-73	0.6235648907999249	0.07915416217727886	0.46143760726886546	0.4264264264264264
0.2035066187727033	4.914690904673772e-74	0.6235690200640346	0.07835812941453624	0.4621130474748737	0.42792792792792794
0.20350893134619022	9.419701637145074e-75	0.6235731491623686	0.07757512057171921	0.4627892738632753	0.4294294294294294
0.2035170205427478	1.790749065423147e-75	0.6235772780949231	0.07680563312922653	0.4634662871184446	0.43093093093093093
0.2035308951862605	3.376672709128379e-76	0.6235814068616947	0.07605015640494783	0.46414408792548617	0.43243243243243246
0.20355056277776482	6.3153852853983485e-77	0.6235855354626789	0.07530917131694058	0.46482267697023716	0.4339339339339339
0.20357602951532086	1.1715676803650761e-77	0.6235896638978724	0.07458315015195185	0.4655020549392696	0.43543543543543545
0.20360730031415591	2.1557160860585912e-78	0.6235937921672714	0.0738725563397634	0.4661822225198911	0.4369369369369369
0.2036443788270689	3.9343445534815616e-79	0.6235979202708712	0.07317784423333129	0.46686318040015	0.43843843843843844
0.2036872674650784	7.122129529758436e-80	0.6236020482086686	0.07249945889468634	0.46754492926883473	0.43993993993993996
0.20373596741830013	1.2788040214191287e-80	0.6236061759806599	0.07183783588655579	0.46822746981547564	0.44144144144144143
0.20379047867703848	2.277481024443791e-81	0.6236103035868406	0.0711934010696623	0.46891080273034896	0.44294294294294295
0.20385080005308012	4.0231126152751566e-82	0.6236144310272072	0.07056657040565101	0.4695949287044787	0.4444444444444444
0.20391692920116994	7.048979707989267e-83	0.6236185583017559	0.06995774976559271	0.47027984842963705	0.44594594594594594
0.20398886264066263	1.2250307200909965e-83	0.6236226854104827	0.06936733474400636	0.47096556259834704	0.44744744744744747
0.20406659577732744	2.1116617211535694e-84	0.6236268123533839	0.06879571047834238	0.47165207190388697	0.44894894894894893
0.20415012292529866	3.610425297993502e-85	0.6236309391304555	0.06824325147386465	0.4723393770402877	0.45045045045045046
0.20423943732915426	6.122785263684646e-86	0.6236350657416936	0.06771032143386795	0.4730274787023405	0.4519519519519519
0.20433453118610878	1.02990304318154e-86	0.6236391921870943	0.06719727309516524	0.47371637758559454	0.45345345345345345
0.2044353956683115	1.7183051946295216e-87	0.6236433184666537	0.06670444806877895	0.47440607438636084	0.45495495495495497
0.20454202094522853	2.843550287771799e-88	0.6236474445803682	0.06623217668576876	0.4750965698017155	0.45645645645645644
0.20465439620610368	4.6674338508231e-89	0.6236515705282342	0.06578077784812938	0.47578786452949917	0.45795795795795796
0.20477250968247937	7.598923609125956e-90	0.6236556963102468	0.06535055888469142	0.4764799592683211	0.45945945945945943
0.2048963486707674	1.2271075667021075e-90	0.6236598219264031	0.06494181541195929	0.4771728547175608	0.46096096096096095
0.20502589955485662	1.9654854719204425e-91	0.6236639473766987	0.06455483119982162	0.47786655157737024	0.4624624624624625
0.20516114782874367	3.122580839033503e-92	0.6236680726611301	0.0641898780420711	0.47856105054867587	0.46396396396396394
0.20530207811917678	4.920556141657299e-93	0.6236721977796935	0.06384721563167262	0.4792563523331798	0.46546546546546547
0.2054486742082977	7.690796865641745e-94	0.6236763227323845	0.0635270914407217	0.4799524576333646	0.466966966966967
0.20560091905627342	1.1922988866958421e-94	0.6236804475191996	0.06322974060503687	0.48064936715249224	0.46846846846846846
0.20575879482390264	1.833393066874488e-95	0.6236845721401348	0.06295538581333468	0.4813470815946083	0.46996996996997
0.2059222828951879	2.796293025148286e-96	0.6236886965951864	0.06270423720093807	0.48204560166454324	0.47147147147147145
0.20609136389986066	4.2302537840057827e-97	0.6236928208843509	0.062476492247973345	0.4827449280679156	0.47297297297297297
0.20626601773585046	6.347559993680823e-98	0.6236969450076236	0.062272335682016164	0.48344506151113287	0.4744744744744745
0.20644622359168482	9.447216201860422e-99	0.6237010689650011	0.06209193938515015	0.48414600270139385	0.47597597597597596
0.20663195996881167	1.3946253112019606e-99	0.6237051927564796	0.061935462305407696	0.4848477523466918	0.4774774774774775
0.20682320470383286	2.042057092433254e-100	0.6237093163820548	0.06180305037256742	0.48555031115581543	0.47897897897897895
0.20701993499063856	2.965752229647921e-101	0.6237134398417234	0.06169483641828825	0.48625367983835216	0.4804804804804805
0.2072221274024353	4.2722681114766864e-102	0.6237175631354814	0.061610940100565295	0.4869578591046889	0.481981981981982
0.20742975791365348	6.104340942148648e-103	0.6237216862633247	0.06155146783249987	0.487662849666017	0.48348348348348347
0.20764280192173074	8.651187265173267e-104	0.6237258092252493	0.06151651271538021	0.4883686522343296	0.484984984984985
0.20786123426875747	1.2161000107703063e-104	0.6237299320212522	0.06150615447607714	0.48907526752242964	0.48648648648648646
0.20808502926297828	1.6955848213675898e-105	0.6237340546513287	0.061520459408764945	0.4897826962439267	0.487987987987988
0.20831416070014164	2.344911175843724e-106	0.623738177115475	0.061559480320983545	0.49049093911324343	0.4894894894894895
0.20854860188468566	3.216547145167344e-107	0.6237422994136876	0.06162325648406545	0.49119999684561544	0.49099099099099097
0.2087883256507578	4.376330319429142e-108	0.6237464215459625	0.06171181358795676	0.49190987015709414	0.4924924924924925
0.20903330438305545	5.90591124771168e-109	0.6237505435122961	0.061825163700469025	0.49262055976454816	0.49399399399399396
0.20928351003748355	7.905336963937881e-110	0.6237546653126838	0.06196330523100431	0.49333206638566673	0.4954954954954955
0.20953891416162054	1.0495678161044778e-110	0.6237587869471223	0.062126222898802916	0.4940443907389624	0.496996996996997
0.20979948791498504	1.3821566644444157e-111	0.623762908415608	0.06231388770577051	0.49475753354376995	0.4984984984984985
0.21006520208910046	1.8053469963053738e-112	0.6237670297181364	0.06252625691394582	0.49547149552025344	0.5
0.21033602712734503	2.3389489973620736e-113	0.6237711508547039	0.06276327402767895	0.4961862773894047	0.5015015015015015
0.21061193314458687	3.0056434774126776e-114	0.6237752718253067	0.06302486878059416	0.4969018798730472	0.503003003003003
0.210892889946595	3.8309882966803996e-115	0.6237793926299411	0.06331095712741897	0.49761830369383775	0.5045045045045045
0.2111788670492219	4.843294023308096e-116	0.6237835132686027	0.06362144124076577	0.4983355495752679	0.506006006006006
0.21146983369735195	6.07333857297692e-117	0.623787633741288	0.063956209512959	0.4990536182416698	0.5075075075075075
0.21176575888361002	7.553892480968282e-118	0.6237917540479935	0.06431513656300525	0.4997725104182132	0.509009009009009
0.21206661136682772	9.319030943587644e-119	0.6237958741887147	0.06469808324880981	0.5004922268309117	0.5105105105105106
0.21237235969026025	1.1403216164929999e-119	0.623799994163448	0.06510489668474703	0.5012127682066234	0.512012012012012
0.21268297219955004	1.3840144003069188e-120	0.6238041139721898	0.06553541026469771	0.501934135273053	0.5135135135135135
0.21299841706043396	1.6661362334885933e-121	0.623808233614936	0.06598944369066899	0.5026563287587558	0.515015015015015
0.21331866227619015	1.989468456951824e-122	0.6238123530916828	0.06646680300711846	0.5033793493931363	0.5165165165165165
0.2136436757048201	2.356243963660458e-123	0.623816472402426	0.06696728064110583	0.5041031979064554	0.5180180180180181
0.21397342507596356	2.76796185324562e-124	0.623820591547162	0.06749065544839894	0.5048278750298288	0.5195195195195195
0.21430787800754217	3.225199580777808e-125	0.6238247105258872	0.06803669276566499	0.50555338149523	0.521021021021021
0.21464700202213063	3.7274320680246185e-126	0.6238288293385974	0.06860514446887722	0.5062797180354951	0.5225225225225225
0.2149907645630505	4.272868508867096e-127	0.6238329479852891	0.06919574903807285	0.5070068853843211	0.524024024024024
0.21533913301018628	4.858318332395251e-128	0.623837066465958	0.06980823162859526	0.5077348842762709	0.5255255255255256
0.21569207469552043	5.479097840326647e-129	0.6238411847806004	0.07044230414895819	0.508463715446776	0.527027027027027
0.21604955691838587	6.128988297551489e-130	0.6238453029292127	0.07109766534546699	0.509193379632137	0.5285285285285285
0.21641154696043427	6.800254664466785e-131	0.6238494209117904	0.07177400089373319	0.5099238775695253	0.53003003003003
0.21677801210031825	7.48373172059461e-132	0.6238535387283306	0.07247098349721856	0.5106552099969893	0.5315315315315315
0.21714891962808652	8.168981117349958e-133	0.6238576563788286	0.07318827299294156	0.511387377653453	0.5330330330330331
0.21752423685929076	8.844519065939029e-134	0.6238617738632811	0.07392551646448	0.512120381278719	0.5345345345345345
0.2179039311488032	9.498110137154785e-135	0.6238658911816839	0.07468234836239894	0.5128542216134714	0.536036036036036
0.21828796990434512	1.0117118304266076e-135	0.6238700083340334	0.07545839063223134	0.5135888993992794	0.5375375375375375
0.21867632059972456	1.0688902216766897e-136	0.6238741253203256	0.07625325285013589	0.5143244153785966	0.539039039039039
0.21906895078778343	1.1201238082386842e-137	0.6238782421405564	0.07706653236635136	0.5150607702947657	0.5405405405405406
0.21946582811305448	1.1642750770528971e-138	0.6238823587947222	0.07789781445656269	0.5157979648920209	0.542042042042042
0.2198669203241269	1.2003332097891822e-139	0.6238864752828197	0.07874667248129028	0.5165359999154878	0.5435435435435435
0.22027219528572348	1.22745249072421e-140	0.6238905916048438	0.07961266805340479	0.5172748761111889	0.545045045045045
0.22068162099048594	1.2449852596278109e-141	0.6238947077607919	0.08049535121386889	0.518014594226044	0.5465465465465466
0.22109516557047218	1.2525076179009212e-142	0.6238988237506593	0.08139426061579527	0.5187551550078725	0.5480480480480481
0.2215127973083658	1.249836463577303e-143	0.6239029395744422	0.08230892371690639	0.5194965592053972	0.5495495495495496
0.22193448464839702	1.2370368993783587e-144	0.6239070552321374	0.08323885698047231	0.5202388075682447	0.551051051051051
0.22236019620697792	1.2144195953470407e-145	0.6239111707237405	0.08418356608479544	0.5209819008469496	0.5525525525525525
0.22278990078305363	1.1825282552365723e-146	0.6239152860492478	0.08514254614130001	0.5217258397929564	0.5540540540540541
0.22322356736816842	1.1421178926543575e-147	0.6239194012086553	0.08611528192127813	0.5224706251586204	0.5555555555555556
0.2236611651562514	1.0941251288041353e-148	0.6239235162019592	0.08710124809133163	0.523216257697212	0.5570570570570571
0.22410266355312092	1.0396321428259198e-149	0.6239276310291559	0.08809990945753918	0.523962738162918	0.5585585585585585
0.2245480321857117	9.798262100847445e-151	0.6239317456902413	0.08911072121836874	0.5247100673108449	0.56006006006006
0.22499724091102508	9.159569350341047e-152	0.6239358601852116	0.09013312922634178	0.5254582458970191	0.5615615615615616
0.2254502598248049	8.492933163149036e-153	0.6239399745140628	0.09116657025844647	0.5262072746783926	0.5630630630630631
0.22590705926994242	7.810826767827303e-154	0.6239440886767915	0.0922104722952838	0.5269571544128425	0.5645645645645646
0.22636760984461038	7.125132648129411e-155	0.6239482026733936	0.09326425480891712	0.5277078858591754	0.566066066066066
0.22683188241013183	6.446820088456445e-156	0.623952316503865	0.09432732905938591	0.5284594697771282	0.5675675675675675
0.2272998480985828	5.785685141129128e-157	0.623956430168202	0.09539909839982712	0.5292119069273717	0.5690690690690691
0.2277714783201345	5.150159614479689e-158	0.6239605436664011	0.0964789585901384	0.5299651980715123	0.5705705705705706
0.22824674477013615	4.54719135825844e-159	0.6239646569984576	0.09756629811910082	0.5307193439720941	0.5720720720720721
0.22872561943594147	3.982194069762438e-160	0.6239687701643687	0.09866049853486542	0.5314743453926042	0.5735735735735735
0.22920807460348375	3.4590613133174446e-161	0.6239728831641298	0.099760934783695	0.5322302030974693	0.575075075075075
0.2296940828635989	2.9802366241227753e-162	0.623976995997737	0.10086697555683574	0.5329869178520642	0.5765765765765766
0.2301836171181042	2.5468295678830808e-163	0.6239811086651874	0.10197798364538165	0.5337444904227114	0.5780780780780781
0.2306766505856317	2.1587664874891157e-164	0.6239852211664763	0.10309331630297747	0.5345029215766826	0.5795795795795796
0.2311731568072225	1.8149643553521636e-165	0.6239893335015998	0.1042123256161925	0.5352622120822029	0.581081081081081
0.2316731096516847	1.513516574929712e-166	0.6239934456705545	0.105334358882383	0.5360223627084534	0.5825825825825826
0.23217648332071802	1.2518806048581609e-167	0.623997557673336	0.10645875899484367	0.5367833742255718	0.5840840840840841
0.2326832523538081	1.0270587553425227e-168	0.6240016695099411	0.107584864835038	0.5375452474046564	0.5855855855855856
0.23319339163289599	8.35765261427778e-170	0.6240057811803656	0.10871201167167782	0.5383079830177685	0.5870870870870871
0.23370687638682486	6.745746097377743e-171	0.6240098926846057	0.109839531566411	0.5390715818379327	0.5885885885885885
0.23422368219556794	5.40047940602492e-172	0.6240140040226576	0.1109667537858598	0.5398360446391439	0.5900900900900901
0.2347437849942427	4.288360492009573e-173	0.6240181151945172	0.11209300521973795	0.5406013721963648	0.5915915915915916
0.23526716107691217	3.3775898177073417e-174	0.6240222262001812	0.11321761080476087	0.5413675652855313	0.5930930930930931
0.2357937871001816	2.638634130032931e-175	0.6240263370396449	0.11433989395404877	0.5421346246835542	0.5945945945945946
0.23632364008658935	2.0445987596545214e-176	0.6240304477129053	0.11545917699170768	0.5429025511683208	0.596096096096096
0.23685669742780122	1.5714250026244004e-177	0.6240345582199585	0.11657478159226163	0.5436713455186997	0.5975975975975976
0.23739293688760693	1.1979422249141093e-178	0.6240386685607995	0.11768602922459287	0.544441008514541	0.5990990990990991
0.23793233660472757	9.058050464530774e-180	0.6240427787354258	0.11879224160003755	0.5452115409366796	0.6006006006006006
0.23847487509543375	6.793447869754557e-181	0.6240468887438331	0.11989274112426808	0.5459829435669373	0.6021021021021021
0.23902053125598194	5.053617954466654e-182	0.6240509985860174	0.1209868513525835	0.5467552171881268	0.6036036036036035
0.23956928436487113	3.728818245817798e-183	0.6240551082619749	0.12207389744821667	0.5475283625840522	0.6051051051051051
0.2401211140849241	2.7289568685120777e-184	0.6240592177717021	0.12315320664325412	0.5483023805395122	0.6066066066066066
0.2406760004651981	1.980974005580765e-185	0.6240633271151947	0.12422410870175644	0.5490772718403034	0.6081081081081081
0.24123392394272772	1.4263218337169893e-186	0.6240674362924489	0.1252859363846544	0.5498530372732222	0.6096096096096096
0.24179486534410669	1.018621719930358e-187	0.6240715453034611	0.1263380259159861	0.550629677626066	0.6111111111111112
0.24235880588690847	7.215475939391775e-189	0.6240756541482273	0.12737971745003332	0.5514071936876382	0.6126126126126126
0.24292572718095418	5.069599856176283e-190	0.6240797628267438	0.12841035553890415	0.5521855862477499	0.6141141141141141
0.24349561122942848	3.532962512241033e-191	0.6240838713390064	0.12942928960010167	0.5529648560972211	0.6156156156156156
0.24406844042984996	2.4420864004281583e-192	0.6240879796850116	0.13043587438361304	0.5537450040278837	0.6171171171171171
0.24464419757489825	1.6743246436463901e-193	0.6240920878647556	0.1314294704380428	0.5545260308325858	0.6186186186186187
0.24522286585310307	1.1386099175513127e-194	0.624096195878234	0.13240944457531256	0.5553079373051916	0.6201201201201201
0.24580442884939996	7.680100507776079e-196	0.6241003037254436	0.13337517033344065	0.5560907242405868	0.6216216216216216
0.24638887054555297	5.138253104852804e-197	0.6241044114063802	0.1343260284369118	0.5568743924346772	0.6231231231231231
0.24697617532045404	3.40973581680496e-198	0.6241085189210401	0.13526140725414518	0.5576589426843962	0.6246246246246246
0.24756632795029782	2.2443088304738186e-199	0.6241126262694195	0.13618070325156265	0.5584443757877031	0.6261261261261262
0.24815931360863971	1.4652143162422819e-200	0.6241167334515143	0.13708332144375995	0.5592306925435876	0.6276276276276276
0.24875511786633808	9.488036287653176e-202	0.6241208404673209	0.13796867583928102	0.5600178937520722	0.6291291291291291
0.24935372669138722	6.094080252196609e-203	0.6241249473168354	0.13883618988149432	0.5608059802142144	0.6306306306306306
0.24995512644864293	3.882367561488933e-204	0.6241290540000539	0.1396852968840732	0.5615949527321098	0.6321321321321322
0.2505593038994446	2.453249836975899e-205	0.6241331605169727	0.14051544046057976	0.5623848121088937	0.6336336336336337
0.2511662462011404	1.5376006578578936e-206	0.6241372668675879	0.141326074947658	0.5631755591487454	0.6351351351351351
0.2517759409065159	9.558769344111295e-208	0.6241413730518951	0.14211666582134116	0.5639671946568877	0.6366366366366366
0.2523883759631304	5.894093982641802e-209	0.6241454790698915	0.14288669010598395	0.564759719439594	0.6381381381381381
0.2530035397125675	3.6048631246786974e-210	0.6241495849215726	0.1436356367753375	0.5655531343041865	0.6396396396396397
0.25362142088960016	2.1868407131885e-211	0.6241536906069345	0.14436300714528472	0.5663474400590398	0.6411411411411412
0.25424200862127677	1.3158372313691392e-212	0.6241577961259734	0.14506831525776695	0.5671426375135864	0.6426426426426426
0.2548652924259281	7.853149022922076e-214	0.6241619014786859	0.1457510882554361	0.5679387274783165	0.6441441441441441
0.2554912622121034	4.648813841663774e-215	0.6241660066650678	0.14641086674657663	0.5687357107647798	0.6456456456456456
0.2561199082774354	2.7295881289388185e-216	0.624170111685115	0.14704720515985212	0.569533588185591	0.6471471471471472
0.2567512213074391	1.5896764276857096e-217	0.624174216538824	0.14765967208844002	0.5703323605544305	0.6486486486486487
0.257385192374248	9.182839560526692e-219	0.6241783212261912	0.148247850623131	0.5711320286860467	0.6501501501501501
0.2580218129352911	5.261407107489062e-220	0.6241824257472122	0.14881133867398277	0.5719325933962607	0.6516516516516516
0.2586610748319121	2.990084531073513e-221	0.6241865301018834	0.1493497492801291	0.572734055501967	0.6531531531531531
0.2593029702879374	1.685472510580814e-222	0.6241906342902013	0.1498627109073634	0.5735364158211357	0.6546546546546547
0.25994749190819477	9.423593191700386e-224	0.6241947383121613	0.15034986773313003	0.5743396751728159	0.6561561561561562
0.2605946326769822	5.2259835000194175e-225	0.6241988421677604	0.15081087991857348	0.5751438343771411	0.6576576576576576
0.2612443859564974	2.8745918313841216e-226	0.6242029458569942	0.1512454238673159	0.5759488942553256	0.6591591591591591
0.26189674548522424	1.5683427784260094e-227	0.6242070493798588	0.15165319247065162	0.5767548556296728	0.6606606606606606
0.2625517053762832	8.487160953744036e-229	0.624211152736351	0.15203389533886943	0.5775617193235759	0.6621621621621622
0.26320926011574547	4.555547052998345e-230	0.6242152559264662	0.1523872590184364	0.5783694861615192	0.6636636636636637
0.2638694045609189	2.4253548217502072e-231	0.624219358950201	0.1527130271948003	0.5791781569690823	0.6651651651651651
0.26453213393860225	1.2807568246938854e-232	0.6242234618075513	0.15301096088059585	0.5799877325729432	0.6666666666666666
0.2651974438433141	6.70833469504073e-234	0.6242275644985134	0.15328083858906566	0.5807982138008773	0.6681681681681682
0.265865330235501	3.485133468040813e-235	0.6242316670230836	0.15352245649253976	0.5816096014817664	0.6696696696696697
0.26653578943972184	1.7958942308398177e-236	0.6242357693812578	0.15373562856584763	0.5824218964455957	0.6711711711711712
0.2672088181428171	9.17907132347964e-238	0.6242398715730324	0.15392018671457333	0.5832350995234581	0.6726726726726726
0.2678844133920615	4.653432107324322e-239	0.6242439735984034	0.1540759808881022	0.584049211547559	0.6741741741741741
0.26856257259330457	2.339939712078579e-240	0.6242480754573672	0.15420287917744735	0.5848642333512155	0.6756756756756757
0.2692432935091013	1.1670584369660695e-241	0.6242521771499193	0.1543007678978911	0.5856801657688612	0.6771771771771772
0.26992657425683386	5.77347361710825e-243	0.6242562786760567	0.1543695516565225	0.5864970096360493	0.6786786786786787
0.27061241330682956	2.832946787287299e-244	0.6242603800357749	0.15440915340480701	0.5873147657894525	0.6801801801801802
0.27130080948047486	1.3787841965338737e-245	0.6242644812290706	0.15441951447638153	0.5881334350668701	0.6816816816816816
0.2719917619483285	6.655961869413709e-247	0.6242685822559397	0.1544005946103311	0.5889530183072252	0.6831831831831832
0.27268527022823646	3.186999550010739e-248	0.6242726831163781	0.15435237196027407	0.5897735163505728	0.6846846846846847
0.27338133418344923	1.5135954985504519e-249	0.6242767838103824	0.15427484308965814	0.5905949300380988	0.6861861861861862
0.27407995402074753	7.130078334342829e-251	0.6242808843379488	0.15416802295375517	0.5914172602121237	0.6876876876876877
0.2747811302885732	3.3314662925655116e-252	0.6242849846990728	0.15403194486893526	0.5922405077161058	0.6891891891891891
0.2754848638751696	1.5439498661666546e-253	0.6242890848937512	0.1538666604699037	0.5930646733946437	0.6906906906906907
0.2761911560067366	7.097209306440058e-255	0.62429318492198	0.15367223965569912	0.5938897580934784	0.6921921921921922
0.27690000824559563	3.2359267413840625e-256	0.6242972847837551	0.15344877052537662	0.5947157626594961	0.6936936936936937
0.27761142248837206	1.4634112760877622e-257	0.6243013844790732	0.15319635930444134	0.5955426879407327	0.6951951951951952
0.27832540096419417	6.564335381187565e-259	0.6243054840079304	0.15291513026325226	0.5963705347863728	0.6966966966966966
0.279041946232912	2.920597941020928e-260	0.6243095833703223	0.1526052256287892	0.5971993040467567	0.6981981981981982
0.2797610611833352	1.2888709530042922e-261	0.6243136825662452	0.15226680549136853	0.5980289965733794	0.6996996996996997
0.28048274903149456	5.6416189079949075e-263	0.6243177815956955	0.1519000477081055	0.5988596132188964	0.7012012012012012
0.28120701331892606	2.4493717501661348e-264	0.6243218804586697	0.1515051478051568	0.5996911548371228	0.7027027027027027
0.2819338579109813	1.0547810324127756e-265	0.6243259791551632	0.15108231888104098	0.6005236222830406	0.7042042042042042
0.2826632869951649	4.505329582911218e-267	0.6243300776851727	0.15063179151362338	0.6013570164127982	0.7057057057057057
0.2833953050794998	1.9087430585542965e-268	0.624334176048694	0.15015381367367664	0.6021913380837117	0.7072072072072072
0.28412991699092166	8.02093548127968e-270	0.6243382742457237	0.1496486506482819	0.6030265881542735	0.7087087087087087
0.28486712787370577	3.3431758715011413e-271	0.6243423722762573	0.14911658497773364	0.6038627674841489	0.7102102102102102
0.2856069431879259	1.3821337529526488e-272	0.6243464701402917	0.14855791641004498	0.6046998769341818	0.7117117117117117
0.2863493687079461	5.667578846180405e-274	0.624350567837823	0.14797296187763206	0.605537917366397	0.7132132132132132
0.28709441052094814	2.305163406975922e-275	0.6243546653688465	0.14736205550128756	0.6063768896440028	0.7147147147147147
0.28784207502549486	9.299562368943921e-277	0.6243587627333593	0.14672554862713452	0.6072167946313943	0.7162162162162162
0.28859236893013124	3.721173800003853e-278	0.6243628599313575	0.14606380990289503	0.6080576331941547	0.7177177177177178
0.2893452992520228	1.476910051042607e-279	0.6243669569628367	0.14537722540050993	0.60889940619906	0.7192192192192192
0.29010087331563444	5.814130642856916e-281	0.6243710538277933	0.14466619879291565	0.6097421145140791	0.7207207207207207
0.2908590987514501	2.2702421077632544e-282	0.6243751505262238	0.14393115159362607	0.6105857590083806	0.7222222222222222
0.29161998349473095	8.792577632374996e-284	0.6243792470581239	0.14317252346868314	0.6114303405523313	0.7237237237237237
0.29238353578432075	3.377667514470542e-285	0.62438334342349	0.14239077263153982	0.6122758600175009	0.7252252252252253
0.29314976416149063	1.2869872096678976e-286	0.6243874396223184	0.14158637633252263	0.6131223182766662	0.7267267267267267
0.29391867746882944	4.8639400469010665e-288	0.6243915356546047	0.14075983145569518	0.6139697162038107	0.7282282282282282
0.29469028484917936	1.8233029892336995e-289	0.6243956315203459	0.1399116552372159	0.6148180546741293	0.7297297297297297
0.295464595744617	6.779319830386063e-291	0.6243997272195375	0.13904238612065106	0.6156673345640311	0.7312312312312312
0.2962416198954817	2.5001729435311526e-292	0.624403822752176	0.13815258476617812	0.616517556751142	0.7327327327327328
0.2970213673394499	9.145566821001939e-294	0.6244079181182574	0.13724283523219474	0.6173687221143067	0.7342342342342342
0.2978038484106592	3.3182404403007194e-295	0.6244120133177778	0.1363137463495383	0.6182208315335932	0.7357357357357357
0.298589073738881	1.1941578146180039e-296	0.6244161083507336	0.13536595331032494	0.6190738858902934	0.7372372372372372
0.29937705424873945	4.262577092077435e-298	0.6244202032171209	0.1344001194953307	0.6199278860669272	0.7387387387387387
0.30016780115898634	1.509174354866151e-299	0.6244242979169359	0.13341693856587017	0.6207828329472448	0.7402402402402403
0.30096132598182157	5.2998458162693565e-301	0.6244283924501743	0.13241713684827122	0.6216387274162318	0.7417417417417418
0.30175764052226695	1.846051031168046e-302	0.624432486816833	0.1314014760412985	0.6224955703601068	0.7432432432432432
0.30255675687759104	6.377945703606655e-304	0.624436581016908	0.130370756279242	0.623353362666329	0.7447447447447447
0.30335868743678707	2.1856196251532964e-305	0.6244406750503949	0.12932581958585185	0.6242121052236004	0.7462462462462462
0.30416344488010316	7.428908239260661e-307	0.6244447689172907	0.1282675537568587	0.6250717989218647	0.7477477477477478
0.3049710421786257	2.504563544763573e-308	0.6244488626175907	0.12719689671146472	0.6259324446523153	0.7492492492492493
0.30578149259391585	8.3752111357446e-310	0.6244529561512917	0.1261148413559057	0.6267940433073959	0.7507507507507507
0.3065948096777029	2.7778968930693e-311	0.6244570495183894	0.12502244100496027	0.6276565957808008	0.7522522522522522
0.3074110072716274	9.13888323067e-313	0.6244611427188806	0.12392081541009801	0.6285201029674843	0.7537537537537538
0.30823009950704316	2.982131451e-314	0.6244652357527609	0.12281115744578694	0.6293845657636532	0.7552552552552553
0.3090521008048736	9.65199497e-316	0.624469328620027	0.12169474050831423	0.630249985066782	0.7567567567567568
0.30987702587552146	3.0985895e-317	0.6244734213206742	0.12057292668426146	0.6311163617756052	0.7582582582582582
0.31070488971883825	9.8666e-319	0.6244775138546996	0.11944717574850452	0.6319836967901266	0.7597597597597597
0.311535707624146	3.116e-320	0.6244816062220989	0.11831905505423129	0.6328519910116185	0.7612612612612613
0.31236949517031914	9.8e-322	0.6244856984228684	0.11719025037994651	0.6337212453426269	0.7627627627627628
0.31320626822591896	3e-323	0.6244897904570039	0.11606257780072454	0.6345914606869738	0.7642642642642643
0.31404604294938954	0.0	0.6244938823245023	0.11493799665301856	0.6354626379497569	0.7657657657657657
0.3148888357893082	0.0	0.6244979740253591	0.11381862366408843	0.6363347780373599	0.7672672672672672
0.3157346634846932	0.0	0.624502065559571	0.11270674831851064	0.6372078818574457	0.7687687687687688
0.3165835430653712	0.0	0.6245061569271335	0.11160484953521087	0.6380819503189673	0.7702702702702703
0.31743549185240116	0.0	0.6245102481280433	0.11051561372895376	0.6389569843321663	0.7717717717717718
0.3182905274585559	0.0	0.6245143391622966	0.10944195433015193	0.6398329848085771	0.7732732732732732
0.3191486677888641	0.0	0.6245184300298894	0.10838703283614236	0.6407099526610295	0.7747747747747747
0.32000993104120745	0.0	0.6245225207308176	0.10735428146564471	0.6415878888036521	0.7762762762762763
0.32087433570698004	0.0	0.6245266112650779	0.10634742748586673	0.6424667941518738	0.7777777777777778
0.3217419005718033	0.0	0.6245307016326664	0.10537051927857807	0.643346669622429	0.7792792792792793
0.32261264471630213	0.0	0.6245347918335784	0.10442795420733722	0.6442275161333574	0.7807807807807807
0.32348658751693954	0.0	0.6245388818678115	0.10352450834283397	0.6451093346040097	0.7822822822822822
0.3243637486469084	0.0	0.6245429717353608	0.1026653680969099	0.645992125955049	0.7837837837837838
0.32524414807708657	0.0	0.624547061436223	0.10185616380814298	0.6468758911084543	0.7852852852852853
0.32612780607704644	0.0	0.6245511509703938	0.1011030053128421	0.6477606309875212	0.7867867867867868
0.32701474321612944	0.0	0.6245552403378696	0.10041251952479417	0.6486463465168687	0.7882882882882882
0.3279049803645747	0.0	0.6245593295386467	0.09979189003506331	0.6495330386224403	0.7897897897897898
0.3287985386947114	0.0	0.6245634185727214	0.09924889872946521	0.6504207082315037	0.7912912912912913
0.32969543968220977	0.0	0.6245675074400896	0.09879196940596567	0.6513093562726594	0.7927927927927928
0.33059570510739095	0.0	0.6245715961407474	0.09843021335710885	0.6521989836758402	0.7942942942942943
0.3314993570565978	0.0	0.624575684674691	0.09817347686361269	0.6530895913723127	0.7957957957957957
0.33240641792362613	0.0	0.6245797730419173	0.09803239052443587	0.6539811802946849	0.7972972972972973
0.3333169104112162	0.0	0.6245838612424212	0.09801842032589166	0.6548737513769046	0.7987987987987988
0.33423085753260245	0.0	0.6245879492761998	0.09814392032775164	0.655767305554264	0.8003003003003003
0.3351482826131264	0.0	0.6245920371432487	0.09842218681774775	0.6566618437634035	0.8018018018018018
0.33606920929190814	0.0	0.624596124843565	0.09886751375748185	0.6575573669423137	0.8033033033033034
0.33699366152357946	0.0	0.6246002123771439	0.09949524931252972	0.6584538760303367	0.8048048048048048
0.33792166358007597	0.0	0.6246042997439815	0.10032185322757156	0.6593513719681724	0.8063063063063063
0.3388532400524929	0.0	0.624608386944075	0.10136495477378213	0.6602498556978795	0.8078078078078078
0.3397884158529978	0.0	0.6246124739774197	0.1026434109606243	0.6611493281628772	0.8093093093093093
0.34072721621680774	0.0	0.6246165608440121	0.10417736466775805	0.6620497903079511	0.8108108108108109
0.34166966670422527	0.0	0.6246206475438485	0.10598830231521374	0.6629512430792536	0.8123123123123123
0.3426157932027369	0.0	0.6246247340769244	0.1080991106515117	0.6638536874243076	0.8138138138138138
0.34356562192917145	0.0	0.6246288204432369	0.11053413220030621	0.6647571242920108	0.8153153153153153
0.3445191794319206	0.0	0.6246329066427816	0.11331921886670195	0.6656615546326364	0.8168168168168168
0.345476492593221	0.0	0.6246369926755551	0.11648178316496755	0.6665669793978357	0.8183183183183184
0.3464375886314976	0.0	0.6246410785415529	0.12005084649033601	0.6674733995406446	0.8198198198198198
0.34740249510376847	0.0	0.6246451642407718	0.12405708381934849	0.6683808160154837	0.8213213213213213
0.34837123990811236	0.0	0.6246492497732079	0.12853286418620846	0.6692892297781601	0.8228228228228228
0.3493438512861968	0.0	0.6246533351388568	0.13351228624736228	0.6701986417858743	0.8243243243243243
0.3503203578258691	0.0	0.6246574203377153	0.13903120821349835	0.6711090529972199	0.8258258258258259
0.35130078846381085	0.0	0.6246615053697794	0.1451272713979302	0.6720204643721873	0.8273273273273273
0.352285172488252	0.0	0.6246655902350453	0.1518399166034375	0.6729328768721672	0.8288288288288288
0.35327353954174995	0.0	0.624669674933509	0.15921039254668076	0.673846291459953	0.8303303303303303
0.35426591962403037	0.0	0.6246737594651668	0.1672817555008999	0.6747607090997438	0.8318318318318318
0.35526234309489185	0.0	0.624677843830015	0.17609885932431793	0.6756761307571482	0.8333333333333334
0.3562628406771717	0.0	0.6246819280280496	0.18570833503417708	0.6765925573991866	0.8348348348348348
0.35726744345977635	0.0	0.6246860120592668	0.1961585590852074	0.677509989994292	0.8363363363363363
0.35827618290077706	0.0	0.624690095923663	0.20749960951717317	0.6784284295123181	0.8378378378378378
0.359289090830565	0.0	0.6246941796212339	0.2197832091495999	0.6793478769245374	0.8393393393393394
0.3603061994550748	0.0	0.624698263151976	0.23306265502332696	0.6802683332036461	0.8408408408408409
0.3613275413590691	0.0	0.6247023465158857	0.2473927333187829	0.6811897993237673	0.8423423423423423
0.36235314950949016	0.0	0.6247064297129589	0.2628296190202447	0.6821122762604549	0.8438438438438438
0.3633830572588726	0.0	0.6247105127431914	0.27943075964429537	0.6830357649906923	0.8453453453453453
0.36441729834882525	0.0	0.6247145956065803	0.2972547424096122	0.6839602664929011	0.8468468468468469
0.3654559069135747	0.0	0.6247186783031209	0.31636114429432566	0.6848857817469411	0.8483483483483484
0.36649891748357755	0.0	0.6247227608328099	0.33681036450678925	0.6858123117341105	0.8498498498498498
0.36754636498919446	0.0	0.6247268431956432	0.3586634389857592	0.6867398574371558	0.8513513513513513
0.36859828476443535	0.0	0.6247309253916173	0.3819818366466921	0.6876684198402697	0.8528528528528528
0.36965471255076576	0.0	0.6247350074207279	0.40682723720216	0.6885979999290934	0.8543543543543544
0.3707156845009834	0.0	0.6247390892829716	0.43326129050585854	0.6895285986907239	0.8558558558558559
0.37178123718316153	0.0	0.6247431709783444	0.46134535750119676	0.6904602171137137	0.8573573573573573
0.37285140758465884	0.0	0.6247472525068425	0.49114023299644705	0.6913928561880729	0.8588588588588588
0.3739262331161966	0.0	0.6247513338684623	0.5227058506382644	0.6923265169052774	0.8603603603603603
0.3750057516160056	0.0	0.6247554150631995	0.5561009706135079	0.6932612002582655	0.8618618618618619
0.37609000135404114	0.0	0.6247594960910506	0.5913828507745472	0.6941969072414448	0.8633633633633634
0.3771790210362652	0.0	0.6247635769520119	0.6286069020548775	0.6951336388506947	0.8648648648648649
0.37827284980900233	0.0	0.6247676576460793	0.6678263292185644	0.6960713960833682	0.8663663663663663
0.37937152726335915	0.0	0.6247717381732489	0.7090917581675866	0.6970101799382948	0.8678678678678678
0.38047509343972064	0.0	0.6247758185335173	0.7524508512139997	0.6979499914157867	0.8693693693693694
0.3815835888323116	0.0	0.6247798987268806	0.7979479119077171	0.6988908315176379	0.8708708708708709
0.3826970543938335	0.0	0.6247839787533344	0.8456234811935401	0.6998327012471284	0.8723723723723724
0.38381553154017045	0.0	0.6247880586128757	0.8955139268514826	0.7007756016090282	0.8738738738738738
0.38493906215516865	0.0	0.6247921383055002	0.9476510283503352	0.7017195336095988	0.8753753753753754
0.38606768859548607	0.0	0.6247962178312041	1.0020615594138647	0.7026644982565987	0.8768768768768769
0.38720145369552006	0.0	0.6248002971899838	1.05876687076031	0.7036104965592834	0.8783783783783784
0.38834040077240445	0.0	0.624804376381835	1.1177824756264259	0.7045575295284099	0.8798798798798799
0.3894845736310811	0.0	0.6248084554067546	1.1791176408256698	0.7055055981762403	0.8813813813813813
0.39063401656945035	0.0	0.6248125342647382	1.2427749862138895	0.7064547035165438	0.8828828828828829
0.3917887743835913	0.0	0.6248166129557822	1.3087500955429867	0.7074048465645991	0.8843843843843844
0.3929488923730629	0.0	0.6248206914798828	1.3770311417719387	0.7083560283372	0.8858858858858859
0.39411441634627764	0.0	0.6248247698370362	1.4475985299727165	0.7093082498526566	0.8873873873873874
0.3952853926259576	0.0	0.6248288480272386	1.5204245610149012	0.7102615121307972	0.8888888888888888
0.39646186805466177	0.0	0.6248329260504859	1.5954731192351443	0.7112158161929728	0.8903903903903904
0.39764389000039835	0.0	0.6248370039067745	1.6726993872944744	0.7121711630620633	0.8918918918918919
0.3988315063623117	0.0	0.6248410815961006	1.7520495913970362	0.7131275537624716	0.8933933933933934
0.4000247655764519	0.0	0.6248451591184608	1.8334607799861613	0.7140849893201369	0.8948948948948949
0.4012237166216229	0.0	0.6248492364738503	1.9168606389477758	0.7150434707625317	0.8963963963963963
0.4024284090253143	0.0	0.624853313662266	2.0021673462357246	0.7160029991186655	0.8978978978978979
0.4036388928697142	0.0	0.6248573906837042	2.0892894686885013	0.7169635754190888	0.8993993993993994
0.4048552187978022	0.0	0.6248614675381604	2.178125903632316	0.7179252006958974	0.9009009009009009
0.4060774380195319	0.0	0.6248655442256315	2.268565867660992	0.718887875982732	0.9024024024024024
0.40730560231809193	0.0	0.6248696207461135	2.36048893475015	0.7198516023147842	0.9039039039039038
0.40853976405625575	0.0	0.6248736970996018	2.453765125601799	0.720816380728799	0.9054054054054054
0.4097799761828152	0.0	0.6248777732860937	2.548255049827232	0.7217822122630769	0.9069069069069069
0.41102629223910375	0.0	0.6248818493055851	2.6438101022627367	0.7227490979574772	0.9084084084084084
0.412278766365604	0.0	0.6248859251580716	2.7402727143753993	0.7237170388534219	0.9099099099099099
0.4135374533086463	0.0	0.6248900008435501	2.8374766613579254	0.7246860359938976	0.9114114114114114
0.41480240842719573	0.0	0.6248940763620161	2.9352474251341127	0.7256560904234598	0.9129129129129129
0.41607368769973047	0.0	0.6248981517134666	3.033402613102994	0.7266272031882348	0.9144144144144144
0.4173513477312089	0.0	0.6249022268978972	3.1317524320433554	0.7275993753359237	0.9159159159159159
0.4186354457601313	0.0	0.6249063019153043	3.23010021618371	0.7285726079158049	0.9174174174174174
0.41992603966569614	0.0	0.6249103767656838	3.328243008020204	0.7295469019787374	0.9189189189189189
0.42122318797504454	0.0	0.6249144514490322	3.4259721900396	0.7305222585771628	0.9204204204204204
0.4225269498706081	0.0	0.6249185259653456	3.5230741650800845	0.7314986787651112	0.9219219219219219
0.4238373851975454	0.0	0.6249226003146204	3.6193310826439307	0.7324761635982007	0.9234234234234234
0.4251545544712801	0.0	0.6249266744968525	3.714521608065767	0.733454714133643	0.924924924924925
0.42647851888513577	0.0	0.6249307485120379	3.8084217310437083	0.7344343314302448	0.9264264264264264
0.42780934031807066	0.0	0.6249348223601732	3.9008056096610786	0.7354150165484139	0.9279279279279279
0.429147081342512	0.0	0.6249388960412544	3.991446445667986	0.7363967705501573	0.9294294294294294
0.4304918052322931	0.0	0.6249429695552777	4.080117386459052	0.7373795944990882	0.9309309309309309
0.43184357597069173	0.0	0.6249470429022395	4.166592448878886	0.7383634894604293	0.9324324324324325
0.4332024582585732	0.0	0.6249511160821357	4.25064745971482	0.7393484565010121	0.933933933933934
0.43456851752263714	0.0	0.6249551890949624	4.332061007499799	0.740334496689284	0.9354354354354354
0.4359418199237721	0.0	0.624959261940716	4.410615400050212	0.74132161109531	0.9369369369369369
0.43732243236551743	0.0	0.624963334619393	4.4860976220064925	0.7423098007907738	0.9384384384384384
0.43871042250263087	0.0	0.624967407130989	4.558300286531073	0.743299066848985	0.93993993993994
0.4401058587497705	0.0	0.6249714794755006	4.627022575250071	0.7442894103448786	0.9414414414414415
0.441508810290283	0.0	0.6249755516529234	4.692071160504013	0.7452808323550191	0.9429429429429429
0.4429193470851095	0.0	0.6249796236632543	4.753261103999663	0.7462733339576042	0.9444444444444444
0.44433753988179847	0.0	0.6249836955064894	4.810416726030039	0.7472669162324679	0.9459459459459459
0.4457634602236411	0.0	0.6249877671826244	4.863372439553577	0.748261580261082	0.9474474474474475
0.44719718045891654	0.0	0.6249918386916558	4.911973543594977	0.7492573271265627	0.948948948948949
0.4486387737502593	0.0	0.6249959100335799	4.956076970649309	0.7502541579136682	0.9504504504504504
0.45008831408414346	0.0	0.6249999812083924	4.995551983035674	0.7512520737088079	0.9519519519519519
0.4515458762804886	0.0	0.6250040522160902	5.030280813455257	0.7522510756000415	0.9534534534534534
0.4530115360023871	0.0	0.6250081230566691	5.060159245358884	0.753251164677082	0.954954954954955
0.4544853697659529	0.0	0.6250121937301251	5.085097129117983	0.7542523420313024	0.9564564564564565
0.45596745495030166	0.0	0.625016264236455	5.105018830417352	0.7552546087557348	0.9579579579579579
0.45745786980764985	0.0	0.6250203345756544	5.119863607744545	0.7562579659450755	0.9594594594594594
0.45895669347354573	0.0	0.6250244047477196	5.1295859163349995	0.757262414695687	0.960960960960961
0.46046400597722975	0.0	0.625028474752647	5.134155636440285	0.7582679561056034	0.9624624624624625
0.4619798882521248	0.0	0.6250325445904328	5.133558224314083	0.759274591274531	0.963963963963964
0.46350442214646026	0.0	0.6250366142610728	5.127794784852542	0.7602823213038513	0.9654654654654654
0.4650376904340305	0.0	0.6250406837645636	5.116882065377064	0.7612911472966274	0.9669669669669669
0.46657977682508767	0.0	0.6250447531009014	5.100852370603807	0.7623010703576034	0.9684684684684685
0.4681307659773757	0.0	0.6250488222700823	5.079753399399924	0.763312091593209	0.96996996996997
0.4696907435072986	0.0	0.6250528912721018	5.053648004476863	0.7643242121115629	0.9714714714714715
0.47125979600123513	0.0	0.6250569601069575	5.022613876711035	0.7653374330224758	0.9729729729729729
0.4728380110269939	0.0	0.6250610287746444	4.986743156306654	0.7663517554374523	0.9744744744744744
0.47442547714541183	0.0	0.6250650972751591	4.9461419735204055	0.7673671804696963	0.975975975975976
0.47602228392210066	0.0	0.6250691656084981	4.900929922147596	0.7683837092341119	0.9774774774774775
0.47762852193934263	0.0	0.6250732337746572	4.851239469421209	0.7694013428473083	0.978978978978979
0.47924428280813547	0.0	0.6250773017736325	4.797215306394182	0.7704200824276014	0.9804804804804804
0.4808696591803878	0.0	0.6250813696054203	4.739013643258245	0.7714399290950187	0.9819819819819819
0.4825047447612723	0.0	0.6250854372700172	4.676801454396398	0.772460883971299	0.9834834834834835
0.48414963432172925	0.0	0.625089504767419	4.610755678267829	0.7734829481799002	0.984984984984985
0.48580442371113547	0.0	0.6250935720976217	4.541062377481701	0.7745061228459996	0.9864864864864865
0.48746920987012315	0.0	0.625097639260622	4.467915864627749	0.7755304090964963	0.9879879879879879
0.48914409084357374	0.0	0.6251017062564159	4.39151779959576	0.7765558080600173	0.9894894894894894
0.490829165793761	0.0	0.6251057730849992	4.312076264232089	0.7775823208669166	0.990990990990991
0.4925245350136749	0.0	0.6251098397463688	4.229804820248669	0.7786099486492835	0.9924924924924925
0.4942302999404989	0.0	0.6251139062405204	4.1449215563191695	0.7796386925409402	0.993993993993994
0.4959465631692718	0.0	0.6251179725674504	4.057648130268199	0.7806685536774485	0.9954954954954955
0.4976734284667114	0.0	0.6251220387271548	3.9682088121841295	0.7816995331961132	0.996996996996997
0.49941100078521583	0.0	0.6251261047196301	3.876829534165624	0.7827316322359816	0.9984984984984985
0.5011593862770495	0.0	0.6251301705448722	3.783736952248462	0.7837648519378511	1.0
0.502918692308693	0.0	0.6251342362028771	3.689157525854668	0.7847991934442687	1.0015015015015014
0.5046890274753913	0.0	0.6251383016936418	3.5933166198635904	0.7858346578995379	1.003003003003003
0.5064705016158719	0.0	0.6251423670171616	3.49643763412715	0.7868712464497164	1.0045045045045045
0.5082632258272582	0.0	0.6251464321734335	3.3987411649417614	0.7879089602426265	1.006006006006006
0.5100673124801672	0.0	0.6251504971624527	3.300444202652654	0.7889478004278504	1.0075075075075075
0.5118828752340022	0.0	0.6251545619842165	3.201759369203554	0.7899877681567393	1.009009009009009
0.5137100290524322	0.0	0.6251586266387205	3.1028941990629555	0.7910288645824142	1.0105105105105106
0.5155488902190775	0.0	0.6251626911259609	3.0040504665586227	0.7920710908597691	1.012012012012012
0.5173995763533824	0.0	0.6251667554459339	2.905423562240314	0.7931144481454738	1.0135135135135136
0.5192622064266988	0.0	0.6251708195986356	2.8072019204710648	0.7941589375979783	1.015015015015015
0.5211369007785683	0.0	0.6251748835840627	2.7095665000219378	0.7952045603775154	1.0165165165165164
0.5230237811332131	0.0	0.6251789474022109	2.6126903190207127	0.7962513176461012	1.018018018018018
0.5249229706162355	0.0	0.6251830110530768	2.5167380451825303	0.7972992105675437	1.0195195195195195
0.5268345937715264	0.0	0.6251870745366561	2.4218656418354376	0.798348240307442	1.021021021021021
0.5287587765783964	0.0	0.6251911378529453	2.3282200698495847	0.7993984080331888	1.0225225225225225
0.5306956464689133	0.0	0.6251952010019404	2.2359390451869063	0.8004497149139778	1.024024024024024
0.5326453323454705	0.0	0.6251992639836377	2.145150851414442	0.8015021621208012	1.0255255255255256
0.5346079645985704	0.0	0.6252033267980339	2.055974206168685	0.8025557508264589	1.027027027027027
0.5365836751248408	0.0	0.6252073894451244	1.9685181802249294	0.8036104822055548	1.0285285285285286
0.5385725973452736	0.0	0.6252114519249059	1.882882167516389	0.8046663574345074	1.03003003003003
0.5405748662237022	0.0	0.6252155142373743	1.7991559041631322	0.8057233776915473	1.0315315315315314
0.5425906182855094	0.0	0.625219576382526	1.7174195343147027	0.8067815441567223	1.033033033033033
0.5446199916365745	0.0	0.625223638360357	1.6377437203811978	0.8078408580119013	1.0345345345345345
0.5466631259824627	0.0	0.6252277001708639	1.5601897950279857	0.8089013204407758	1.0360360360360361
0.5487201626478582	0.0	0.6252317618140425	1.484809952139646	0.8099629326288638	1.0375375375375375
0.5507912445962488	0.0	0.6252358232898889	1.4116474738177254	0.8110256957635145	1.039039039039039
0.5528765164498518	0.0	0.6252398845984	1.340736990366899	0.8120896110339094	1.0405405405405406
0.5549761245098082	0.0	0.6252439457395709	1.2721047701421817	0.8131546796310654	1.042042042042042
0.5570902167766196	0.0	0.6252480067133991	1.2057690360769269	0.8142209027478399	1.0435435435435436
0.5592189429708586	0.0	0.6252520675198797	1.1417403056863273	0.815288281578931	1.045045045045045
0.5613624545541378	0.0	0.6252561281590092	1.0800217513417012	0.8163568173208837	1.0465465465465464
0.5635209047503467	0.0	0.6252601886307846	1.0206095776375792	0.8174265111720921	1.048048048048048
0.5656944485671597	0.0	0.6252642489352007	0.9634934127230728	0.8184973643328004	1.0495495495495495
0.5678832428178252	0.0	0.6252683090722548	0.908656710540693	0.8195693780051094	1.0510510510510511
0.5700874461432248	0.0	0.6252723690419427	0.8560771610078901	0.8206425533929775	1.0525525525525525
0.5723072190342222	0.0	0.6252764288442607	0.8057271052860665	0.821716891702224	1.054054054054054
0.5745427238542932	0.0	0.6252804884792046	0.757573953408489	0.822792394140535	1.0555555555555556
0.576794124862447	0.0	0.6252845479467712	0.7115806016785894	0.8238690619174597	1.057057057057057
0.5790615882364457	0.0	0.6252886072469563	0.6677058474026717	0.8249468962444233	1.0585585585585586
0.5813452820963151	0.0	0.6252926663797564	0.6259047986838977	0.826025898334722	1.06006006006006
0.5836453765281617	0.0	0.6252967253451674	0.586129277174688	0.8271060694035288	1.0615615615615615
0.5859620436082942	0.0	0.6253007841431856	0.5483282118617808	0.8281874106678988	1.063063063063063
0.5882954574276518	0.0	0.6253048427738075	0.5124480221388423	0.82926992334677	1.0645645645645645
0.5906457941165508	0.0	0.6253089012370288	0.4784329886047119	0.8303536086609661	1.0660660660660661
0.5930132318697496	0.0	0.625312959532846	0.44622561020930873	0.8314384678332006	1.0675675675675675
0.5953979509718283	0.0	0.6253170176612552	0.41576694655154955	0.8325245020880817	1.069069069069069
0.5978001338229073	0.0	0.6253210756222527	0.38699694431393855	0.8336117126521125	1.0705705705705706
0.6002199649646843	0.0	0.6253251334158347	0.3598547469942799	0.8347001007536944	1.072072072072072
0.6026576311068176	0.0	0.6253291910419974	0.33427898726566235	0.8357896676231336	1.0735735735735736
0.6051133211536379	0.0	0.6253332485007368	0.31020806146023305	0.8368804144926394	1.075075075075075
0.6075872262312136	0.0	0.6253373057920492	0.28758038582885986	0.8379723425963311	1.0765765765765765
0.6100795397147666	0.0	0.625341362915931	0.26633463437752036	0.8390654531702402	1.078078078078078
0.6125904572564267	0.0	0.625345419872378	0.2464099582206112	0.8401597474523124	1.0795795795795795
0.6151201768133634	0.0	0.6253494766613872	0.2277461865213337	0.8412552266824126	1.0810810810810811
0.6176688986762693	0.0	0.6253535332829538	0.21028400920932583	0.8423518921023267	1.0825825825825826
0.6202368254982122	0.0	0.6253575897370746	0.19396514177513183	0.8434497449557634	1.084084084084084
0.6228241623238642	0.0	0.6253616460237457	0.17873247254032487	0.844548786488363	1.0855855855855856
0.625431116619106	0.0	0.6253657021429634	0.1645301928904744	0.8456490179476935	1.087087087087087
0.628057898301014	0.0	0.6253697580947235	0.1513039110360825	0.8467504405832577	1.0885885885885886
0.6307047197682365	0.0	0.6253738138790226	0.1390007499341759	0.8478530556464955	1.09009009009009
0.6333717959317626	0.0	0.6253778694958569	0.12756943006043628	0.8489568643907881	1.0915915915915917
0.6360593442460891	0.0	0.6253819249452224	0.11696033776928537	0.8500618680714597	1.093093093093093
0.6387675847407918	0.0	0.6253859802271154	0.10712558001712592	0.8511680679457806	1.0945945945945945
0.6414967400525053	0.0	0.6253900353415324	0.09801902625286982	0.8522754652729723	1.0960960960960962
0.6442470354573185	0.0	0.6253940902884693	0.08959633830007002	0.8533840613142071	1.0975975975975976
0.6470186989035904	0.0	0.6253981450679218	0.08181498906718263	0.854493857332616	1.0990990990990992
0.6498119610451893	0.0	0.6254021996798871	0.07463427092724417	0.8556048545932882	1.1006006006006006
0.65262705527517	0.0	0.6254062541243608	0.06801529460601351	0.8567170543632746	1.102102102102102
0.6554642177598784	0.0	0.6254103084013392	0.06192097940923812	0.857830457911593	1.1036036036036037
0.6583236874735066	0.0	0.6254143625108186	0.056316035605547286	0.8589450665092309	1.105105105105105
0.6612057062331016	0.0	0.6254184164527952	0.05116693976230515	0.8600608814291452	1.1066066066066067
0.6641105187340106	0.0	0.625422470227265	0.04644190380818343	0.861177903946269	1.1081081081081081
0.6670383725858154	0.0	0.6254265238342245	0.04211083856872126	0.8622961353375156	1.1096096096096095
0.6699895183487039	0.0	0.6254305772736697	0.03814531249048012	0.8634155768817767	1.1111111111111112
0.6729642095703466	0.0	0.6254346305455969	0.03451850623598393	0.8645362298599306	1.1126126126126126
0.6759627028232218	0.0	0.6254386836500021	0.031205163796084397	0.8656580955548444	1.1141141141141142
0.6789852577424573	0.0	0.625442736586882	0.02818154072920754	0.8667811752513727	1.1156156156156156
0.6820321370641398	0.0	0.6254467893562323	0.025425350098531935	0.8679054702363675	1.117117117117117
0.6851036066641443	0.0	0.6254508419580493	0.02291570663907162	0.8690309817986768	1.1186186186186187
0.6881999355974547	0.0	0.6254548943923296	0.02063306964718111	0.8701577112291486	1.12012012012012
0.691321396138011	0.0	0.6254589466590692	0.018559185045620423	0.8712856598206359	1.1216216216216217
0.6944682638190663	0.0	0.6254629987582638	0.01667702703832157	0.8724148288679974	1.1231231231231231
0.6976408174740735	0.0	0.6254670506899104	0.014970739730655967	0.8735452196681018	1.1246246246246245
0.7008393392781163	0.0	0.6254711024540048	0.01342557905363735	0.8746768335198307	1.1261261261261262
0.7040641147898635	0.0	0.6254751540505432	0.012027855294270121	0.8758096717240835	1.1276276276276276
0.7073154329940922	0.0	0.625479205479522	0.010764876499405725	0.8769437355837763	1.1291291291291292
0.7105935863447476	0.0	0.6254832567409372	0.00962489298715175	0.8780790264038497	1.1306306306306306
0.7138988708085907	0.0	0.6254873078347848	0.008597043168193421	0.8792155454912715	1.132132132132132
0.717231585909391	0.0	0.6254913587610614	0.007671300849481903	0.8803532941550348	1.1336336336336337
0.7205920347727178	0.0	0.6254954095197631	0.006838424164645181	0.8814922737061667	1.135135135135135
0.7239805241713095	0.0	0.6254994601108863	0.006089906249264224	0.8826324854577297	1.1366366366366367
0.7273973645710416	0.0	0.6255035105344272	0.005417927754846996	0.8837739307248241	1.1381381381381381
0.7308428701774984	0.0	0.6255075607903815	0.004815311272917533	0.8849166108245915	1.1396396396396395
0.7343173589831489	0.0	0.625511610878746	0.00427547772012644	0.8860605270762192	1.1411411411411412
0.737821152815158	0.0	0.6255156607995165	0.003792404716627551	0.8872056808009411	1.1426426426426426
0.7413545773837982	0.0	0.6255197105526893	0.0033605869731248546	0.8883520733220437	1.1441441441441442
0.7449179623315257	0.0	0.6255237601382606	0.0029749986869128356	0.8894997059648657	1.1456456456456456
0.7485116412826955	0.0	0.6255278095562269	0.0026310579338365094	0.8906485800568036	1.147147147147147
0.7521359518939087	0.0	0.625531858806584	0.002324593031323177	0.8917986969273157	1.1486486486486487
0.7557912359050487	0.0	0.6255359078893286	0.0020518108373890516	0.8929500579079229	1.15015015015015
0.7594778391909809	0.0	0.6255399568044562	0.001809266941721879	0.8941026643322126	1.1516516516516517
0.7631961118139241	0.0	0.6255440055519634	0.0015938376974919623	0.8952565175358419	1.1531531531531531
0.766946408076518	0.0	0.625548054131847	0.001402694036350382	0.896411618856542	1.1546546546546546
0.770729086575597	0.0	0.625552102544102	0.0012332770040483579	0.8975679696341199	1.1561561561561562
0.7745445102566638	0.0	0.6255561507887257	0.0010832749501522244	0.898725571210461	1.1576576576576576
0.7783930464690763	0.0	0.6255601988657138	0.0009506023023472956	0.8998844249295351	1.1591591591591592
0.7822750670219752	0.0	0.6255642467750624	0.0008333798537272195	0.9010445321373951	1.1606606606606606
0.7861909482409515	0.0	0.6255682945167682	0.000729916490162385	0.902205894182186	1.162162162162162
0.790141071025438	0.0	0.625572342090827	0.0006386922842503445	0.9033685124141412	1.1636636636636637
0.794125820906882	0.0	0.625576389497235	0.0005583428823864735	0.904532388185592	1.165165165165165
0.798145588107693	0.0	0.6255804367359887	0.00048764511207944147	0.9056975228509664	1.1666666666666667
0.802200767600931	0.0	0.625584483807084	0.00042550373769972263	0.9068639177667935	1.1681681681681682
0.8062917591708261	0.0	0.6255885307105176	0.0003709392943199116	0.9080315742917089	1.1696696696696696
0.8104189674740783	0.0	0.6255925774462848	0.00032307693112182276	0.9092004937864534	1.1711711711711712
0.8145828021019719	0.0	0.6255966240143827	0.0002811361979456932	0.9103706776138805	1.1726726726726726
0.8187836776433017	0.0	0.6256006704148075	0.00024442171088856013	0.9115421271389571	1.1741741741741742
0.8230220137481503	0.0	0.6256047166475545	0.0002123146353722659	0.9127148437287663	1.1756756756756757
0.8272982351925048	0.0	0.625608762712621	0.0001842649277510572	0.9138888287525122	1.177177177177177
0.8316127719437154	0.0	0.6256128086100028	0.00015978427927541107	0.915064083581523	1.1786786786786787
0.8359660592268368	0.0	0.6256168543396956	0.00013843970903539032	0.9162406095892522	1.1801801801801801
0.8403585375918522	0.0	0.6256208999016964	0.00011984775534260379	0.9174184081512827	1.1816816816816818
0.8447906529817688	0.0	0.625624945296001	0.00010366921784670817	0.9185974806453318	1.1831831831831832
0.8492628568016346	0.0	0.6256289905226058	8.960440549592927e-05	0.919777828451252	1.1846846846846846
0.8537756059884698	0.0	0.6256330355815067	7.738884822124574e-05	0.9209594529510333	1.1861861861861862
0.8583293630821185	0.0	0.6256370804727004	6.678943293264827e-05	0.9221423555288105	1.1876876876876876
0.8629245962970411	0.0	0.6256411251961826	5.76009270491289e-05	0.9233265375708622	1.1891891891891893
0.8675617795950755	0.0	0.6256451697519498	4.96428553299208e-05	0.9245120004656138	1.1906906906906907
0.8722413927591439	0.0	0.6256492141399984	4.275669822338892e-05	0.9256987456036472	1.192192192192192
0.8769639214679599	0.0	0.6256532583603243	3.6803382295132427e-05	0.9268867743776944	1.1936936936936937
0.881729857371709	0.0	0.6256573024129238	3.1661035532700094e-05	0.9280760881826464	1.1951951951951951
0.8865396981687573	0.0	0.6256613462977929	2.722298244768678e-05	0.9292666884155566	1.1966966966966968
0.8913939476833668	0.0	0.6256653900149283	2.3395955904880193e-05	0.930458576475641	1.1981981981981982
0.8962931159444348	0.0	0.625669433564326	2.0098504501937096e-05	0.9316517537642826	1.1996996996996996
0.9012377192653246	0.0	0.6256734769459822	1.725957610252831e-05	0.9328462216850367	1.2012012012012012
0.9062282803247055	0.0	0.6256775201598928	1.4817259792428158e-05	0.9340419816436296	1.2027027027027026
0.911265328248504	0.0	0.6256815632060544	1.2717670084136794e-05	0.9352390350479665	1.2042042042042043
0.9163493986929412	0.0	0.6256856060844633	1.091395864436508e-05	0.93643738330813	1.2057057057057057
0.9214810339286753	0.0	0.6256896487951156	9.365440163675818e-06	0.9376370278363884	1.207207207207207
0.926660782926064	0.0	0.6256936913380072	8.036820232891108e-06	0.9388379700471918	1.2087087087087087
0.9318892014415601	0.0	0.6256977337131349	6.897514240860472e-06	0.9400402113571839	1.2102102102102101
0.9371668521052854	0.0	0.6257017759204941	5.921047367505115e-06	0.9412437531851984	1.2117117117117118
0.9424943045097416	0.0	0.6257058179600821	5.084526719465062e-06	0.9424485969522627	1.2132132132132132
0.9478721352997173	0.0	0.625709859831894	4.368177548011795e-06	0.9436547440816059	1.2147147147147146
0.9533009282634128	0.0	0.6257139015359271	3.754936305049567e-06	0.9448621959986567	1.2162162162162162
0.9587812744247648	0.0	0.6257179430721767	3.230094037809877e-06	0.9460709541310485	1.2177177177177176
0.9643137721369941	0.0	0.6257219844406396	2.7809843010251906e-06	0.9472810199086225	1.2192192192192193
0.9698990271774408	0.0	0.6257260256413115	2.396710381579404e-06	0.9484923947634312	1.2207207207207207
0.9755376528436454	0.0	0.6257300666741891	2.0679071893600448e-06	0.9497050801297405	1.2222222222222223
0.9812302700506994	0.0	0.6257341075392682	1.7865336736228945e-06	0.9509190774440351	1.2237237237237237
0.9869775074299361	0.0	0.6257381482365457	1.5456920807463423e-06	0.9521343881450167	1.2252252252252251
0.9927800014289171	0.0	0.6257421887660171	1.3394707807563061e-06	0.953351013673613	1.2267267267267268
0.9986383964127676	0.0	0.6257462291276791	1.16280776016575e-06	0.9545689554729765	1.2282282282282282
1.0045533447668586	0.0	0.6257502693215276	1.0113722110240655e-06	0.9557882149884899	1.2297297297297298
1.0105255070008836	0.0	0.625754309347559	8.814619439159162e-07	0.9570087936677685	1.2312312312312312
1.0165555518543232	0.0	0.6257583492057692	7.699146190775501e-07	0.9582306929606623	1.2327327327327327
1.0226441564033022	0.0	0.6257623888961549	6.740310276992186e-07	0.9594539143192631	1.2342342342342343
1.0287920061689202	0.0	0.625766428418712	5.915088675272017e-07	0.9606784591978994	1.2357357357357357
1.034999795227015	0.0	0.625770467773437	5.203856455498034e-07	0.9619043290531494	1.2372372372372373
1.0412682263193735	0.0	0.625774506960326	4.589895081338661e-07	0.963131525343837	1.2387387387387387
1.047598010966494	0.0	0.6257785459793751	4.0589694757344585e-07	0.9643600495310383	1.2402402402402402
1.0539898695818182	0.0	0.6257825848305805	3.598964655518662e-07	0.9655899030780818	1.2417417417417418
1.060444531587504	0.0	0.6257866235139384	3.199573902634235e-07	0.9668210874505565	1.2432432432432432
1.066962735531766	0.0	0.6257906620294453	2.852031465023743e-07	0.9680536041163076	1.2447447447447448
1.0735452292077863	0.0	0.6257947003770974	2.5488836836745463e-07	0.9692874545454481	1.2462462462462462
1.0801927697742424	0.0	0.6257987385568904	2.28379323677347e-07	0.9705226402103547	1.2477477477477477
1.0869061238774063	0.0	0.625802776568821	2.0513718894949983e-07	0.9717591625856744	1.2492492492492493
1.0936860677749438	0.0	0.6258068144128857	1.8470377494576235e-07	0.9729970231483267	1.2507507507507507
1.1005333874613654	0.0	0.6258108520890797	1.6668935631188046e-07	0.9742362233775084	1.2522522522522523
1.1074488787951218	0.0	0.6258148895974002	1.507623056128328e-07	0.9754767647546931	1.2537537537537538
1.1144333476274748	0.0	0.6258189269378431	1.3664027288018057e-07	0.9767186487636375	1.2552552552552552
1.121487609933072	0.0	0.6258229641104045	1.2408268734698997e-07	0.9779618768903836	1.2567567567567568
1.1286124919422724	0.0	0.6258270011150806	1.1288438897990273e-07	0.9792064506232613	1.2582582582582582
1.1358088302752662	0.0	0.6258310379518681	1.0287022428833578e-07	0.9804523714528905	1.2597597597597598
1.1430774720780166	0.0	0.6258350746207628	9.389046419673668e-08	0.9816996408721864	1.2612612612612613
1.1504192751600195	0.0	0.6258391111217607	8.581692195033363e-08	0.9829482603763605	1.2627627627627627
1.1578351081339024	0.0	0.6258431474548588	7.853966648078591e-08	0.9841982314629281	1.2642642642642643
1.1653258505569464	0.0	0.6258471836200523	7.196424173229162e-08	0.9854495556317026	1.2657657657657657
1.17289239307451	0.0	0.6258512196173383	6.600931544760228e-08	0.9867022343848075	1.2672672672672673
1.1805356375653424	0.0	0.6258552554467128	6.060469210675848e-08	0.9879562692266758	1.2687687687687688
1.1882564972889238	0.0	0.6258592911081717	5.568963433628952e-08	0.9892116616640507	1.2702702702702702
1.1960558970347646	0.0	0.6258633266017115	5.121144537151113e-08	0.9904684132059929	1.2717717717717718
1.2039347732737133	0.0	0.6258673619273283	4.712427224157192e-08	0.9917265253638818	1.2732732732732732
1.2118940743113158	0.0	0.6258713970850185	4.3388095415666495e-08	0.9929859996514184	1.2747747747747749
1.2199347604432764	0.0	0.6258754320747779	3.996787583857701e-08	0.9942468375846284	1.2762762762762763
1.2280578041129742	0.0	0.6258794668966036	3.683283471567328e-08	0.9955090406818642	1.2777777777777777
1.2362641900711302	0.0	0.6258835015504909	3.3955845187408584e-08	0.9967726104638105	1.2792792792792793
1.2445549155376414	0.0	0.6258875360364363	3.131291825276887e-08	0.9980375484534854	1.2807807807807807
1.252930990365625	0.0	0.6258915703544362	2.8882768039639034e-08	0.9993038561762452	1.2822822822822824
1.2613934372075977	0.0	0.6258956045044869	2.6646443846474708e-08	1.0005715351597848	1.2837837837837838
1.2699432916840183	0.0	0.6258996384865845	2.4587018353463437e-08	1.0018405869341414	1.2852852852852852
1.2785816025540486	0.0	0.625903672300725	2.2689323073914546e-08	1.0031110130317005	1.2867867867867868
1.2873094318886154	0.0	0.6259077059469047	2.0939723532106328e-08	1.0043828149871943	1.2882882882882882
1.296127855245847	0.0	0.6259117394251201	1.932592785033039e-08	1.00565599433771	1.2897897897897899
1.305037961848903	0.0	0.6259157727353672	1.783682343805412e-08	1.006930552622688	1.2912912912912913
1.3140408547661604	0.0	0.6259198058776425	1.646233732798448e-08	1.008206491383926	1.2927927927927927
1.3231376510938941	0.0	0.6259238388519419	1.5193316421383364e-08	1.0094838121655865	1.2942942942942943
1.332329482141399	0.0	0.6259278716582618	1.4021424508713388e-08	1.0107625165141918	1.2957957957957957
1.3416174936186644	0.0	0.6259319042965984	1.2939053439128513e-08	1.0120426059786354	1.2972972972972974
1.3510028458265317	0.0	0.6259359367669477	1.1939246238377778e-08	1.0133240821101777	1.2987987987987988
1.3604867138494903	0.0	0.6259399690693062	1.1015630332033617e-08	1.0146069464624565	1.3003003003003002
1.3700702877511064	0.0	0.6259440012036703	1.016235933042805e-08	1.0158912005914802	1.3018018018018018
1.379754772772006	0.0	0.6259480331700356	9.374062082390925e-09	1.017176846055643	1.3033033033033032
1.3895413895306417	0.0	0.6259520649683992	8.645797914623203e-09	1.0184638844157163	1.3048048048048049
1.3994313742267805	0.0	0.6259560965987563	7.9730171488674e-09	1.0197523172348597	1.3063063063063063
1.4094259788477006	0.0	0.6259601280611039	7.351526135486516e-09	1.021042146078619	1.3078078078078077
1.419526471377219	0.0	0.6259641593554379	6.777456164344436e-09	1.0223333725149348	1.3093093093093093
1.429734136007595	0.0	0.6259681904817549	6.2472357159086456e-09	1.0236259981141365	1.3108108108108107
1.4400502733542702	0.0	0.6259722214400506	5.75756560061221e-09	1.024920024448958	1.3123123123123124
1.4504762006735352	0.0	0.6259762522303216	5.305396605498737e-09	1.0262154530945278	1.3138138138138138
1.4610132520831753	0.0	0.6259802828525641	4.88790932636574e-09	1.0275122856283796	1.3153153153153152
1.4716627787861245	0.0	0.6259843133067742	4.502495912995377e-09	1.0288105236304532	1.3168168168168168
1.4824261492971287	0.0	0.6259883435929481	4.146743496247117e-09	1.0301101686831	1.3183183183183182
1.4933047496725032	0.0	0.6259923737110822	3.818419100163235e-09	1.0314112223710794	1.3198198198198199
1.5042999837430762	0.0	0.6259964036611726	3.5154558709542415e-09	1.0327136862815702	1.3213213213213213
1.5154132733502272	0.0	0.6260004334432152	3.235940478737632e-09	1.034017562004167	1.3228228228228227
1.52664605858517	0.0	0.626004463057207	2.978101568003446e-09	1.0353228511308867	1.3243243243243243
1.537999798031505	0.0	0.6260084925031439	2.7402991496315546e-09	1.0366295552561693	1.3258258258258258
1.549475969011107	0.0	0.626012521781022	2.5210148414430747e-09	1.0379376759768828	1.3273273273273274
1.5610760678332667	0.0	0.6260165508908373	2.3188428761893194e-09	1.0392472148923257	1.3288288288288288
1.5728016100473372	0.0	0.6260205798325864	2.1324818059419128e-09	1.0405581736042315	1.3303303303303302
1.584654130698775	0.0	0.6260246086062655	1.9607268403697453e-09	1.0418705537167638	1.3318318318318318
1.5966351845886821	0.0	0.6260286372118709	1.8024627636240142e-09	1.043184356836531	1.3333333333333333
1.6087463465368517	0.0	0.6260326656493986	1.6566573807238774e-09	1.0444995845725813	1.334834834834835
1.6209892116485	0.0	0.6260366939188449	1.5223554496193796e-09	1.0458162385364098	1.3363363363363363
1.633365395584551	0.0	0.6260407220202061	1.3986730596490193e-09	1.0471343203419554	1.3378378378378377
1.6458765348355924	0.0	0.6260447499534783	1.2847924210352214e-09	1.048453831605612	1.3393393393393394
1.6585242869997086	0.0	0.6260487777186581	1.1799570334659194e-09	1.049774773946225	1.3408408408408408
1.671310331063948	0.0	0.6260528053157413	1.08346720478251e-09	1.0510971489850978	1.3423423423423424
1.684236367689759	0.0	0.626056832744724	9.946758934007078e-10	1.0524209583459945	1.3438438438438438
1.6973041195021972	0.0	0.6260608600056032	9.129848503868642e-10	1.0537462036551377	1.3453453453453452
1.7105153313832646	0.0	0.6260648870983746	8.378410391479927e-10	1.0550728865412204	1.3468468468468469
1.7238717707690787	0.0	0.6260689140230342	7.687333125052828e-10	1.056401008635403	1.3483483483483483
1.7373752279512054	0.0	0.6260729407795789	7.05189328542103e-10	1.057730571571314	1.34984984984985
1.751027516382082	0.0	0.626076967368004	6.467726880750481e-10	1.0590615769850613	1.3513513513513513
1.7648304729846762	0.0	0.626080993788307	5.930802779120272e-10	1.0603940265152267	1.352852852852853
1.778785958466232	0.0	0.6260850200404828	5.437398052544205e-10	1.061727921802874	1.3543543543543544
1.792895857636497	0.0	0.6260890461245285	4.984075096853092e-10	1.063063264491548	1.3558558558558558
1.8071620797302048	0.0	0.6260930720404403	4.5676604017721477e-10	1.0644000562272853	1.3573573573573574
1.8215865587339148	0.0	0.6260970977882141	4.185224854600651e-10	1.0657382986586028	1.3588588588588588
1.8361712537174686	0.0	0.626101123367846	3.8340654692387806e-10	1.0670779934365164	1.3603603603603605
1.850918149169889	0.0	0.6261051487793328	3.5116884399837575e-10	1.068419142214535	1.3618618618618619
1.8658292553399116	0.0	0.6261091740226702	3.2157934265961107e-10	1.069761746648664	1.3633633633633633
1.8809066085811221	0.0	0.6261131990978548	2.944258983687943e-10	1.0711058083974103	1.364864864864865
1.8961522717019546	0.0	0.6261172240048829	2.695129053544911e-10	1.0724513291217859	1.3663663663663663
1.9115683343203644	0.0	0.6261212487437503	2.4666004471153963e-10	1.0737983104853053	1.367867867867868
1.92715691322337	0.0	0.6261252733144533	2.257011243120538e-10	1.0751467541539965	1.3693693693693694
1.9429201527316295	0.0	0.6261292977169886	2.0648300400856713e-10	1.0764966617963985	1.3708708708708708
1.958860225068922	0.0	0.6261333219513521	1.8886460006058506e-10	1.0778480350835646	1.3723723723723724
1.9749793307366725	0.0	0.6261373460175399	1.7271596313544873e-10	1.0792008756890672	1.3738738738738738
1.9912796988937194	0.0	0.6261413699155484	1.5791742462521759e-10	1.0805551852889996	1.3753753753753755
2.007763587741241	0.0	0.6261453936453738	1.443588063854555e-10	1.0819109655619774	1.3768768768768769
2.024433284912906	0.0	0.6261494172070128	1.3193868934096403e-10	1.0832682181891446	1.3783783783783783
2.0412911078704594	0.0	0.6261534406004609	1.2056373671983085e-10	1.0846269448541763	1.37987987987988
2.058339404304732	0.0	0.6261574638257147	1.1014806797188307e-10	1.0859871472432752	1.3813813813813813
2.0755805525421445	0.0	0.6261614868827703	1.0061267970252264e-10	1.0873488270451832	1.382882882882883
2.0930169619566996	0.0	0.626165509771624	9.188491020919723e-11	1.0887119859511816	1.3843843843843844
2.1106510733878245	0.0	0.6261695324922724	8.389794444662846e-11	1.0900766256550865	1.3858858858858858
2.1284853595638125	0.0	0.626173555044711	7.659035646976118e-11	1.0914427478532656	1.3873873873873874
2.1465223255310897	0.0	0.6261775774289366	6.99056866110213e-11	1.0928103542446288	1.3888888888888888
2.164764509089416	0.0	0.6261815996449452	6.379205084204741e-11	1.0941794465306367	1.3903903903903905
2.1832144812331404	0.0	0.6261856216927333	5.8201779950556736e-11	1.0955500264153017	1.3918918918918919
2.201874846598344	0.0	0.6261896435722967	5.309108633106004e-11	1.0969220956051942	1.3933933933933933
2.2207482439162485	0.0	0.6261936652836321	4.8419756344891645e-11	1.0982956558094392	1.394894894894895
2.2398373464729078	0.0	0.6261976868267354	4.4150866350915865e-11	1.0996707087397248	1.3963963963963963
2.2591448625751234	0.0	0.6262017082016031	4.0250520644216694e-11	1.101047256110303	1.397897897897898
2.27867353602275	0.0	0.626205729408231	3.668760966668525e-11	1.1024252996379924	1.3993993993993994
2.298426146587636	0.0	0.626209750446616	3.3433586971230475e-11	1.1038048410421792	1.4009009009009008
2.3184055104990664	0.0	0.6262137713167538	3.04622635310607e-11	1.1051858820448264	1.4024024024024024
2.338614480935806	0.0	0.6262177920186407	2.774961808755119e-11	1.1065684243704668	1.4039039039039038
2.359055948525092	0.0	0.6262218125522734	2.5273622325175918e-11	1.1079524697462153	1.4054054054054055
2.379732841848419	0.0	0.6262258329176472	2.301407975033348e-11	1.1093380199017666	1.406906906906907
2.400648127954206	0.0	0.6262298531147594	2.095247723302441e-11	1.1107250765693977	1.4084084084084083
2.421804812877628	0.0	0.6262338731436057	1.907184824672126e-11	1.1121136414839738	1.40990990990991
2.4432059421676042	0.0	0.6262378930041825	1.7356646912745278e-11	1.1135037163829482	1.4114114114114114
2.464854601421035	0.0	0.6262419126964857	1.5792632021425023e-11	1.1148953030063664	1.412912912912913
2.4867539168242727	0.0	0.6262459322205121	1.436676026359561e-11	1.1162884030968696	1.4144144144144144
2.5089070557023194	0.0	0.6262499515762572	1.3067087962894712e-11	1.1176830183996962	1.4159159159159158
2.5313172270753594	0.0	0.626253970763718	1.188268065217099e-11	1.1190791506626858	1.4174174174174174
2.553987682223058	0.0	0.6262579897828904	1.080352988636568e-11	1.1204768016362796	1.4189189189189189
2.5769217152566046	0.0	0.6262620086337702	9.820476729755437e-12	1.1218759730735257	1.4204204204204205
2.600122663698772	0.0	0.6262660273163545	8.925141397694457e-12	1.1232766667300822	1.421921921921922
2.623593909071783	0.0	0.6262700458306393	8.1098585721629e-12	1.124678884364217	1.4234234234234233
2.6473388774933646	0.0	0.6262740641766205	7.367617946778861e-12	1.1260826277368132	1.424924924924925
2.671361040281123	0.0	0.6262780823542945	6.6920095906106075e-12	1.1274878986113714	1.4264264264264264
2.695663914565153	0.0	0.6262821003636573	6.077173751354514e-12	1.1288946987540125	1.427927927927928
2.7202510639090427	0.0	0.6262861182047057	5.517754747383158e-12	1.1303030299334786	1.4294294294294294
2.7451260989396564	0.0	0.6262901358774355	5.008858624969357e-12	1.131712893921137	1.4309309309309308
2.7702926779854034	0.0	0.6262941533818432	4.546014281824784e-12	1.133124292490987	1.4324324324324325
2.7957545077234296	0.0	0.6262981707179249	4.125137781080258e-12	1.134537227419655	1.4339339339339339
2.8215153438356992	0.0	0.6263021878856769	3.74249960111638e-12	1.1359517004864026	1.4354354354354355
2.847578991674212	0.0	0.6263062048850954	3.3946945863523703e-12	1.137367713473128	1.436936936936937
2.8739493069353403	0.0	0.6263102217161762	3.0786143823231383e-12	1.1387852681643684	1.4384384384384383
2.9006301963433794	0.0	0.6263142383789166	2.7914221552354214e-12	1.1402043663473016	1.43993993993994
2.927625618343872	0.0	0.6263182548733119	2.5305294117823536e-12	1.1416250098117526	1.4414414414414414
2.9549395838061727	0.0	0.6263222711993588	2.293574749411633e-12	1.1430472003501935	1.442942942942943
2.9825761567357865	0.0	0.6263262873570534	2.0784043805666733e-12	1.1444709397577444	1.4444444444444444
3.010539454996806	0.0	0.6263303033463921	1.8830542867309076e-12	1.1458962298321815	1.4459459459459458
3.038833651044023	0.0	0.6263343191673707	1.7057338694834053e-12	1.1473230723739336	1.4474474474474475
3.0674629726652958	0.0	0.6263383348199861	1.5448109762787515e-12	1.148751469186088	1.4489489489489489
3.0964317037341917	0.0	0.626342350304234	1.3987981883668395e-12	1.1501814220743976	1.4504504504504505
3.125744184973062	0.0	0.6263463656201105	1.266340267226057e-12	1.1516129328472722	1.451951951951952
3.155404814726618	0.0	0.6263503807676127	1.1462026641484963e-12	1.1530460033157937	1.4534534534534533
3.1854180497461466	0.0	0.6263543957467361	1.0372610052456684e-12	1.1544806352937111	1.454954954954955
3.215788405984758	0.0	0.6263584105574775	9.3849147117886e-13	1.1559168305974443	1.4564564564564564
3.246520459403541	0.0	0.6263624251998325	8.489619974086002e-13	1.1573545910460887	1.457957957957958
3.277618846788695	0.0	0.6263664396737976	7.67824226742356e-13	1.1587939184614182	1.4594594594594594
3.309088266580402	0.0	0.6263704539793691	6.943061514746549e-13	1.1602348146678845	1.4609609609609608
3.340933479712748	0.0	0.6263744681165434	6.277053874988313e-13	1.1616772814926224	1.4624624624624625
3.37315931046549	0.0	0.6263784820853167	5.673830274526848e-13	1.1631213207654552	1.4639639639639639
3.4057706473275196	0.0	0.626382495885685	5.127580242752481e-13	1.1645669343188882	1.4654654654654655
3.438772443872458	0.0	0.6263865095176446	4.633020605256137e-13	1.166014123988123	1.466966966966967
3.4721697196461707	0.0	0.6263905229811919	4.1853486247249333e-13	1.1674628916110525	1.4684684684684683
3.5059675610666057	0.0	0.626394536276323	3.7801992133102454e-13	1.168913239028264	1.46996996996997
3.540171122336253	0.0	0.6263985494030344	3.413605871219204e-13	1.1703651680830447	1.4714714714714714
3.574785626367193	0.0	0.6264025623613222	3.081965034789525e-13	1.171818680621385	1.472972972972973
3.609816365718698	0.0	0.6264065751511825	2.782003543532889e-13	1.1732737784919773	1.4744744744744744
3.645268703548265	0.0	0.6264105877726116	2.510748959742973e-13	1.174730463546219	1.475975975975976
3.6811480745755842	0.0	0.6264146002256058	2.2655024964367632e-13	1.1761887376382205	1.4774774774774775
3.7174599860597746	0.0	0.6264186125101615	2.0438143297708534e-13	1.1776486026248008	1.478978978978979
3.754210018790381	0.0	0.6264226246262746	1.8434610908012401e-13	1.1791100603654967	1.4804804804804805
3.791403828092071	0.0	0.6264266365739418	1.6624253486547762e-13	1.1805731127225592	1.481981981981982
3.829047144843191	0.0	0.6264306483531591	1.4988769129794837e-13	1.1820377615609607	1.4834834834834836
3.8671457765082793	0.0	0.6264346599639224	1.3511557980494443e-13	1.183504008748396	1.484984984984985
3.905705608185433	0.0	0.6264386714062287	1.217756704215772e-13	1.1849718561552833	1.4864864864864864
3.9447326036677226	0.0	0.6264426826800735	1.0973148846204242e-13	1.1864413056547705	1.487987987987988
3.984232806519302	0.0	0.6264466937854536	9.885932763039192e-14	1.187912359122735	1.4894894894894894
4.024212341166901	0.0	0.6264507047223651	8.90470785127343e-14	1.1893850184377872	1.490990990990991
4.0646774140061055	0.0	0.626454715490804	8.019316233658309e-14	1.1908592854812712	1.4924924924924925
4.105634314522951	0.0	0.6264587260907668	7.220556074822661e-14	1.1923351621372726	1.493993993993994
4.147089416431322	0.0	0.6264627365222496	6.500093315222581e-14	1.1938126502926159	1.4954954954954955
4.189049178826079	0.0	0.6264667467852492	5.850381388404598e-14	1.195291751836867	1.496996996996997
4.231520147352067	0.0	0.6264707568797607	5.2645882152867945e-14	1.1967724686623407	1.4984984984984986
4.274508955389312	0.0	0.6264747668057813	4.736529830179752e-14	1.1982548026640996	1.5
