# Supplementary material for: Quantitative evaluation of methods to analyze motion changes in single-particle experiments
Source: Nat Commun. 2025 Jul 22;16:6749. doi: 10.1038/s41467-025-61949-x (PMC12283970; doi:10.1038/s41467-025-61949-x)
Supplement: Supplementary file 4 — Source Data files [file 41467_2025_61949_MOESM4_ESM.zip › Fig. 8 h.csv]

I	M	H	O	E	K
2.9136362455325493	128.53336921721495	6035.68016485119	1.6440282531452353	1.324632118674044	0.0
3.2532388999269193	137.21668057196487	0.4896869205446418	1.7291644574371536	1.6923267043732524	0.0015015015015015015
3.611481971272713	73.08850104820053	0.4896878665476237	1.8150747690311444	2.131875055299915	0.003003003003003003
3.9835543446266715	33.45197992202591	0.48968881251087654	1.9014391011290859	2.6432545361172473	0.0045045045045045045
4.363613617776142	29.2833200995029	0.4896897584343998	1.987918818167674	3.22150245455207	0.006006006006006006
4.744897418566847	32.316501025399	0.48969070431819284	2.0741586748255276	3.8559099642638253	0.0075075075075075074
5.119893750611107	32.826056657399	0.4896916501622557	2.1597890192918117	4.529667929910207	0.009009009009009009
5.48056662108065	30.128843744564424	0.4896925959665876	2.244428245344695	5.220115275375384	0.01051051051051051
5.818628957739961	25.556910929826422	0.489693541731189	2.327685473468016	5.899679528660208	0.012012012012012012
6.125850789751767	20.83796760079689	0.4896944874560588	2.4091634370552035	6.53751041576511	0.013513513513513514
6.394387226826301	17.186439017901783	0.4896954331411971	2.488461545794825	7.1017024757282945	0.015015015015015015
6.617108277900426	14.918513192323102	0.4896963787866031	2.5651790946852984	7.561899395500622	0.016516516516516516
6.787911292569703	13.65011799465182	0.4896973243922772	2.6389185838671154	7.891991101292604	0.018018018018018018
6.901996973992318	12.7670851924945	0.48969826995821836	2.709289111664347	8.072572665975844	0.01951951951951952
6.956091561747115	11.80959635246265	0.4896992154844266	2.7759098009610925	8.092843553595094	0.02102102102102102
6.948600837559722	10.614052436549379	0.48970016097090147	2.8384132173621204	7.951688763748782	0.02252252252252252
6.879685848314401	9.256024565192918	0.48970110641764236	2.896448736549042	7.6577913818398216	0.024024024024024024
6.751255332112714	7.913478665648928	0.48970205182464926	2.9496858178810146	7.228760738097248	0.025525525525525526
6.566875350019558	6.7460270960278965	0.4897029971919219	2.997817141626358	6.68939790671967	0.02702702702702703
6.331602100249319	5.832407889363971	0.48970394251945987	3.0405615682587492	6.06933609821136	0.028528528528528527
6.0517488590204405	5.165659548896221	0.4897048878072624	3.0776668800048887	5.400367773964863	0.03003003003003003
5.734602041600381	4.683662985697847	0.4897058330553297	3.108912267270898	4.713792023779159	0.03153153153153153
5.388104190478923	4.308862705325795	0.48970677826366127	3.1341105256690907	4.038084619052187	0.03303303303303303
5.020523081523832	3.978449672470764	0.48970772343225666	3.1531099330680368	3.397119003828816	0.03453453453453453
4.640126039394929	3.6576866248050512	0.48970866856111545	3.165795780336751	2.8090663264900146	0.036036036036036036
4.254877055565994	3.3383964726777	0.48970961365023746	3.1720915341762135	2.2859964137385362	0.03753753753753754
3.872171614521953	3.029165858836315	0.4897105586996225	3.1719596155456298	1.8341078387131076	0.03903903903903904
3.498620559477917	2.7439535472842485	0.48971150370926964	3.1654017826056173	1.4544474262030491	0.04054054054054054
3.139890229715288	2.493523888828641	0.48971244867917946	3.152459112717798	1.1439442378249058	0.04204204204204204
2.8006018562524235	2.2813840014369724	0.48971339360935084	3.133211583757631	0.8965798275544045	0.04354354354354354
2.484289168424915	2.1038139740709894	0.4897143384997837	3.1077772607099687	0.7045392812151937	0.04504504504504504
2.193409643710406	1.952481776759845	0.48971528335047754	3.076311099120118	0.5592268990442827	0.046546546546546545
1.9294020507878236	1.8179090074356938	0.4897162281614322	3.0390033823648923	0.45207623692774124	0.04804804804804805
1.6927810236955123	1.692405486409489	0.4897171729326473	2.9960778147909	0.3751278247897583	0.04954954954954955
1.4832584019562423	1.5717074258391555	0.48971811766412265	2.9477892974503677	0.3213831263315291	0.05105105105105105
1.2998809314978228	1.4551775795812618	0.4897190623558579	2.894421417366508	0.2849671809744287	0.052552552552552555
1.1411745290293256	1.3448871445705564	0.48972000700785223	2.8362836849096165	0.2611446440334424	0.05405405405405406
1.0052865053170448	1.2441271354604702	0.4897209516201057	2.7737085569025806	0.24623638281518728	0.05555555555555555
0.89011873269874	1.1559050200402732	0.4897218961926181	2.707048285454406	0.23747922241987177	0.057057057057057055
0.7934465382855898	1.081838022707968	0.48972284072538846	2.636671634210903	0.2328629019045534	0.05855855855855856
0.7130199312435357	1.021643383986911	0.4897237852184174	2.562960504695286	0.23096843269272435	0.06006006006006006
0.6466454841864088	0.9732231633508901	0.4897247296717038	2.4863065156854907	0.23082275359695023	0.06156156156156156
0.5922486764283217	0.9331954879463321	0.4897256740852474	2.4071075781509754	0.2317769611947916	0.06306306306306306
0.5479177023938765	0.897654155200114	0.489726618459048	2.325764507174922	0.23340988177273417	0.06456456456456457
0.5119306222378698	0.8629384302223829	0.4897275627931053	2.2426777105563858	0.23545526880771095	0.06606606606606606
0.48276828734137855	0.8262441725219221	0.489728507087419	2.1582439914707017	0.2377491013916767	0.06756756756756757
0.45911574025643676	0.7859805668832193	0.48972945134198875	2.0728534997255705	0.2401928608956443	0.06906906906906907
0.439854813613209	0.7418508563021978	0.4897303955568143	1.9868868628531695	0.24272882825334227	0.07057057057057058
0.424050491291553	0.6946946794988152	0.4897313397318947	1.9007125246008845	0.24532400828220985	0.07207207207207207
0.4109333054470688	0.6461661395310727	0.4897322838672303	1.8146843144050653	0.24795999185759415	0.07357357357357357
0.3998796786104363	0.5983348622215476	0.4897332279628205	1.7291392672367911	0.25062675220587777	0.07507507507507508
0.3903917271973784	0.553291145462757	0.4897341720186647	1.6443957088802788	0.2533189571700788	0.07657657657657657
0.3820776576991338	0.5128173436013815	0.489735116034763	1.560751617326494	0.25603383783943046	0.07807807807807808
0.37463353545097494	0.47816274819051907	0.4897360600111149	1.4784832666175727	0.25876998994628403	0.07957957957957958
0.3678269041966987	0.44993432243530057	0.4897370039477202	1.397844155237942	0.2615267175900466	0.08108108108108109
0.36148249015202494	0.42809494515885005	0.489737947844578	1.3190642170863354	0.26430368318542447	0.08258258258258258
0.355470037656133	0.4120466552438372	0.4897388917016888	1.2423493092425155	0.2671007254822429	0.08408408408408408
0.34969419070409097	0.40076935293288307	0.48973983551905176	1.1678809672190738	0.2699177673177771	0.08558558558558559
0.3440862485731301	0.39298474101440445	0.4897407792966661	1.0958164152086134	0.27275477000097126	0.08708708708708708
0.33859757581765215	0.38731934262891393	0.4897417230345325	1.026288816037189	0.27561171129776063	0.08858858858858859
0.3331944282648895	0.38244723194666413	0.48974266673264977	0.9594077431436501	0.2784885750551218	0.09009009009009009
0.32785395902428377	0.37720077971371585	0.489743610391018	0.8952598549392238	0.2813853464199457	0.0915915915915916
0.3225611847531982	0.37064478275753016	0.48974455400963685	0.8339097503707976	0.28430200968056574	0.09309309309309309
0.31730671666575644	0.362114912050858	0.4897454975885055	0.7754009834139421	0.287238547307582	0.0945945945945946
0.3120850885779636	0.35122512948418166	0.48974644112762405	0.7197572135487738	0.2901949395298726	0.0960960960960961
0.3068935424784089	0.3378506770337757	0.4897473846269922	0.6669834690060623	0.2931711641437863	0.09759759759759759
0.3017311586238645	0.32209378751474416	0.4897483280866095	0.6170674996889963	0.2961671964216041	0.0990990990990991
0.29659824078490327	0.3042388562390976	0.48974927150647546	0.5699811971478669	0.299183009061362	0.1006006006006006
0.291495887468417	0.2847028720597413	0.4897502148865898	0.5256820597763577	0.3022185721536095	0.1021021021021021
0.2864256966412499	0.2639857592899673	0.4897511582269525	0.4841146824709428	0.30527385315504535	0.1036036036036036
0.28138956488511835	0.242624134354404	0.48975210152756277	0.4452122513083912	0.30834881686500026	0.10510510510510511
0.2763895524044589	0.2211509351895029	0.48975304478842036	0.40889802530840413	0.31144342540318265	0.1066066066066066
0.27142779333221306	0.20006247003418515	0.4897539880095251	0.3750867890161631	0.3145576381880921	0.10810810810810811
0.2665064367859343	0.17979365272762107	0.4897549311908766	0.3436862614209497	0.3176914119158793	0.10960960960960961
0.261627608536885	0.16070153207582055	0.48975587433247464	0.3145984485809659	0.3208447005395753	0.1111111111111111
0.25679338633321996	0.14305667620488272	0.48975681743431837	0.28772092921236775	0.3240174552486767	0.11261261261261261
0.2520057841691503	0.1270415403974453	0.48975776049640796	0.2629480643862063	0.3272096244490718	0.11411411411411411
0.2472667423594205	0.11275463509500265	0.489758703518743	0.2401721243276787	0.3304211537433265	0.11561561561561562
0.24257812135253126	0.10021912501528715	0.48975964650132314	0.21928432709877654	0.333651985911325	0.11711711711711711
0.23794169794083514	0.08939442982108467	0.48976058944414763	0.20017578564286873	0.3369020608912827	0.11861861861861862
0.23335916300726556	0.08018945128037563	0.4897615323472166	0.18273836125702028	0.34017131576113224	0.12012012012012012
0.22883212026388816	0.07247620171390753	0.4897624752105296	0.16686542301803498	0.34345968472029476	0.12162162162162161
0.22436208564110127	0.0661028269072883	0.4897634180340863	0.15245251400863377	0.34676709907184367	0.12312312312312312
0.21995048711593332	0.060905273292057874	0.4897643608178861	0.13939792636205717	0.3500934872050689	0.12462462462462462
0.2155986648492597	0.05671711439686636	0.489765303561929	0.12760318816177185	0.3534387745784483	0.12612612612612611
0.2113078715521499	0.053377299759153715	0.48976624626621446	0.11697346609634358	0.35680288370303953	0.12762762762762764
0.2070792730323187	0.05073580158006145	0.4897671889307424	0.10741788847956335	0.36018573412629123	0.12912912912912913
0.20291394889019143	0.04865729886500819	0.489768131555512	0.0988497938069878	0.3635872424162918	0.13063063063063063
0.19881289334509072	0.047023151471277794	0.4897690741405233	0.09118691043899999	0.3670073221464565	0.13213213213213212
0.1947770161784904	0.04573197950717472	0.4897700166857758	0.0843514732860329	0.37044588388066213	0.13363363363363362
0.19080714378498134	0.04469918360778168	0.489770959191269	0.07827028353410168	0.37390283515884226	0.13513513513513514
0.18690402032368988	0.043855728172550935	0.48977190165700335	0.0728747174997227	0.3773780804830406	0.13663663663663664
0.18306830896404314	0.04314647306378162	0.48977284408297755	0.06810069065496016	0.3808715213039433	0.13813813813813813
0.17930059322040778	0.042528289434286985	0.4897737864691917	0.06388858272845699	0.3843830560078841	0.13963963963963963
0.17560137837044595	0.041968140724441404	0.489774728815645	0.060183129579710955	0.38791257990434336	0.14114114114114115
0.17197109295220653	0.04144125690642782	0.4897756711223379	0.056933287274230006	0.39145998521393593	0.14264264264264265
0.1684100903350407	0.04092948310165099	0.48977661338926987	0.05409207346881145	0.3950251610569064	0.14414414414414414
0.16491865035947922	0.040419845145302565	0.4897775556164397	0.05161639086067472	0.39860799344213155	0.14564564564564564
0.16149698104122387	0.039903345302692635	0.48977849780384836	0.04946683707241319	0.40220836525664067	0.14714714714714713
0.15814522033442674	0.03937398076253888	0.4897794399514944	0.04760750494666577	0.40582615625565965	0.14864864864864866
0.15486343794945465	0.038827964606196204	0.48978038205937807	0.04600577681900702	0.40946124305318904	0.15015015015015015
0.15165163722036018	0.03826312217379633	0.489781324127499	0.044632115932714975	0.4131134991131185	0.15165165165165165
0.14850975701732266	0.03767843353591407	0.4897822661558563	0.04345985776163158	0.4167827947408888	0.15315315315315314
0.1454376736993639	0.03707369367071527	0.4897832081444507	0.04246500362303073	0.4204689970757044	0.15465465465465467
0.14243520310270133	0.03644926471320287	0.4897841500932809	0.04162601859596705	0.42417197008330987	0.15615615615615616
0.13950210256016454	0.03580589833488057	0.48978509200234666	0.04092363541570398	0.42789157454932825	0.15765765765765766
0.1366380729471748	0.03514461025239259	0.4897860338716482	0.040340665694291504	0.4316276680731756	0.15915915915915915
0.1338427607498676	0.034466592615551954	0.4897869757011846	0.039861819523100285	0.4353801050625545	0.16066066066066065
0.13111576015102847	0.03377315334300241	0.48978791749095585	0.039473534246267254	0.43914873672853283	0.16216216216216217
0.1284566151296093	0.03306567425226633	0.4897888592409616	0.03916381295502712	0.44293341108121626	0.16366366366366367
0.12586482156969442	0.032345582058878275	0.48978980095120117	0.038922073041664514	0.4467339729260188	0.16516516516516516
0.12333982937489958	0.031614328041678734	0.4897907426216745	0.038739004967690095	0.45055026386054026	0.16666666666666666
0.12088104458429894	0.030873373461024305	0.48979168425238173	0.03860644124277251	0.4543821222720511	0.16816816816816815
0.11848783148610098	0.0301241787550507	0.4897926258433213	0.03851723547757966	0.45822938333559715	0.16966966966966968
0.11615951472541824	0.029368195204144163	0.489793567394494	0.03846515126336976	0.46209187901272675	0.17117117117117117
0.11389538140260891	0.028606858213598874	0.48979450890589893	0.03844476054213333	0.46596943805084434	0.17267267267267267
0.11169468315880236	0.02784158167501648	0.48979545037753586	0.03845135106140841	0.4698618859832003	0.17417417417417416
0.10955663824536128	0.02707375307206938	0.48979639180940465	0.038480842455613555	0.4737690451295188	0.17567567567567569
0.10748043357417304	0.026304729128639275	0.48979733320150437	0.03852971045889544	0.4776907345972702	0.17717717717717718
0.10546522674580813	0.025535831880869168	0.4897982745538352	0.038594918731139516	0.4816267702835938	0.17867867867867868
0.10351014805273083	0.02476834510608617	0.48979921586639685	0.038673857767080315	0.48557696487787516	0.18018018018018017
0.10161430245489486	0.024003511072324922	0.48980015713918884	0.038764290356605564	0.48954112786498244	0.18168168168168167
0.09977677152520434	0.023242527589955965	0.48980109837221053	0.03886430307072459	0.4935190655291687	0.1831831831831832
0.09799661536247416	0.02248654535668196	0.489802039565462	0.038972263260747736	0.49751058095864004	0.18468468468468469
0.09627287446967028	0.021736665592080033	0.4898029807189428	0.039086781076614695	0.5015154740508011	0.18618618618618618
0.09460457159536297	0.02099393795992593	0.4898039218326526	0.03920667603277968	0.5055335415181745	0.18768768768768768
0.09299071353647576	0.020259358776945353	0.48980486290659075	0.03933094767551192	0.5095645768950051	0.1891891891891892
0.09143029290055976	0.019533869506131923	0.4898058039407576	0.03945874993294503	0.5136083705445463	0.1906906906906907
0.08992228982597292	0.01881835553178145	0.48980674493515175	0.039589368757887364	0.517664709667041	0.1921921921921922
0.08846567365848867	0.018113645212171153	0.48980768588977397	0.039722202702590734	0.5217333783083904	0.19369369369369369
0.08705940458300133	0.01742050920450736	0.4898086268046231	0.0398567460937911	0.5258141573695226	0.19519519519519518
0.08570243520914064	0.016739660055459318	0.4898095676796996	0.03999257450491054	0.5299068246164611	0.1966966966966967
0.08439371210974278	0.016071752049340488	0.489810508515002	0.04012933224997523	0.5340111546910946	0.1981981981981982
0.08313217731126588	0.015417381304819233	0.4898114493105311	0.04026672165027154	0.5381269191226545	0.1996996996996997
0.08191676973536813	0.01477708610995613	0.48981239006628585	0.04040449384982341	0.5422538863399009	0.2012012012012012
0.08074642659099933	0.014151347484384463	0.4898133307822665	0.04054244097928608	0.5463918216840203	0.20270270270270271
0.07962008471648091	0.013540589956581264	0.48981427145847173	0.04068038948972441	0.5505404874222362	0.2042042042042042
0.07853668187117425	0.012945182543420173	0.48981521209490225	0.040818194497940496	0.554699642762137	0.2057057057057057
0.07749515797645559	0.012365439918558511	0.4898161526915569	0.04095573500353104	0.5588690438667229	0.2072072072072072
0.07649445630582963	0.01180162375568686	0.489817093248436	0.041092909854721166	0.563048443870171	0.2087087087087087
0.07553352462412657	0.011253944232261719	0.48981803376553884	0.041229634355289375	0.5672375928943238	0.21021021021021022
0.07461131627583233	0.010722561679046819	0.4898189742428654	0.04136583741864232	0.5714362380659009	0.21171171171171171
0.07372679122270367	0.010207588360604524	0.4898199146804148	0.0415014591874015	0.5756441235344361	0.2132132132132132
0.07287891703091878	0.009709090371801598	0.489820855078187	0.04163644904782117	0.5798609904909384	0.2147147147147147
0.07206666980810467	0.0092270896354191	0.48982179543618176	0.04177076397806709	0.5840865771872829	0.21621621621621623
0.0712890350906727	0.00876156598607912	0.4898227357543989	0.04190436717795047	0.5883206189563269	0.21771771771771772
0.07054500868197636	0.00831245932591651	0.48982367603283744	0.042037226935230224	0.5925628482327553	0.21921921921921922
0.06983359744188339	0.00787967183772505	0.4898246162714974	0.04216931569016961	0.5968129945746565	0.22072072072072071
0.06915382002843043	0.0074630702416880485	0.4898255564703786	0.042300609265754054	0.6010707846858213	0.2222222222222222
0.06850470759229535	0.007062488082257316	0.4898264966294803	0.042431086235935424	0.6053359424387772	0.22372372372372373
0.06788530442488885	0.006677728032263518	0.4898274367488029	0.042560727408549076	0.6096081888985477	0.22522522522522523
0.067294668560926	0.006308564201918474	0.4898283768283453	0.04268951540323117	0.6138872423471401	0.22672672672672672
0.06673187233639345	0.005954744440999089	0.4898293168681075	0.042817434307817585	0.6181728183087611	0.22822822822822822
0.06619600290287994	0.0056159926231745625	0.48983025686808884	0.04294446939939699	0.6224646295757584	0.22972972972972971
0.06568616269928289	0.005292010902147508	0.4898311968282892	0.04307060691847955	0.6267623862352882	0.23123123123123124
0.06520146988194554	0.004982481930017286	0.4898321367487085	0.043195833886682376	0.631065795696707	0.23273273273273273
0.06474105871431773	0.0046870710290334875	0.48983307662934616	0.043320137959969716	0.6353745627196842	0.23423423423423423
0.06430407991726583	0.004405428308682517	0.489834016470202	0.04344350731086428	0.6396883894430406	0.23573573573573572
0.06388970098118549	0.004137190720833171	0.4898349562712752	0.04356593053420135	0.6440069754142994	0.23723723723723725
0.06349710644109845	0.0038819840464528093	0.48983589603256583	0.04368739657196338	0.6483300176199593	0.23873873873873874
0.06312549811593268	0.0036394248081871067	0.48983683575407366	0.04380789465353689	0.6526572105164806	0.24024024024024024
0.06277409531320488	0.003409122103868881	0.4898377754357978	0.04392741424840208	0.6569882460619806	0.24174174174174173
0.062442135000336615	0.0031906793567790556	0.4898387150777384	0.044045945028818506	0.6613228137486432	0.24324324324324323
0.062128871943846094	0.0029836959792214897	0.48983965467989504	0.044163476840526135	0.6656606006358333	0.24474474474474475
0.06183357881766418	0.0027877689466884073	0.48984059424226745	0.0442799996798571	0.6700012913839088	0.24624624624624625
0.06155554628182668	0.002602494280580831	0.4898415337648551	0.04439550367596071	0.6743445682887416	0.24774774774774774
0.06129408303279535	0.002427468438105592	0.4898424732476576	0.044509979077096286	0.6786901113169277	0.24924924924924924
0.06104851582665742	0.002262289608593896	0.4898434126906748	0.04462341624015355	0.6830375981416908	0.25075075075075076
0.06081818947644869	0.0021065589160740375	0.4898443520939063	0.04473580562272672	0.6873867041794764	0.25225225225225223
0.06060246682483571	0.001959881528480431	0.4898452914573514	0.044847137777203956	0.6917371026272272	0.25375375375375375
0.06040072869338405	0.0018218676743914038	0.4898462307810103	0.044957403346442486	0.6960884645003382	0.2552552552552553
0.060212373809625054	0.0016921335686576643	0.48984717006488254	0.04506659306068827	0.7004404586712879	0.25675675675675674
0.060036818713119236	0.0015703022487118295	0.4898481093089678	0.04517469773546906	0.7047927519089356	0.25825825825825827
0.05987349764169742	0.0014560043237363339	0.4898490485132652	0.04528170827024671	0.7091450089184892	0.25975975975975973
0.05972186239904093	0.001348878639212106	0.48984998767777554	0.04538761564765972	0.7134968923821242	0.26126126126126126
0.05958138220474221	0.001248572859675011	0.489850926802497	0.045492410933222795	0.7178480630002634	0.2627627627627628
0.059451543527964286	0.0011547439727706032	0.4898518658874304	0.045596085275379054	0.7221981795334981	0.26426426426426425
0.05933184990579364	0.001067058717922365	0.4898528049325752	0.045698629905823095	0.7265468988451564	0.26576576576576577
0.05922182174735601	0.0009851939431148266	0.48985374393793063	0.04580003614003081	0.7308938759445044	0.26726726726726724
0.059120996124738014	0.0009088368934423878	0.48985468290349654	0.04590029537794626	0.735238764030572	0.26876876876876876
0.059028926551730074	0.0008376854351892722	0.4898556218292725	0.045999399104786814	0.7395812145366105	0.2702702702702703
0.05894518275137766	0.0007714482192870424	0.48985656071525874	0.046097338891936485	0.7439208771751553	0.27177177177177175
0.05886935041329856	0.0007098447880460245	0.4898574995614542	0.046194106397904125	0.7482573999837049	0.2732732732732733
0.05880103094169407	0.0006526056290775053	0.48985843836785886	0.04628969336932837	0.752590429370995	0.2747747747747748
0.05873984119495105	0.0005994721803169285	0.48985937713447214	0.04638409164201577	0.7569196101638697	0.27627627627627627
0.05868541321770165	0.0005501967900267175	0.48986031586129436	0.04647729314200095	0.7612445856547351	0.2777777777777778
0.058637393966174886	0.0005045426356030476	0.48986125454832447	0.046569289886620825	0.7655649976495943	0.27927927927927926
0.05859544502764383	0.00046228360493591486	0.48986219319556246	0.04666007398559654	0.7698804865166488	0.2807807807807808
0.058559242334739935	0.00042320414397873475	0.48986313180300767	0.04674963764211802	0.7741906912354618	0.2822822822822823
0.05852847587537352	0.00038709907407425065	0.4898640703706604	0.04683797315392763	0.7784952494466749	0.28378378378378377
0.05850284939896899	0.0003537733824602417	0.48986500889851964	0.04692507291439982	0.7827937975022677	0.2852852852852853
0.058482080119690395	0.0003230419892431788	0.48986594738658545	0.04701092941361464	0.7870859705163531	0.28678678678678676
0.05846589841730198	0.00029472949398271257	0.4898668858348571	0.047095535239423496	0.7913714024164975	0.2882882882882883
0.058454047536277205	0.00026866990487663263	0.4898678242433351	0.04717888307850529	0.7956497259955583	0.2897897897897898
0.058446283283738076	0.0002447063533763516	0.48986876261201806	0.04726096571741256	0.7999205729640249	0.2912912912912913
0.05844237372677722	0.00022269079689897316	0.48986970094090626	0.04734177604360626	0.8041835740028632	0.2927927927927928
0.05844209888968375	0.00020248371213498967	0.4898706392299989	0.04742130704647854	0.8084383588168402	0.29429429429429427
0.05844525045156526	0.0001839537812822102	0.4898715774792965	0.04749955181836331	0.81268455618833	0.2957957957957958
0.05845163144482893	0.000166977573368007	0.4898725156887978	0.047576503555533674	0.816921794031584	0.2972972972972973
0.058461055954956	0.00015143922265452983	0.48987345385850295	0.04765215555918606	0.8211496994474589	0.2987987987987988
0.058473348821976794	0.00013723010595642664	0.4898743919884112	0.04772650123641071	0.82536789877859	0.3003003003003003
0.058488345344025305	0.00012424852053870001	0.48987533007852285	0.0477995341011482	0.8295760176649964	0.3018018018018018
0.05850589098332692	0.00011239936410457974	0.48987626812883717	0.04787124777513165	0.8337736811001148	0.3033033033033033
0.05852584107494642	0.00010159381823043837	0.48987720613935337	0.04794163598881443	0.8379605134872398	0.3048048048048048
0.058548060538598866	9.174903645747798e-05	0.48987814411007213	0.04801069258228317	0.8421361386963699	0.3063063063063063
0.05857242359380191	8.278783810872046e-05	0.4898790820409924	0.04807841150615574	0.8463001801214397	0.3078078078078078
0.05859881347862412	7.463840876519434e-05	0.4898800199321139	0.048144786822464154	0.8504522607379312	0.30930930930930933
0.058627122172262326	6.723400820746598e-05	0.4898809577834367	0.048209812705522034	0.8545920031608504	0.3108108108108108
0.05865725012165831	6.051268650809211e-05	0.48988189559496015	0.048273483442776564	0.85871902970306	0.3123123123123123
0.058689105972345036	5.441700884734498e-05	0.4898828333666837	0.04833579343564467	0.8628329624339465	0.3138138138138138
0.05872260630369244	4.8893789518765206e-05	0.48988377109860726	0.048396737200333405	0.8669334232384277	0.3153153153153153
0.058757675368702876	4.3893835492811404e-05	0.48988470879073054	0.048456309368644056	0.8710200338762631	0.31681681681681684
0.05879424483848956	3.9371699816003506e-05	0.4898856464430529	0.04851450468876016	0.8750924160416821	0.3183183183183183
0.058832253551551944	3.5285445039469176e-05	0.4898865840555747	0.04857131802601909	0.8791501914232936	0.31981981981981983
0.05887164726794675	3.159641679452697e-05	0.48988752162829485	0.0486267443636669	0.8831929817642765	0.3213213213213213
0.05891237842843698	2.826902756369539e-05	0.48988845916121304	0.04868077880359669	0.8872204089228382	0.3228228228228228
0.05895440591868606	2.5270550633108324e-05	0.48988939665432957	0.04873341656706991	0.89123209493292	0.32432432432432434
0.05899769483855031	2.2570924156453477e-05	0.4898903341076435	0.048784652995420605	0.8952276620651456	0.3258258258258258
0.059042216276509456	2.014256521098728e-05	0.4898912715211547	0.048834483550742644	0.8992067328879928	0.32732732732732733
0.059087947089262106	1.7960193682595906e-05	0.4898922088948629	0.04888290381655948	0.9031689303291741	0.3288288288288288
0.059134869686501584	1.600066577895336e-05	0.4898931462287675	0.048929909498476455	0.9071138777372215	0.3303303303303303
0.05918297182087551	1.4242816937255274e-05	0.4898940835228688	0.04897549642481562	0.9110411989432484	0.33183183183183185
0.05923224638312363	1.2667313865430352e-05	0.4898950207771657	0.049019660547232696	0.9149505183228839	0.3333333333333333
0.05928269120237675	1.1256515432819309e-05	0.48989595799165786	0.04906239794131627	0.918841460858368	0.33483483483483484
0.05933430885159229	9.994342107721009e-06	0.48989689516634577	0.04910370480716892	0.9227136522007777	0.3363363363363363
0.05938710645809283	8.86615362459214e-06	0.4898978323012283	0.04914357746997037	0.9265667187323932	0.33783783783783783
0.05944109551916599	7.858634552729038e-06	0.4898987693963055	0.04918201238052227	0.9304002876291658	0.33933933933933935
0.059496291722677945	6.95968743061859e-06	0.48989970645157693	0.04921900611577476	0.9342139869232929	0.3408408408408408
0.059552714772645225	6.158333125514816e-06	0.489900643467042	0.0492545553793346	0.9380074455658733	0.34234234234234234
0.05961038821970436	5.444618075867858e-06	0.48990158044270055	0.04928865700195456	0.9417802934896322	0.34384384384384387
0.059669339296413264	4.809528074711708e-06	0.48990251737855256	0.049321307942004504	0.9455321616717017	0.34534534534534533
0.05972959875731318	4.244908254729945e-06	0.48990345427459747	0.04935250528592342	0.9492626821964424	0.34684684684684686
0.05979120072367651	3.7433889401997466e-06	0.4899043911308346	0.04938224624865272	0.952971488318287	0.3483483483483483
0.0598541825328608	3.2983170371156917e-06	0.4899053279472644	0.049410528174050644	0.956658214524599	0.34984984984984985
0.05991858459218684	2.903692640286038e-06	0.4899062647238857	0.049437348535287653	0.960322496598521	0.35135135135135137
0.05998445023725571	2.55411054485588e-06	0.4899072014606983	0.04946270493522259	0.9639639716818099	0.35285285285285284
0.060051825594616255	2.244706359347178e-06	0.4899081381577024	0.04948659510675985	0.9675822783376308	0.35435435435435436
0.060120759448693786	1.971106927728006e-06	0.48990907481489715	0.04950901691318717	0.971177056613306	0.35585585585585583
0.06019130311288759	1.7293847790648303e-06	0.4899100114322824	0.04952996834849411	0.9747479481029978	0.35735735735735735
0.060263510304744486	1.5160163348197133e-06	0.48991094800985757	0.04954944753767124	0.9782945960103078	0.3588588588588589
0.060337437025114356	1.3278436156881143e-06	0.4899118845476229	0.0495674527369897	0.9818166452107854	0.36036036036036034
0.06041314144119223	1.1620392019101778e-06	0.48991282104557754	0.04958398233426149	0.9853137423143232	0.36186186186186187
0.06049068377335211	1.0160742131166155e-06	0.48991375750372135	0.049599034849079925	0.9887855357274267	0.36336336336336333
0.060570126185676296	8.87689085891884e-07	0.4899146939220536	0.04961260893304067	0.9922316757153424	0.36486486486486486
0.06065153268008525	7.748669392666391e-07	0.48991563030057483	0.0496247033699431	0.9956518144640296	0.3663663663663664
0.06073496899397243	6.758093302133354e-07	0.48991656663928385	0.04963531707597182	0.9990456061419599	0.36786786786786785
0.06082050250124923	5.889142128498727e-07	0.48991750293818065	0.049644449099858594	1.0024127069617297	0.36936936936936937
0.06090820211670624	5.127559264021042e-07	0.48991843919726463	0.04965209862302443	1.0057527752414717	0.3708708708708709
0.060998138203597486	4.460670479917198e-07	0.4899193754165362	0.049658264959701874	1.0090654714660419	0.37237237237237236
0.06109038248435544	3.877219569652618e-07	0.4899203115959943	0.0496629475570375	1.0123504583479832	0.3738738738738739
0.06118500795434602	3.367219677333271e-07	0.4899212477356388	0.04966614599517441	1.015607400888232	0.37537537537537535
0.06128208879857372	2.9218189792440937e-07	0.48992218383546915	0.04966785998731515	1.0188359664365654	0.3768768768768769
0.06138170031124889	2.5331794805943817e-07	0.48992311989548565	0.049668089379764406	1.022035824751767	0.3783783783783784
0.061483918818130444	2.1943677791004097e-07	0.4899240559156872	0.049666834151952104	1.0252066480614987	0.37987987987987987
0.06158882160155887	1.8992567321076113e-07	0.4899249918960741	0.049664094416436357	1.0283481111218646	0.3813813813813814
0.06169648682809674	1.642437044512441e-07	0.4899259278366452	0.04965987041888677	1.0314598912766468	0.38288288288288286
0.06180699347869435	1.419137870812956e-07	0.48992686373740085	0.04965416253804765	1.0345416685162054	0.3843843843843844
0.06192042128130214	1.2251555962564887e-07	0.489927799598341	0.0496469712856814	1.0375931255360196	0.3858858858858859
0.06203685064585086	1.0567900293422616e-07	0.4899287354194646	0.04963829730649211	1.0406139477948602	0.38738738738738737
0.062156362601524934	9.107873009876538e-08	0.4899296712007713	0.04962814137802914	1.04360382357258	0.3888888888888889
0.062279038736254316	7.842888246033746e-08	0.489930606942261	0.049616504410571055	1.0465624440274974	0.39039039039039036
0.06240496113835342	6.747857262864076e-08	0.4899315426439335	0.04960338744698954	1.0494895032533749	0.3918918918918919
0.06253421234023784	5.800782054855981e-08	0.48993247830578845	0.049588791662593716	1.0523846983359586	0.3933933933933934
0.06266687526415013	4.982393339836875e-08	0.4899334139278255	0.049572718364954575	1.0552477294090796	0.3948948948948949
0.06280303316982981	4.2758284504200275e-08	0.48993434951004394	0.049555168993709806	1.058078299710296	0.3963963963963964
0.0629427696040635	3.666345052425441e-08	0.4899352850524438	0.04953614512034879	1.0608761156360595	0.39789789789789787
0.0630861683520536	3.141066991113223e-08	0.48993622055502484	0.049515648447978206	1.0636408867963956	0.3993993993993994
0.06323331339054586	2.6887589119289543e-08	0.489937156017786	0.04949368081106779	1.066372326069082	0.4009009009009009
0.06338428884265808	2.2996266204172066e-08	0.4899380914407281	0.04947024417517677	1.069070149653314	0.4024024024024024
0.06353917893435405	1.9651404377325042e-08	0.4899390268238497	0.04944534063666071	1.0717340771228303	0.4039039039039039
0.06369806795250947	1.6778790754369935e-08	0.48993996216715124	0.04941897242235903	1.0743638314785073	0.40540540540540543
0.06386104020451676	1.4313917976467705e-08	0.48994089747063163	0.04939114188926311	1.0769591392003852	0.4069069069069069
0.06402817997937994	1.2200768616514241e-08	0.48994183273429115	0.04936185152416516	1.0795197302991273	0.4084084084084084
0.06419957151025034	1.0390744313915623e-08	0.4899427679581294	0.04933110394328791	1.0820453383668924	0.4099099099099099
0.06437529893835679	8.841723430892992e-09	0.48994370314214597	0.04929890189189509	1.084535700627609	0.4114114114114114
0.06455544627828613	7.517232702662638e-09	0.4899446382863402	0.04926524824388297	1.0869905579866355	0.41291291291291293
0.06474009738456957	6.3857198766369934e-09	0.4899455733907126	0.04923014600135289	1.089409655079799	0.4144144144144144
0.06492933591953505	5.419915714421773e-09	0.4899465084552618	0.04919359829416491	1.0917927403217889	0.4159159159159159
0.06512324532238406	4.596274976522644e-09	0.4899474434799877	0.04915560837947273	1.0941395659539084	0.4174174174174174
0.06532190877945566	3.894487134331206e-09	0.48994837846489064	0.049116179641239835	1.0964498880911497	0.4189189189189189
0.06552540919564069	3.2970485674313378e-09	0.4899493134099696	0.04907531558973724	1.0987234667686037	0.42042042042042044
0.06573382916690972	2.788888916169767e-09	0.48995024831522455	0.04903301986102255	1.1009600659871752	0.4219219219219219
0.06594725095392208	2.3570450787446887e-09	0.4899511831806551	0.04898929621640082	1.1031594537585967	0.42342342342342343
0.06616575645668227	1.990377077096051e-09	0.4899521180062606	0.04894414854186706	1.1053214021497284	0.4249249249249249
0.06638942719021228	1.6793206743565548e-09	0.48995305279204143	0.04889758084753063	1.1074456873261336	0.4264264264264264
0.06661834426121056	1.4156722156702723e-09	0.48995398753799624	0.048849597267021705	1.1095320895949166	0.42792792792792794
0.06685258834566701	1.1924016903808218e-09	0.4899549222441257	0.04880020205687962	1.1115803934468125	0.4294294294294294
0.06709223966740775	1.0034904829862817e-09	0.4899558569104291	0.048749399595923726	1.1135903875975144	0.43093093093093093
0.06733737797754161	8.437906984011291e-10	0.4899567915369058	0.04869719438460639	1.1155618650282304	0.43243243243243246
0.06758808253478303	7.089033190452091e-10	0.4899577261235557	0.048643591044348615	1.11749462302546	0.4339339339339339
0.067844432086627	5.950727817420343e-10	0.48995866067037863	0.048588594316858205	1.119388463219973	0.43543543543543545
0.06810650485135082	4.990958555932252e-10	0.48995959517737375	0.04853220906343079	1.1212431916249905	0.4369369369369369
0.06837437850082194	4.1824296176056454e-10	0.4899605296445412	0.04847444026423365	1.1230586186735443	0.43843843843843844
0.06864813014408726	3.5019030593828655e-10	0.4899614640718805	0.048415293017572796	1.1248345592550182	0.43993993993993996
0.06892783631172443	2.9296139741301944e-10	0.4899623984593915	0.04835477253914304	1.1265708327508543	0.44144144144144143
0.06921357294093426	2.4487670786475413e-10	0.48996333280707327	0.04829288416126156	1.1282672630694084	0.44294294294294295
0.06950541536135348	2.045103810575816e-10	0.489964267114926	0.04822963333208507	1.1299236786799611	0.4444444444444444
0.06980343828157033	1.7065304364697322e-10	0.48996520138294936	0.04816502561481044	1.131539912645862	0.44594594594594594
0.07010771577632323	1.422798896009576e-10	0.4899661356111429	0.04809906668685942	1.133115802656798	0.44744744744744747
0.07041832127436529	1.185233180908073e-10	0.48996706979950605	0.048031762339047275	1.134651191060188	0.44894894894894893
0.07073532754697731	9.864949885376844e-11	0.4899680039480387	0.04796311847473554	1.1361459248916814	0.45045045045045046
0.07105880669711263	8.203832148878466e-11	0.48996893805674063	0.0478931411089693	1.137599855904765	0.4519519519519519
0.0713888301491577	6.816625727799653e-11	0.4899698721256114	0.04782183636759884	1.139012840599458	0.45345345345345345
0.07172546863929224	5.659172514780204e-11	0.4899708061546504	0.04774921048638619	1.1403847402500988	0.45495495495495497
0.07206879220643432	4.6942608376907064e-11	0.4899717401438575	0.04767526981009641	1.1417154209322034	0.45645645645645644
0.07241887018375545	3.890561658937905e-11	0.4899726740932326	0.04760002079157408	1.1430047535484034	0.45795795795795796
0.07277577119075052	3.221722929496084e-11	0.48997360800277523	0.047523469990805	1.144252613853441	0.45945945945945943
0.07313956312584999	2.665599351682563e-11	0.4899745418724846	0.04744562407396334	1.1454588824782241	0.46096096096096095
0.07351031315955893	2.2035979551882714e-11	0.4899754757023609	0.047366489812444595	1.1466234449529287	0.4624624624624625
0.07388808772811097	1.8201226236126502e-11	0.4899764094924037	0.0472860740818842	1.1477461917291538	0.46396396396396394
0.07427295252762336	1.5021030763335197e-11	0.4899773432426128	0.04720438386116228	1.1488270182011027	0.46546546546546547
0.07466497250874016	1.2385958593500012e-11	0.4899782769529872	0.047121426231394765	1.1498658247258033	0.466966966966967
0.07506421187175216	1.0204466696165539e-11	0.48997921062352723	0.04703720837491078	1.1508625166423554	0.46846846846846846
0.07547073406217976	8.400048662614201e-12	0.4899801442542323	0.046951737574216834	1.1518170042901956	0.46996996996997
0.07588460176680775	6.908823404945879e-12	0.4899810778451023	0.04686502121094784	1.1527292030263785	0.47147147147147145
0.07630587691016039	5.677500516216998e-12	0.48998201139613645	0.04677706676480525	1.1535990332418735	0.47297297297297297
0.0767346206514036	4.6616651361392656e-12	0.4899829449073347	0.04668788181248243	1.1544264203768642	0.4744744744744745
0.07717089338166547	3.824333563226236e-12	0.4899838783786969	0.046597474026577636	1.1552112949350495	0.47597597597597596
0.07761475472176073	3.134738061725942e-12	0.489984811810222	0.04650585117449468	1.1559535924969477	0.4774774774774775
0.07806626352031061	2.567305491524337e-12	0.4899857452019108	0.04641302111733156	1.1566532537321923	0.47897897897897895
0.07852547785224609	2.1007996819858023e-12	0.4899866785537619	0.04631899180875722	1.1573102244108187	0.4804804804804805
0.07899245501768302	1.717601998644773e-12	0.48998761186577544	0.04622377129387689	1.1579244554135397	0.481981981981982
0.07946725154116038	1.403108420961663e-12	0.48998854513795087	0.04612736770808582	1.1584959027410113	0.48348348348348347
0.07994992317122895	1.1452247521292737e-12	0.48998947837028817	0.046029789275911975	1.1590245275220723	0.484984984984985
0.08044052488038131	9.33944397974829e-13	0.4899904115627867	0.045931044309847936	1.159510296020971	0.48648648648648646
0.08093911086531277	7.609955504152685e-13	0.48999134471544653	0.04583114120917191	1.159953179643569	0.487987987987988
0.08144573454750205	6.195466513752406e-13	0.48999227782826704	0.04573008845875842	1.1603531549425181	0.4894894894894895
0.0819604485741032	5.039607470840395e-13	0.4899932109012477	0.04562789462787884	1.1607102036214236	0.49099099099099097
0.0824833048191366	4.0959081463862694e-13	0.48999414393438845	0.0455245683689918	1.1610243125379642	0.4924924924924925
0.08301435438497132	3.326093908867864e-13	0.48999507692768884	0.04542011841652393	1.1612954737060022	0.49399399399399396
0.08355364760408761	2.698668909230505e-13	0.48999600988114833	0.045314553585641175	1.1615236842966563	0.4954954954954955
0.08410123404110961	2.1877389803417848e-13	0.489996942794767	0.045207882771010816	1.161708946638349	0.496996996996997
0.08465716249510002	1.7720346299738217e-13	0.4899978756685448	0.045100114945554395	1.1618512682158306	0.4984984984984985
0.08522148100210547	1.4341008897110913e-13	0.4899988085024802	0.044991259159191985	1.1619506616681672	0.5
0.08579423683794393	1.1596261657678738e-13	0.4899997412965741	0.04488132453757793	1.1620071447857119	0.5015015015015015
0.0863754765212249	9.368867732266154e-14	0.49000067405082526	0.04477032028082824	1.1620207405060416	0.503003003003003
0.08696524581659232	7.562876521805386e-14	0.49000160676523413	0.04465825566224004	1.1619914769088755	0.5045045045045045
0.08756358973818161	6.099829730941197e-14	0.49000253943979966	0.044545140027003244	1.1619193872099638	0.506006006006006
0.08817055255328099	4.915630334067344e-14	0.4900034720745219	0.04443098279090455	1.161804509753961	0.5075075075075075
0.08878617778618868	3.957961079686917e-14	0.4900044046694003	0.044315793439024455	1.1616468880062758	0.509009009009009
0.08941050822225613	3.184158102553847e-14	0.4900053372244349	0.04419958152442694	1.1614465705439023	0.5105105105105106
0.09004358591210897	2.559461071028225e-14	0.49000626973962513	0.04408235666684258	1.1612036110452388	0.512012012012012
0.09068545217603677	2.0555745580877644e-14	0.49000720221497035	0.043964128551345016	1.1609180682788958	0.5135135135135135
0.09133614760854207	1.649486402122567e-14	0.49000813465047105	0.04384490692702135	1.1605900060914898	0.515015015015015
0.09199571208304065	1.3224980677730386e-14	0.4900090670461262	0.043724701605636254	1.1602194933944359	0.5165165165165165
0.09266418475670492	1.0594297230774103e-14	0.4900099994019351	0.04360352246029062	1.1598066041497348	0.5180180180180181
0.09334160407544013	8.479691663029503e-15	0.49001093171789856	0.043481379424074464	1.1593514173547685	0.5195195195195195
0.09402800777898725	6.781390740659401e-15	0.4900118639940152	0.04335828248871477	1.1588540170260908	0.521021021021021
0.09472343290614188	5.418614784769503e-15	0.4900127962302854	0.043234241703218226	1.1583144921822384	0.5225225225225225
0.09542791580008295	4.326020637050927e-15	0.4900137284267081	0.04310926717250937	1.1577329368255558	0.524024024024024
0.09614149211380194	3.4507992635715758e-15	0.49001466058328386	0.04298336905606409	1.1571094499230326	0.5255255255255256
0.09686419681562441	2.750309741176215e-15	0.49001559270001155	0.04285655756653907	1.1564441353861774	0.527027027027027
0.09759606419481719	2.1901523092760323e-15	0.49001652477689145	0.042728842968397164	1.1557371020499168	0.5285285285285285
0.0983371278672713	1.7426004802586214e-15	0.4900174568139229	0.04260023557652922	1.1549884636505294	0.53003003003003
0.09908742078125553	1.3853264982395396e-15	0.4900183888111052	0.04247074575487225	1.1541983388026298	0.5315315315315315
0.09984697522323045	1.1003662311017335e-15	0.4900193207684387	0.0423403839150247	1.1533668509751958	0.5330330330330331
0.10061582282371723	8.732793024027847e-16	0.49002025268592275	0.04220916051485846	1.152494128466655	0.5345345345345345
0.10139399456321317	6.924682741469681e-16	0.49002118456355714	0.04207708605712851	1.1515803043790322	0.536036036036036
0.10218152077814666	5.48627275242099e-16	0.49002211640134113	0.04194417108808001	1.1506255165911696	0.5375375375375375
0.1029784311668642	4.342958803156542e-16	0.4900230481992748	0.04181042619605325	1.1496299077310208	0.539039039039039
0.10378475479564385	3.434984842774592e-16	0.49002397995735775	0.04167586201008673	1.148593625147033	0.5405405405405406
0.10460052010472597	2.7145305951635445e-16	0.49002491167558965	0.04154048919851857	1.1475168208786193	0.542042042042042
0.10542575491435692	2.1433616572801774e-16	0.49002584335396987	0.041404318467586534	1.146399651625736	0.5435435435435435
0.10626048643083698	1.69093523665904e-16	0.4900267749924984	0.04126736056002702	1.1452422787175627	0.545045045045045
0.10710474125256786	1.3328745998481362e-16	0.4900277065911748	0.041129626253673064	1.144044868080308	0.5465465465465466
0.10795854537609205	1.0497416043532205e-16	0.49002863814999886	0.040991126360051706	1.142807590204135	0.5480480480480481
0.10882192420211874	8.260499867051759e-17	0.4900295696689699	0.040851871722981124	1.141530620109227	0.5495495495495496
0.10969490254152975	6.494729200094959e-17	0.4900305011480878	0.04071187321716755	1.140214137310996	0.551051051051051
0.11057750462136029	5.1020718170566006e-17	0.4900314325873524	0.04057114174680233	1.138858325784448	0.5525525525525525
0.11146975409074708	4.004634530108215e-17	0.49003236398676286	0.04042968824415938	1.1374633739277076	0.5540540540540541
0.11237167402684106	3.140581069810745e-17	0.49003329534631973	0.04028752366819336	1.1360294745247248	0.5555555555555556
0.11328328694067616	2.460865796113792e-17	0.49003422666602164	0.040144659003138565	1.1345568247071547	0.5570570570570571
0.11420461478299122	1.926622606785494e-17	0.490035157945869	0.04000110525710913	1.1330456259154467	0.5585585585585585
0.11513567894999875	1.507079541792895e-17	0.4900360891858608	0.03985687346070044	1.1314960838591224	0.56006006006006
0.11607650028909547	1.1778947809339213e-17	0.4900370203859977	0.039711974665592356	1.1299084084762838	0.5615615615615616
0.11702709910451035	9.198301085197817e-18	0.4900379515462784	0.03956641994315421	1.12828281389234	0.5630630630630631
0.1179874951628855	7.176943796868892e-18	0.490038882666703	0.03942022038305182	1.126619518377973	0.5645645645645646
0.11895770769878433	5.595028073339475e-18	0.49003981374727085	0.03927338709185708	1.1249187443063582	0.566066066066066
0.11993775542012472	4.3580859910607845e-18	0.4900407447879819	0.039125931191659885	1.1231807181096383	0.5675675675675675
0.1209276565135299	3.391721005217158e-18	0.49004167578883595	0.0389778638186832	1.1214056702346753	0.5690690690690691
0.12192742864959646	2.637395418358509e-18	0.49004260674983247	0.038829196121900895	1.1195938350980874	0.5705705705705706
0.12293708898807289	2.0490906626534476e-18	0.4900435376709713	0.03867993926165906	1.1177454510405764	0.5720720720720721
0.12395665418294652	1.5906619840244387e-18	0.49004446855225164	0.03853010440830087	1.1158607602805737	0.5735735735735735
0.12498614038743443	1.233745068738568e-18	0.49004539939367353	0.03837970274079508	1.1139400088671993	0.575075075075075
0.1260255632588752	9.561009690863834e-19	0.4900463301952367	0.038228745445368716	1.1119834466325587	0.5765765765765766
0.12707493796351865	7.403087585288123e-19	0.49004726095694034	0.03807724371414388	1.1099913271433863	0.5780780780780781
0.12813427918120981	5.727338044128696e-19	0.4900481916787849	0.037925208743779026	1.1079639076520502	0.5795795795795796
0.12920360110996457	4.427142971291069e-19	0.49004912236076936	0.03777265173411497	1.1059014490469234	0.581081081081081
0.13028291747043463	3.4192045142705995e-19	0.4900500530028932	0.03761958388682571	1.1038042158021493	0.5825825825825826
0.13137224151025806	2.6385018896136136e-19	0.4900509836051571	0.03746601640407459	1.1016724759267993	0.5840840840840841
0.13247158600829376	2.0343259612769294e-19	0.49005191416755983	0.03731196048717555	1.0995065009134486	0.5855855855855856
0.1335809632787382	1.5671640979137012e-19	0.49005284469010135	0.03715742733526014	1.097306565686176	0.5870870870870871
0.1347003851751206	1.206255223114933e-19	0.49005377517278154	0.037002428143950286	1.0950729485480013	0.5885885885885885
0.13582986309417644	9.276726236331191e-20	0.49005470561559933	0.03684697410403692	1.0928059311277813	0.5900900900900901
0.13696940797959536	7.128219664028403e-20	0.4900556360185555	0.036691076400165085	1.0905057983265727	0.5915915915915916
0.1381190303256444	5.472656743697192e-20	0.4900565663816488	0.03653474620952514	1.0881728382634712	0.5930930930930931
0.1392787401806623	4.19803586298647e-20	0.490057496704879	0.03637799470055091	1.0858073422209586	0.5945945945945946
0.1404485471504259	3.217546856055925e-20	0.49005842698824637	0.03622083303162447	1.083409604589745	0.596096096096096
0.14162846040138574	2.4639643300769982e-20	0.4900593572317498	0.03606327234978792	1.080979922813152	0.5975975975975976
0.14281848866377037	1.885275194214253e-20	0.49006028743538954	0.03590532378946269	1.078518597331023	0.5990990990990991
0.14401864023455868	1.441271804630292e-20	0.49006121759916466	0.03574699847117592	1.0760259315231933	0.6006006006006006
0.1452289229803191	1.1008998907993254e-20	0.4900621477230758	0.03558830750029467	1.073502231652528	0.6021021021021021
0.14644934433991505	8.40195917854494e-21	0.4900630778071216	0.03542926196576804	1.070947806807543	0.6036036036036035
0.14767991132707664	6.4068433616093934e-21	0.4900640078513022	0.03526987293887694	1.0683629688446235	0.6051051051051051
0.14892063053283694	4.8813331125471655e-21	0.49006493785561744	0.035110151471992555	1.0657480323298572	0.6066066066066066
0.15017150812783453	3.715896303763611e-21	0.49006586782006634	0.034950108597342815	1.063103314480494	0.6081081081081081
0.15143254986448024	2.8263082533840267e-21	0.4900667977446491	0.03478975532578758	1.0604291351060522	0.6096096096096096
0.1527037610789897	2.1478614732310088e-21	0.4900677276293655	0.034629102645602594	1.0577258165490764	0.6111111111111112
0.15398514669328034	1.6308867706334105e-21	0.4900686574742149	0.03446816152127232	1.0549936836255769	0.6126126126126126
0.15527671121673525	1.2372918499307953e-21	0.4900695872791968	0.03430694289229191	1.0522330635651482	0.6141141141141141
0.15657845874783125	9.378886822843144e-22	0.49007051704431115	0.03414545767197841	1.0494442859508042	0.6156156156156156
0.1578903929756348	7.103317691291479e-22	0.49007144676955766	0.03398371674629146	1.0466276826585152	0.6171171171171171
0.15921251718116436	5.375291027619852e-22	0.49007237645493607	0.03382173097266369	1.0437835877964983	0.6186186186186187
0.1605448342386206	4.064185548808032e-22	0.49007330610044547	0.03365951117884057	1.040912337644239	0.6201201201201201
0.16188734661648585	3.070265074912875e-22	0.4900742357060865	0.03349706816173058	1.0380142705912925	0.6216216216216216
0.163240056378492	2.317442771090833e-22	0.49007516527185785	0.03333441268626532	1.0350897270758557	0.6231231231231231
0.16460296518446044	1.7477244599188874e-22	0.4900760947977593	0.0331715554842698	1.0321390495231397	0.6246246246246246
0.16597607429101305	1.3169452225659282e-22	0.4900770242837912	0.033008507253343256	1.0291625822835515	0.6261261261261262
0.16735938455215674	9.915012327502213e-23	0.4900779537299527	0.03284527865575045	1.0261606715707006	0.6276276276276276
0.16875289641974264	7.458467581825261e-23	0.49007888313624326	0.0326818803173237	1.0231336653992495	0.6291291291291291
0.17015660994380088	5.60578910109256e-23	0.49007981250266314	0.032518322826375755	1.0200819135226231	0.6306306306306306
0.17157052477275317	4.2097344739009244e-23	0.4900807418292116	0.032354616732623694	1.0170057673705835	0.6321321321321322
0.17299464015350494	3.158664165476282e-23	0.4900816711158888	0.03219077254612387	1.0139055799866987	0.6336336336336337
0.17442895493141794	2.3680071182583715e-23	0.49008260036269374	0.03202680073621821	1.010781705965713	0.6351351351351351
0.1758734675501665	1.7737538626324114e-23	0.4900835295696261	0.03186271173049182	1.0076345013908332	0.6366366366366366
0.1773281760514769	1.327499925648474e-23	0.49008445873668594	0.03169851591374222	1.004464323770951	0.6381381381381381
0.17879307807475542	9.926735660792432e-24	0.4900853878638729	0.03153422362696015	1.0012715319778118	0.6396396396396397
0.18026817085660354	7.416674333154001e-24	0.49008631695118665	0.03136984516632228	0.9980564861831487	0.6411411411411412
0.18175345123022488	5.5365950791764725e-24	0.4900872459986268	0.031205390782195627	0.9948195477957955	0.6426426426426426
0.18324891562472526	4.129591714272676e-24	0.4900881750061926	0.031040870678154114	0.9915610793987913	0.6441441441441441
0.18475456006430696	3.0775298202810494e-24	0.4900891039738843	0.030876295010007396	0.988281444686497	0.6456456456456456
0.18627038016736222	2.2915441254110057e-24	0.49009003290170133	0.030711673884841726	0.9849810084017352	0.6471471471471472
0.1877963711454655	1.7048453108835513e-24	0.4900909617896435	0.03054701736007324	0.9816601362729657	0.6486486486486487
0.18933252780226895	1.2672798660232563e-24	0.4900918906377101	0.030382335442513966	0.9783191949515175	0.6501501501501501
0.19087884453230278	9.41219445841108e-25	0.49009281944590105	0.030217638087450004	0.9749585519488898	0.6516516516516516
0.19243531531968217	6.984576010491604e-25	0.49009374821421614	0.030052935197732878	0.9715785755741321	0.6531531531531531
0.19400193373672567	5.178691080843399e-25	0.4900946769426545	0.02988823662288336	0.9681796348713264	0.6546546546546547
0.19557869294248542	3.836460782898413e-25	0.4900956056312168	0.029723552158208457	0.9647620995571775	0.6561561561561562
0.19716558568119297	2.839699084988587e-25	0.49009653427990174	0.029558891543931258	0.9613263399587308	0.6576576576576576
0.19876260428062334	2.100122754436848e-25	0.49009746288870903	0.029394264464334036	0.9578727269512318	0.6591591591591591
0.20036974065037985	1.551843208668702e-25	0.4900983914576391	0.029229680546914744	0.9544016318961396	0.6606606606606606
0.2019869862801022	1.1457287208291619e-25	0.4900993199866908	0.02906514936155659	0.9509134265793109	0.6621621621621622
0.20361433223760195	8.451748410715981e-26	0.4901002484758645	0.028900680419711448	0.9474084831493612	0.6636636636636637
0.20525176916692614	6.229341237522789e-26	0.4901011769251593	0.028736283173596805	0.9438871740562319	0.6651651651651651
0.20689928728635443	4.587419786814367e-26	0.4901021053345753	0.028571967015406336	0.9403498719899591	0.6666666666666666
0.20855687638632966	3.3754031064548923e-26	0.4901030337041118	0.02840774127653477	0.9367969498196734	0.6681681681681682
0.21022452582732795	2.4814961661570842e-26	0.49010396203376855	0.02824361522681655	0.9332287805328329	0.6696696696696697
0.2119022245376686	1.822772097619339e-26	0.4901048903235453	0.028079598073778977	0.9296457371747089	0.6711711711711712
0.2135899610112686	1.337771488846414e-26	0.49010581857344154	0.02791569896190975	0.9260481927881365	0.6726726726726726
0.21528772330534368	9.809848499650553e-27	0.49010674678345706	0.027751926971939248	0.9224365203535421	0.6741741741741741
0.21699549903805843	7.187427307627512e-27	0.49010767495359175	0.027588291120137932	0.9188110927292605	0.6756756756756757
0.21871327538613047	5.2615709484444406e-27	0.49010860308384513	0.027424800357628863	0.9151722825921573	0.6771771771771772
0.22044103908238966	3.848470811669818e-27	0.49010953117421646	0.027261463569715882	0.9115204623785653	0.6786786786786787
0.22217877641329556	2.812495030353663e-27	0.4901104592247062	0.027098289575227964	0.9078560042255519	0.6801801801801802
0.22392647321641768	2.053648588224411e-27	0.4901113872353134	0.02693528712587988	0.9041792799125238	0.6816816816816816
0.22568411487787962	1.498274191827431e-27	0.49011231520603754	0.02677246490564993	0.9004906608031882	0.6831831831831832
0.22745168632977086	1.0921625160095055e-27	0.4901132431368791	0.026609831530175453	0.8967905177878788	0.6846846846846847
0.2292291720475297	7.954521059611666e-28	0.4901141710278369	0.026447395546166555	0.8930792212262574	0.6861861861861862
0.2310165560472997	5.788574210789217e-28	0.49011509887891125	0.026285165430839162	0.8893571408904065	0.6876876876876877
0.23281382188326183	4.208816345250685e-28	0.49011602669010157	0.026123149591368296	0.8856246459083221	0.6891891891891891
0.23462095264494787	3.0575892721815543e-28	0.4901169544614072	0.025961356364362757	0.8818821047078151	0.6906906906906907
0.23643793095453414	2.219366963590251e-28	0.49011788219282815	0.025799794015362722	0.8781298849608445	0.6921921921921922
0.2382647389641225	1.6095700735951142e-28	0.49011880988436424	0.025638470738361622	0.8743683535282748	0.6936936936936937
0.24010135835300814	1.1663300385130508e-28	0.4901197375360149	0.025477394655354473	0.8705978764050853	0.6951951951951952
0.24194777032493978	8.444303492191099e-29	0.49012066514777963	0.025316573815914796	0.866818818666036	0.6966966966966966
0.24380395560537285	6.108534161379463e-29	0.4901215927196584	0.025156016196802553	0.8630315444117942	0.6981981981981982
0.24566989443871987	4.4151044348031446e-29	0.4901225202516508	0.024995729701606666	0.8592364167155438	0.6996996996996997
0.247545566585601	3.1884216928007374e-29	0.49012344774375666	0.024835722160425067	0.8554337975700812	0.7012012012012012
0.24943095132009607	2.3006011376039406e-29	0.49012437519597507	0.024676001329586958	0.8516240478354034	0.7027027027027027
0.2513260274270022	1.6585848944198754e-29	0.49012530260830633	0.024516574891422012	0.8478075271868117	0.7042042042042042
0.25323077319910087	1.1947165552925481e-29	0.4901262299807498	0.024357450454082098	0.8439845940635223	0.7057057057057057
0.25514516643443225	8.598503223510133e-30	0.4901271573133053	0.02419863555142256	0.84015560561781	0.7072072072072072
0.2570691844335864	6.183176384511886e-30	0.4901280846059721	0.024040137642950307	0.8363209176646855	0.7087087087087087
0.2590028039970084	4.442538634295519e-30	0.49012901185875035	0.02388196411384813	0.8324808846321143	0.7102102102102102
0.26094600142232216	3.189198796921726e-30	0.4901299390716395	0.023724122275085607	0.8286358595117931	0.7117117117117117
0.26289875250167705	2.2875087839703282e-30	0.4901308662446393	0.023566619363628596	0.8247861938104812	0.7132132132132132
0.2648610325191154	1.6393615688190796e-30	0.49013179337774926	0.02340946254276171	0.8209322375019111	0.7147147147147147
0.2668328162479689	1.1738633130090054e-30	0.490132720470969	0.023252658902539847	0.8170743389792693	0.7162162162162162
0.2688140779482818	8.398294701233352e-31	0.49013364752429855	0.023096215460387672	0.8132128450082674	0.7177177177177178
0.2708047913642662	6.003375261476244e-31	0.49013457453773746	0.022940139161869023	0.809348100680807	0.7192192192192192
0.2728049297217908	4.2877620178158524e-31	0.49013550151128493	0.022784436881651153	0.8054804493692442	0.7207207207207207
0.27481446572590446	3.05982546733759e-31	0.4901364284449411	0.02262911542469298	0.8016102326812667	0.7222222222222222
0.27683337155839877	2.1816919927989485e-31	0.49013735533870567	0.022474181527690637	0.7977377904153836	0.7237237237237237
0.2788616188754109	1.5542505185825814e-31	0.49013828219257816	0.022319641860818557	0.79386346051704	0.7252252252252253
0.28089917880506865	1.106316538420303e-31	0.49013920900655794	0.022165503029810376	0.7899875790353618	0.7267267267267267
0.2829460219451809	7.868076776414713e-32	0.490140135780645	0.02201177157842982	0.7861104800805343	0.7282282282282282
0.28500211836097394	5.590988178620468e-32	0.4901410625148392	0.021858453991389807	0.7822324957818291	0.7297297297297297
0.2870674375828773	3.9695324765986586e-32	0.4901419892091401	0.021705556697785566	0.7783539562462735	0.7312312312312312
0.28914194860436127	2.8159241048743765e-32	0.49014291586354675	0.021553086075117654	0.7744751895179774	0.7327327327327328
0.2912256198798258	1.9958749712021193e-32	0.4901438424780595	0.02140104845399093	0.7705965215381227	0.7342342342342342
0.2933184193225465	1.4134372061813593e-32	0.49014476905267784	0.021249450123588066	0.7667182761056128	0.7357357357357357
0.29542031430267485	1.0001163029985158e-32	0.49014569558740123	0.02109829733802945	0.7628407748383974	0.7372372372372372
0.2975312716452994	7.070584144686718e-33	0.49014662208223	0.020947596323746615	0.758964337135475	0.7387387387387387
0.29965125762856626	4.9944869626131556e-33	0.4901475485371629	0.020797353288014	0.7550892801395687	0.7402402402402403
0.301780237981862	3.524984998903163e-33	0.4901484749522003	0.020647574428802672	0.7512159187004966	0.7417417417417418
0.30391817788406067	2.4857329144776187e-33	0.4901494013273412	0.020498265946141906	0.7473445653392232	0.7432432432432432
0.3060650419618367	1.7513883375691012e-33	0.49015032766258576	0.020349434055198193	0.7434755302126113	0.7447447447447447
0.3082207942880439	1.232938018075105e-33	0.4901512539579337	0.02020108500130931	0.7396091210788678	0.7462462462462462
0.31038539838016477	8.672230968116044e-34	0.49015218021338464	0.020053225077240656	0.7357456432636917	0.7477477477477478
0.31255881719882833	6.094684491044808e-34	0.49015310642893817	0.019905860642965362	0.7318853996271282	0.7492492492492493
0.31474101314640174	4.279592528765586e-34	0.4901540326045936	0.01975899814830754	0.7280286905311282	0.7507507507507507
0.3169319480656537	3.0025096635744767e-34	0.49015495874035103	0.019612644158829514	0.7241758138078226	0.7522522522522522
0.3191315832384919	2.104733955699176e-34	0.4901558848362102	0.019466805385390813	0.7203270647285074	0.7537537537537538
0.32133987938477787	1.4741470303175419e-34	0.49015681089217017	0.01932148871785817	0.7164827359733457	0.7552552552552553
0.32355679666121767	1.0316091766440263e-34	0.4901577369082313	0.01917670126350258	0.7126431176017918	0.7567567567567568
0.3257822946603317	7.213074073549239e-35	0.49015866288439286	0.01903245039068279	0.7088084970237315	0.7582582582582582
0.3280163324095037	5.039139579571595e-35	0.49015958882065486	0.018888743778483923	0.7049791589713501	0.7597597597597597
0.33025886837010915	3.5174115439712567e-35	0.4901605147170168	0.018745589473056216	0.7011553854717211	0.7612612612612613
0.3325098604367277	2.453131231555669e-35	0.490161440573478	0.018602995951483164	0.6973374558201251	0.7627627627627628
0.3347692659364366	1.7094215681557842e-35	0.49016236639003846	0.018460972194100155	0.6935256465540948	0.7642642642642643
0.3370370416281877	1.1901682964663687e-35	0.4901632921666981	0.018319527766285704	0.689720231428186	0.7657657657657657
0.3393131437022703	8.279390679417045e-36	0.4901642179034557	0.018178672910857663	0.6859214813894833	0.7672672672672672
0.3415975277798579	5.754653452710927e-36	0.4901651436003117	0.018038418652326877	0.6821296645538334	0.7687687687687688
0.34389014891264236	3.996416792869603e-36	0.49016606925726575	0.017898776914391536	0.6783450461828084	0.7702702702702703
0.3461909615825546	2.7730211090617088e-36	0.4901669948743175	0.01775976065219799	0.674567888661403	0.7717717717717718
0.34849991970157274	1.9225001240220983e-36	0.490167920451466	0.017621384001047517	0.6707984514764601	0.7732732732732732
0.35081697661162037	1.3317121986757835e-36	0.49016884598871197	0.01748366244339579	0.6670369911958293	0.7747747747747747
0.3531420850845512	9.21690646040077e-37	0.49016977148605373	0.01734661299617158	0.6632837614482557	0.7762762762762763
0.3554751973222257	6.3736877382771625e-37	0.49017069694349225	0.017210254420635333	0.6595390129040001	0.7777777777777778
0.3578162649566771	4.403795929483138e-37	0.4901716223610263	0.017074607457207097	0.655802993256185	0.7792792792792793
0.3601652390503678	3.040145640937788e-37	0.4901725477386565	0.01693969508791658	0.6520759472028741	0.7807807807807807
0.3625220700965382	2.096970851135482e-37	0.4901734730763815	0.016805542829367637	0.6483581164298757	0.7822822822822822
0.3648867080196454	1.4451775232654366e-37	0.49017439837420107	0.01667217905936495	0.6446497395942751	0.7837837837837838
0.3672591021758951	9.951322563322616e-38	0.49017532363211563	0.01653963538062193	0.6409510523086879	0.7852852852852853
0.36963920135386547	6.846540943083399e-38	0.49017624885012423	0.01640794702525799	0.6372622871262404	0.7867867867867868
0.3720269537752234	4.706438803738885e-38	0.4901771740282267	0.016277153304098103	0.6335836735262694	0.7882882882882882
0.3744223070955346	3.2325438365998316e-38	0.4901780991664223	0.016147298105109627	0.6299154379007401	0.7897897897897898
0.3768252084051644	2.2183355068826766e-38	0.4901790242647118	0.016018430445650746	0.6262578035413822	0.7912912912912913
0.37923560423027414	1.521040712817955e-38	0.49017994932309383	0.015890605083559363	0.6226109906275404	0.7927927927927928
0.3816534405339095	1.0420420566450193e-38	0.49018087434156843	0.01576388319248241	0.6189752162147358	0.7942942942942943
0.38407866271718244	7.132806730104936e-39	0.4901817993201349	0.015638333107232196	0.6153506942239375	0.7957957957957957
0.3865112156205472	4.878277105546537e-39	0.4901827242587938	0.015514031145355375	0.6117376354315383	0.7972972972972973
0.38895104352516796	3.333521623810861e-39	0.4901836491575439	0.01539106251151425	0.608136247460037	0.7987987987987988
0.3913980901543812	2.2759928191256652e-39	0.4901845740163854	0.015269522291702923	0.6045467347694163	0.8003003003003003
0.39385229867525173	1.5526347389244767e-39	0.4901854988353174	0.01514951654475472	0.6009692986492198	0.8018018018018018
0.39631361170021984	1.0582749369521291e-39	0.4901864236143403	0.015031163499036963	0.5974041372113201	0.8033033033033034
0.3987819712888433	7.20706640151492e-40	0.49018734835345323	0.014914594862673094	0.5938514453833763	0.8048048048048048
0.4012573189496316	4.903987296234117e-40	0.49018827305265605	0.014799957256077318	0.5903114149029755	0.8063063063063063
0.40373959564197137	3.334041106578581e-40	0.49018919771194824	0.014687413776029029	0.586784234312458	0.8078078078078078
0.4062287417781462	2.2647661447098395e-40	0.4901901223313299	0.014577145700949442	0.5832700889544142	0.8093093093093093
0.4087246972254468	1.5371157727529062e-40	0.49019104691080045	0.014469354347467085	0.5797691609678588	0.8108108108108109
0.41122740130837293	1.0423668573402685e-40	0.490191971450359	0.014364263088765317	0.5762816292850674	0.8123123123123123
0.413736792810928	7.062613010198984e-41	0.49019289595000615	0.014262119545590155	0.5728076696290804	0.8138138138138138
0.41625280997900144	4.781245310039625e-41	0.49019382040974113	0.014163197961152172	0.569347454511862	0.8153153153153153
0.418775390522845	3.2340553124892223e-41	0.490194744829564	0.014067801771476051	0.5659011532331133	0.8168168168168168
0.4213044716196365	2.185670350461623e-41	0.4901956692094733	0.013976266383028263	0.5624689318797347	0.8183183183183184
0.4238399899161333	1.4758855440763292e-41	0.49019659354947004	0.013888962169678016	0.5590509533259269	0.8198198198198198
0.42638188153141565	9.957527111782748e-42	0.49019751784955296	0.013806297701211228	0.5556473772339323	0.8213213213213213
0.4289300820597174	6.712450818755035e-42	0.49019844210972224	0.013728723215712451	0.5522583600554087	0.8228228228228228
0.4314845265733443	4.521073176184619e-42	0.4901993663299774	0.013656734348143863	0.5488840550334255	0.8243243243243243
0.43404514962568036	3.042515200448038e-42	0.4902002905103183	0.013590876127375843	0.545524612205084	0.8258258258258259
0.43661188525427885	2.0457604460758286e-42	0.49020121465074395	0.013531747253745941	0.5421801784047492	0.8273273273273273
0.4391846669840419	1.3743824435153458e-42	0.49020213875125457	0.013480004668933357	0.5388508972678906	0.8288288288288288
0.4417634278304816	9.225527775105562e-43	0.49020306281184994	0.01343636842952054	0.535536909235528	0.8303303303303303
0.44434810030306787	6.18736367289589e-43	0.4902039868325292	0.013401626895060458	0.532238351559267	0.8318318318318318
0.44693861640865873	4.146205908473541e-43	0.4902049108132923	0.013376642240765057	0.5289553583069302	0.8333333333333334
0.44953490765501436	2.7760474797789817e-43	0.49020583475413915	0.013362356304063825	0.5256880603687698	0.8348348348348348
0.4521369050543922	1.8570932602607392e-43	0.49020675865506924	0.013359796773238748	0.5224365854642526	0.8363363363363363
0.45474453912722257	1.2412845176381754e-43	0.4902076825160822	0.013370083725110232	0.5192010581494225	0.8378378378378378
0.4573577399058662	8.28971812979612e-44	0.4902086063371776	0.013394436517315058	0.5159815998248183	0.8393393393393394
0.4599764369384495	5.531449980433875e-44	0.4902095301183551	0.013434181039069426	0.5127783287439539	0.8408408408408409
0.4626005592927795	3.68781406079193e-44	0.49021045385961465	0.013490757322436195	0.5095913600223425	0.8423423423423423
0.465230035560336	2.4565739530350834e-44	0.49021137756095545	0.01356572751400389	0.5064208056470673	0.8438438438438438
0.46786479386033936	1.635013979095352e-44	0.4902123012223779	0.013660784204525723	0.5032667744868856	0.8453453453453453
0.47050476184389467	1.0872862555870555e-44	0.4902132248438805	0.01377775911145056	0.5001293723028603	0.8468468468468469
0.4731498666982116	7.224322527513731e-45	0.49021414842546407	0.013918632106396087	0.4970087017595119	0.8483483483483484
0.47580003515089486	4.796021880300703e-45	0.49021507196712816	0.014085540576461917	0.4939048624364854	0.8498498498498498
0.47845519347431187	3.1812367102289686e-45	0.49021599546887157	0.01428078910485088	0.4908179508407197	0.8513513513513513
0.48111526749002637	2.108344695405745e-45	0.4902169189306947	0.014506859452559105	0.48774806041911994	0.8528528528528528
0.4837801825733071	1.3961048838155041e-45	0.49021784235259674	0.01476642081890899	0.48469528157171565	0.8543543543543544
0.4864498636577043	9.23687949086152e-46	0.4902187657345781	0.015062340354434926	0.4816597016653058	0.8558558558558559
0.48912423523969334	6.106091521734926e-46	0.4902196890766377	0.015397693895096886	0.4786414050475752	0.8573573573573573
0.49180322138338806	4.033036401335632e-46	0.4902206123787756	0.015775776881997855	0.4756404730616827	0.8588588588588588
0.49448674572531753	2.6615325068180173e-46	0.4902215356409916	0.01620011542572954	0.4726569840613065	0.8603603603603603
0.4971747314792697	1.7549397391965074e-46	0.49022245886328464	0.01667447746918369	0.46969101342614133	0.8618618618618619
0.4998671014411982	1.1561746486140555e-46	0.490223382045655	0.017202883997158934	0.46674263357784024	0.8633633633633634
0.5025637779941912	7.610540071922338e-47	0.4902243051881024	0.01778962023539186	0.46381191399639243	0.8648648648648649
0.5052646831135025	5.005394501041079e-47	0.4902252282906264	0.01843924677577085	0.4608989212369289	0.8663663663663663
0.5079697383716433	3.289212619913659e-47	0.49022615135322634	0.019156610558484284	0.45800371894694564	0.8678678678678678
0.5106788649435307	2.159615242955439e-47	0.4902270743759026	0.019946855635746375	0.4551263678839439	0.8693693693693694
0.5133919836116971	1.4167447793474005e-47	0.49022799735865374	0.020815433635576575	0.4522669259334684	0.8708708708708709
0.5161090147715537	9.28619198915916e-48	0.4902289203014806	0.021768113837924166	0.4494254481275442	0.8723723723723724
0.5188298784367108	6.081553004643549e-48	0.49022984320438223	0.022810992769280936	0.446601986663501	0.8738738738738738
0.5215544942443524	3.979441591724663e-48	0.4902307660673583	0.023950503215865927	0.44379659092317253	0.8753753753753754
0.5242827814606614	2.6017201094322526e-48	0.4902316888904086	0.025193422549553035	0.441009307492474	0.8768768768768769
0.5270146589862992	1.6995338280274817e-48	0.49023261167353244	0.026546880255014917	0.43824018018133504	0.8783783783783784
0.5297500453619342	1.1092510627151881e-48	0.4902335344167305	0.02801836454113266	0.43548925004398986	0.8798798798798799
0.5324888587738188	7.233703342051918e-49	0.4902344571200012	0.029615727914652876	0.43275655539961483	0.8813813813813813
0.5352310170594164	4.713270177136506e-49	0.4902353797833451	0.03134719158942768	0.4300421318533003	0.8828828828828829
0.5379764377130712	3.0684198046600404e-49	0.49023630240676114	0.033221348600430495	0.4273460123173548	0.8843843843843844
0.5407250378917265	1.995896513440427e-49	0.4902372249902498	0.03524716548818613	0.42466822703292906	0.8858858858858859
0.5434767344206853	1.297155562673922e-49	0.4902381475338101	0.03743398241636057	0.4220088035919521	0.8873873873873874
0.5462314437994132	8.423195988563095e-50	0.4902390700374421	0.03979151158311998	0.41936776695937283	0.8888888888888888
0.5489890822073834	5.465029993953969e-50	0.4902399925011449	0.04232983378556761	0.4167451394956968	0.8903903903903904
0.5517495655099603	3.542737663386829e-50	0.49024091492491917	0.045059392996191376	0.4141409409798114	0.8918918918918919
0.5545128092643231	2.294648874336302e-50	0.49024183730876364	0.04799098881090284	0.4115551886320896	0.8933933933933934
0.5572787287254249	1.4849925851889582e-50	0.49024275965267805	0.051135766629993966	0.40898789713776645	0.8948948948948949
0.5600472388519895	9.602031610527383e-51	0.4902436819566629	0.054505205436308234	0.4064390786705754	0.8963963963963963
0.5628182543125411	6.203442743314483e-51	0.49024460422071686	0.058111103039227056	0.40390874291664186	0.8978978978978979
0.5655916894914682	4.00436102276119e-51	0.4902455264448402	0.061965558658857396	0.4013968970986219	0.8993993993993994
0.568367458495119	2.582643569169854e-51	0.49024644862903244	0.06608095273232854	0.3989035460000795	0.9009009009009009
0.5711454751579266	1.664280488620248e-51	0.4902473707732935	0.07046992383366694	0.3964286919900922	0.9024024024024024
0.5739256530485646	1.0715670988896154e-51	0.49024829287762245	0.07514534261091685	0.39397233504808	0.9039039039039038
0.57670790547613	6.893551432636276e-52	0.4902492149420192	0.08012028265994169	0.39153447278884534	0.9054054054054054
0.5794921454963519	4.430956334874509e-52	0.4902501369664836	0.08540798827526704	0.3891151004878218	0.9069069069069069
0.5822782859178259	2.8456581105322244e-52	0.4902510589510151	0.09102183904713124	0.3867142111065167	0.9084084084084084
0.5850662393082724	1.8259915862489467e-52	0.49025198089561406	0.09697531131507277	0.38433179531814377	0.9099099099099099
0.5878559180008166	1.170700014686676e-52	0.49025290280027906	0.10328193654939474	0.38196784153343744	0.9114114114114114
0.5906472341002911	7.499344011129928e-53	0.49025382466501044	0.10995525682483975	0.37962233592663874	0.9129129129129129
0.5934400994895557	4.799894909793491e-53	0.4902547464898073	0.11700877769529296	0.3772952624616475	0.9144144144144144
0.5962344258358379	3.0695236389179518e-53	0.49025566827467	0.1244559190051524	0.3749866029183308	0.9159159159159159
0.5990301245970893	1.9612864875828288e-53	0.4902565900195984	0.1323099645299587	0.37269633691898096	0.9174174174174174
0.601827107028358	1.252108289381197e-53	0.4902575117245909	0.1405840118990387	0.37042444195491436	0.9189189189189189
0.6046252841881755	7.986813544706448e-54	0.4902584333896486	0.14929092512564227	0.3681708934132038	0.9204204204204204
0.6074245669449572	5.090213534440956e-54	0.49025935501477	0.15844329341606922	0.3659356646035368	0.9219219219219219
0.6102248659834117	3.241374845782937e-54	0.49026027659995564	0.1680534019801133	0.3637187267851928	0.9234234234234234
0.6130260918109657	2.0623069920829488e-54	0.4902611981452048	0.17813322364682738	0.3615200491941288	0.924924924924925
0.615828154764193	1.3110165418559336e-54	0.49026211965051697	0.1886944446510999	0.3593395990701695	0.9264264264264264
0.6186309650152544	8.327100942387464e-55	0.4902630411158926	0.19974854460004973	0.357177341684291	0.9279279279279279
0.6214344325783433	5.2845776981112476e-55	0.4902639625413299	0.2113069601390437	0.3550332403659952	0.9294294294294294
0.6242384673161352	3.3508697470824674e-55	0.49026488392683004	0.22338137520632123	0.3529072565307607	0.9309309309309309
0.6270429789462436	2.1229296662263334e-55	0.49026580527239233	0.2359841991960094	0.3507993497075709	0.9324324324324325
0.629847877047676	1.3438304141760097e-55	0.4902667265780157	0.24912931923447287	0.3487094775665034	0.933933933933934
0.6326530710672932	8.499318939541082e-56	0.49026764784370036	0.2628332456265779	0.34663759594638177	0.9354354354354354
0.6354584703262687	5.370993016519196e-56	0.49026856906944616	0.27711681184016146	0.3445836588824758	0.9369369369369369
0.6382639840265439	3.391219098200431e-56	0.4902694902552522	0.2920076434138965	0.34254761863424843	0.9384384384384384
0.6410695212572858	2.1393799019963015e-56	0.4902704114011186	0.3075436745484002	0.3405294257131376	0.93993993993994
0.6438749910013362	1.3484994521936121e-56	0.490271332507045	0.3237780664567176	0.3385290289103703	0.9414414414414415
0.6466803021416604	8.492673689560445e-57	0.49027225357303106	0.3407859657130034	0.3365463753247986	0.9429429429429429
0.6494853634677861	5.344030173238876e-57	0.4902731745990765	0.35867362934426494	0.3345814103907519	0.9444444444444444
0.6522900836822367	3.3598830899651333e-57	0.4902740955851805	0.3775905285541003	0.33263407790590194	0.9459459459459459
0.6550943714069569	2.110620883699327e-57	0.4902750165313432	0.39774511307329713	0.3307043200591272	0.9474474474474475
0.6578981351897262	1.324729161194842e-57	0.49027593743756387	0.41942495695257326	0.32879207745837613	0.948948948948949
0.6607012835105638	8.3075844089526e-58	0.49027685830384304	0.44302199309179763	0.32689728915852	0.9504504504504504
0.6635037247881205	5.205389470521816e-58	0.49027777913017934	0.46906345243348546	0.325019892689189	0.9519519519519519
0.6663053673860567	3.258835933770066e-58	0.4902786999165732	0.49824892580166336	0.3231598240825864	0.9534534534534534
0.6691061196194068	2.0384617382118543e-58	0.49027962066302355	0.5314936321935816	0.32131701790127354	0.954954954954955
0.671905889760928	1.2740117471835575e-58	0.49028054136953103	0.5699774799658313	0.3194914072659186	0.9564564564564565
0.6747045860474323	7.9556396090776215e-59	0.49028146203609446	0.6151988274261345	0.31768292388300634	0.9579579579579579
0.6775021166861008	4.963723377018336e-59	0.49028238266271384	0.6690309811306812	0.3158914980724981	0.9594594594594594
0.6802983898607783	3.09436001612918e-59	0.490283303249389	0.7337784284091391	0.3141170587954407	0.960960960960961
0.6830933137382496	1.9273691851874808e-59	0.49028422379611913	0.8122286271750158	0.31235953368151553	0.9624624624624625
0.6858867964744921	1.1994710825860216e-59	0.49028514430290426	0.9076939455876547	0.31061884905652243	0.963963963963964
0.6886787462209097	7.458396267355196e-60	0.4902860647697442	1.0240371672201998	0.30889492996979423	0.9654654654654654
0.691469071130541	4.633742819259335e-60	0.49028698519663827	1.1656729998584383	0.30718770022153374	0.9669669669669669
0.6942576793642423	2.8763994612859264e-60	0.49028790558358615	1.337537422869334	0.3054970823900712	0.9684684684684685
0.6970444790968495	1.7840099490280513e-60	0.4902888259305878	1.545016671003804	0.3038229978590334	0.96996996996997
0.6998293785233088	1.1055442899640357e-60	0.49028974623764277	1.7938283711009788	0.30216536684442086	0.9714714714714715
0.7026122858647837	6.845194933025284e-61	0.49029066650475067	2.0898489847614288	0.3005241084215884	0.9729729729729729
0.7053931093747331	4.234735553481959e-61	0.4902915867319111	2.438884370458198	0.2988991405521213	0.9744744744744744
0.7081717573449564	2.61756557628608e-61	0.49029250691912374	2.846383981628531	0.29729038011060677	0.975975975975976
0.7109481381116152	1.6165891016035265e-61	0.49029342706638857	3.3171038676153692	0.29569774291129	0.9774774774774775
0.7137221600612171	9.975450621663807e-62	0.4902943471737049	3.854729012824017	0.29412114373461484	0.978978978978979
0.7164937316365725	6.150298583729896e-62	0.49029526724107236	4.461471267083652	0.29256049635364084	0.9804804804804804
0.7192627613427155	3.7887040135135443e-62	0.4902961872684909	5.1376646890215225	0.2910157135603345	0.9819819819819819
0.7220291577527905	2.33193239834735e-62	0.4902971072559601	5.881384948605039	0.28948670719173	0.9834834834834835
0.7247928295139074	1.4340755619385776e-62	0.4902980272034793	6.688122872920964	0.2879733881559513	0.984984984984985
0.7275536853529575	8.811684001774062e-63	0.49029894711104904	7.550543651234515	0.28647566645809647	0.9864864864864865
0.7303116340823943	5.409742510178277e-63	0.490299866978668	8.458362124230169	0.28499345122597713	0.9879879879879879
0.7330665846059781	3.318372034711645e-63	0.49030078680633643	9.39836063491032	0.28352665073570754	0.9894894894894894
0.7358184459244808	2.0337817960848392e-63	0.49030170659405353	10.354569037995653	0.2820751724371433	0.990990990990991
0.7385671271413518	1.2454159898061478e-63	0.4903026263418194	11.308616881029517	0.2806389229791612	0.9924924924924925
0.7413125374683449	7.620006106975188e-64	0.49030354604963355	12.240256039912913	0.2792178082347799	0.993993993993994
0.7440545862311055	4.6582951505229965e-64	0.49030446571749586	13.128039075873371	0.27781173332611436	0.9954954954954955
0.746793182874714	2.8453093123597082e-64	0.490305385345406	13.950125384211184	0.2764206026491632	0.996996996996997
0.7495282369691901	1.736451944941421e-64	0.4903063049333629	14.685175073241846	0.275044319898424	0.9984984984984985
0.7522596582149519	1.0588315008618765e-64	0.4903072244813672	15.313280701102736	0.27368278809133306	1.0
0.7549873564482329	6.450921219590252e-65	0.49030814398941813	15.816880630842375	0.27233590959252624	1.0015015015015014
0.7577112416464562	3.926878133594637e-65	0.49030906345751496	16.18159568794566	0.2710035861379164	1.003003003003003
0.7604312239335587	2.3883826606038317e-65	0.4903099828856583	16.39693347477832	0.26968571885858833	1.0045045045045045
0.7631472135852785	1.4514136265113173e-65	0.4903109022738471	16.45681210121627	0.26838220830450127	1.006006006006006
0.7658591210343871	8.812706026130303e-66	0.4903118216220809	16.359866728112987	0.26709295446800335	1.0075075075075075
0.768566856875882	5.346359654790715e-66	0.4903127409303601	16.109517236288816	0.26581785680714787	1.009009009009009
0.7712703318721279	3.240692760875402e-66	0.49031366019868383	15.713792216721512	0.26455681426881467	1.0105105105105106
0.7739694569579513	1.9626748062884887e-66	0.4903145794270519	15.184921798601975	0.26330972531163055	1.012012012012012
0.7766641432456876	1.1876531829460597e-66	0.49031549861546403	14.53872801325973	0.26207648792868454	1.0135135135135136
0.7793543020301773	7.180616403312396e-67	0.4903164177639196	13.79385498242584	0.26085699967004145	1.015015015015015
0.7820398447937151	4.337750986519997e-67	0.4903173368724189	12.970891052539802	0.25965115766504315	1.0165165165165164
0.7847206832109478	2.6181728088910585e-67	0.49031825594096107	12.091440313031395	0.2584588586444018	1.018018018018018
0.7873967291537193	1.5789297206429998e-67	0.4903191749695455	11.177201452249514	0.2572799989620799	1.0195195195195195
0.7900678946958714	9.513889253540933e-68	0.4903200939581729	10.249107823596303	0.25611447461695336	1.021021021021021
0.7927340921179846	5.727751718605119e-68	0.4903210129068418	9.326574559878189	0.25496218127426024	1.0225225225225225
0.7953952339120745	3.445411329380074e-68	0.49032193181555267	8.426887572867765	0.2538230142868267	1.024024024024024
0.7980512327862314	2.0707552502490735e-68	0.4903228506843049	7.564756508133786	0.2526968687160742	1.0255255255255256
0.8007020016692082	1.2435042256190732e-68	0.49032376951309786	6.752040461388447	0.2515836393528031	1.027027027027027
0.803347453714958	7.460991757657427e-69	0.4903246883019317	5.997642698956822	0.25048322073774887	1.0285285285285286
0.8059875023071135	4.4727709190232257e-69	0.49032560705080586	5.307559767407348	0.249395507181915	1.03003003003003
0.8086220610634175	2.6790915308537056e-69	0.4903265257597203	4.685061955844808	0.24832039278667456	1.0315315315315314
0.8112510438400964	1.6033533663023722e-69	0.490327444428674	4.130976499047857	0.247257771463643	1.033033033033033
0.8138743647361785	9.587419820251581e-70	0.4903283630576677	3.644042268611335	0.24620753695432063	1.0345345345345345
0.8164919380977631	5.728026816726267e-70	0.49032928164669964	3.221304792957114	0.2451695828494993	1.0360360360360361
0.8191036785222262	3.4193152297933325e-70	0.4903302001957708	2.858522850100013	0.24414380260843882	1.0375375375375375
0.8217095008623804	2.0394076277970132e-70	0.4903311187048805	2.550562016118882	0.24313008957780438	1.039039039039039
0.8243093202305712	1.2153454475461677e-70	0.49033203717402785	2.2917557884360904	0.24212833701036984	1.0405405405405406
0.8269030520027224	7.236461207367878e-71	0.4903329556032131	2.0762206074430045	0.24113843808348354	1.042042042042042
0.8294906118223256	4.3051029226497045e-71	0.4903338739924354	1.8981167156855898	0.24016028591729355	1.0435435435435436
0.8320719156043704	2.5590079760951272e-71	0.4903347923416952	1.7518518779469068	0.23919377359273641	1.045045045045045
0.8346468795392232	1.519814350646307e-71	0.49033571065099163	1.6322292315584033	0.23823879416928334	1.0465465465465464
0.8372154200964457	9.018623211596342e-72	0.49033662892032426	1.5345437766332304	0.23729524070244673	1.048048048048048
0.8397774540285581	5.347130032528503e-72	0.49033754714969285	1.4546342094222104	0.2363630062610449	1.0495495495495495
0.8423328983747479	3.1676125034239175e-72	0.4903384653390976	1.3888980101530608	0.23544198394422403	1.0510510510510511
0.8448816704645187	1.874882917865086e-72	0.4903393834885374	1.3342780544325585	0.23453206689823894	1.0525525525525525
0.8474236879212853	1.108784270790077e-72	0.49034030159801245	1.2882287025215018	0.23363314833298865	1.054054054054054
0.8499588686659096	6.551651093970642e-73	0.490341219667522	1.2486685268525597	0.23274512153830965	1.0555555555555556
0.8524871309201815	3.8679893216523895e-73	0.4903421376970663	1.2139257512401271	0.23186787990002652	1.057057057057057
0.8550083932102428	2.2816581270460475e-73	0.4903430556866445	1.1826812583584456	0.23100131691575532	1.0585585585585586
0.8575225743699526	1.344765871497033e-73	0.4903439736362566	1.1539128056711772	0.23014532621046663	1.06006006006006
0.8600295935441985	7.919059128204207e-74	0.49034489154590166	1.1268429684045043	0.229299801551801	1.0615615615615615
0.8625293701921496	4.659413924005565e-74	0.49034580941558037	1.1008923607669647	0.22846463686514218	1.063063063063063
0.865021824090452	2.7391751384744266e-74	0.49034672724529166	1.075638902348543	0.22763972624844622	1.0645645645645645
0.8675068753363698	1.6089372622051589e-74	0.49034764503503525	1.0507833001822846	0.22682496398682445	1.0660660660660661
0.8699844443508674	9.442548387596475e-75	0.4903485627848108	1.026120495679078	0.22602024456688516	1.0675675675675675
0.8724544518816372	5.536943969394152e-75	0.4903494804946187	1.0015165560875856	0.22522546269082908	1.069069069069069
0.8749168190060703	3.244007420747149e-75	0.49035039816445747	0.9768903435911735	0.22444051329030348	1.0705705705705706
0.8773714671341687	1.8989973112156e-75	0.4903513157943271	0.9521992420284351	0.22366529154001258	1.072072072072072
0.8798183180114065	1.1107022744407554e-75	0.4903522333842282	0.9274282340118496	0.22289969287108427	1.0735735735735736
0.8822572937215298	6.490852991875773e-76	0.4903531509341593	0.9025816763167632	0.22214361298419708	1.075075075075075
0.8846883166893054	3.7899779704122074e-76	0.49035406844412066	0.8776771999164626	0.2213969478624626	1.0765765765765765
0.8871113096832098	2.2110695242654393e-76	0.4903549859141119	0.8527412488073117	0.22065959378406985	1.078078078078078
0.8895261958180667	1.2888397209715783e-76	0.4903559033441326	0.827805858992267	0.21993144733468742	1.0795795795795795
0.8919328985576271	7.506305335977315e-77	0.4903568207341823	0.8029063595018426	0.21921240541962644	1.0810810810810811
0.8943313417170947	4.368017212156496e-77	0.4903577380842608	0.778079747801515	0.21850236527576566	1.0825825825825826
0.8967214494655981	2.539646418290587e-77	0.49035865539436785	0.7533635511049843	0.21780122448323685	1.084084084084084
0.8991031463286083	1.4753429036063291e-77	0.49035957266450286	0.7287950331156324	0.2171088809768746	1.0855855855855856
0.9014763571902987	8.563345930362042e-78	0.490360489894666	0.7044106435228022	0.21642523305742942	1.087087087087087
0.9038410072958588	4.966206857929787e-78	0.4903614070848563	0.6802456365781276	0.21575017940254468	1.0885885885885886
0.9061970222537458	2.877643055190349e-78	0.49036232423507353	0.6563338067951534	0.2150836190775014	1.09009009009009
0.9085443280378911	1.666018581006016e-78	0.49036324134531806	0.6327073057242066	0.2144254515457273	1.0915915915915917
0.9108828509898468	9.63725963391611e-79	0.4903641584155888	0.6093965151686324	0.21377557667907665	1.093093093093093
0.913212517820886	5.570036978870666e-79	0.49036507544588576	0.5864299602366969	0.21313389476787642	1.0945945945945945
0.9155332556140484	3.216572895793942e-79	0.49036599243620876	0.5638342511640012	0.21250030653074523	1.0960960960960962
0.9178449918261317	1.8559211384185367e-79	0.4903669093865573	0.5416340465937832	0.2118747131241824	1.0975975975975976
0.9201476542896372	1.0699326461126064e-79	0.4903678262969306	0.5198520334976444	0.21125701615192988	1.0990990990990992
0.9224411712146606	6.162886369827238e-80	0.49036874316732887	0.4985089205476157	0.21064711767411023	1.1006006006006006
0.9247254711907332	3.54684885775097e-80	0.4903696599977514	0.47762344279251595	0.21004492021613738	1.102102102102102
0.9270004831886156	2.039538954683625e-80	0.49037057678819856	0.4572123761452706	0.20945032677740677	1.1036036036036037
0.9292661365620356	1.1717963141669188e-80	0.4903714935386693	0.43729056058848376	0.2088632408397628	1.105105105105105
0.9315223610493859	6.726715362800284e-81	0.4903724102491637	0.4178709312451626	0.20828356637574622	1.1066066066066067
0.9337690867753649	3.8582003422501305e-81	0.4903733269196812	0.39896455660075414	0.20771120785662422	1.1081081081081081
0.9360062442525752	2.2110435656190164e-81	0.4903742435502215	0.3805806832406445	0.20714607026020115	1.1096096096096095
0.9382337643830716	1.2660201705597346e-81	0.49037516014078464	0.362726786509783	0.20658805907841696	1.1111111111111112
0.9404515784598617	7.242937718685122e-82	0.4903760766913694	0.3454086265232987	0.20603708032472948	1.1126126126126126
0.9426596181683627	4.14018432771952e-82	0.4903769932019764	0.32863030896897527	0.2054930405412851	1.1141141141141142
0.9448578155878083	2.3645875786954858e-82	0.4903779096726051	0.31239435015003725	0.20495584680588064	1.1156156156156156
0.9470461031926135	1.3493416667111404e-82	0.4903788261032547	0.29670174572300656	0.20442540673871418	1.117117117117117
0.9492244138536923	7.693416759604804e-83	0.4903797424939253	0.2815520425928263	0.20390162850893084	1.1186186186186187
0.95139268083973	4.382756956104969e-83	0.4903806588446161	0.26694341343655725	0.20338442084096234	1.12012012012012
0.9535508378184174	2.4946310107526075e-83	0.49038157515532765	0.25287273333851945	0.20287369302066377	1.1216216216216217
0.955698818857632	1.4187178937259349e-83	0.4903824914260588	0.23933565803391949	0.20236935490124916	1.1231231231231231
0.9578365584265854	8.061513331155415e-84	0.49038340765680966	0.22632670327445462	0.2018713169090258	1.1246246246246245
0.9599639913969249	4.576862940927263e-84	0.4903843238475794	0.2138393248484324	0.20137949004893294	1.1261261261261262
0.9620810530437913	2.596271096274388e-84	0.4903852399983684	0.2018659988089226	0.20089378590988327	1.1276276276276276
0.9641876790468409	1.4715091613085578e-84	0.4903861561091758	0.19039830148641945	0.2004141166699105	1.1291291291291292
0.9662838054912221	8.333102093261339e-85	0.49038707218000155	0.1794269888871297	0.19994039510112577	1.1306306306306306
0.9683693688685158	4.714994989310549e-85	0.49038798821084534	0.16894207510385276	0.19947253457448272	1.132132132132132
0.9704443060776358	2.665548377432169e-85	0.4903889042017063	0.15893290939353943	0.19901044906435558	1.1336336336336337
0.9725085544256882	1.505645404794254e-85	0.4903898201525847	0.14938825160341337	0.1985540531529309	1.135135135135135
0.9745620516287983	8.497469952957682e-86	0.49039073606348016	0.14029634565595422	0.19810326203441483	1.1366366366366367
0.9766047358128936	4.791675207185368e-86	0.49039165193439216	0.1316449908318188	0.19765799151905886	1.1381381381381381
0.978636545514458	2.699702498031755e-86	0.49039256776532025	0.1234216106184974	0.1972181580370055	1.1396396396396395
0.980657419681242	1.5197608219900486e-86	0.4903934835562644	0.11561331892122222	0.19678367864195542	1.1411411411411412
0.9826672976729443	8.54801708245157e-87	0.49039439930722417	0.10820698346087813	0.1963544710146602	1.1426426426426426
0.9846661192618552	4.803815495644399e-87	0.49039531501819933	0.10118928621139507	0.1959304534662394	1.1441441441441442
0.9866538246334673	2.6973546814741994e-87	0.4903962306891892	0.09454678075612524	0.19551154494132802	1.1456456456456456
0.9886303543870538	1.5132845392222843e-87	0.4903971463201937	0.08826594646873841	0.19509766502105233	1.147147147147147
0.9905956495362129	8.482696602475737e-88	0.49039806191121266	0.08233323944928278	0.1946887339258402	1.1486486486486487
0.9925496515093789	4.7509238955456356e-88	0.4903989774622452	0.07673514016990692	0.19428467251806508	1.15015015015015
0.9944923021503089	2.6586000810654447e-88	0.49039989297329184	0.07145819780736133	0.1938854023045266	1.1516516516516517
0.9964235437185299	1.4864789183497675e-88	0.4904008084443516	0.06648907126068947	0.19349084543877165	1.1531531531531531
0.9983433188897631	8.304152106170109e-89	0.49040172387542436	0.061814566872300546	0.19310092472325435	1.1546546546546546
1.000251570756317	4.635137663888121e-89	0.49040263926650945	0.057421672889008714	0.19271556361134148	1.1561561561561562
1.0021482428274493	2.585001381602963e-89	0.4904035546176074	0.05329759071642156	0.19233468620916225	1.1576576576576576
1.004033279029708	1.4404219221879609e-89	0.49040446992871706	0.04942976303534258	0.19195821727730564	1.1591591591591592
1.0059066237072378	8.019540145767234e-90	0.4904053851998384	0.04580589886260362	0.1915860822323683	1.1606606606606606
1.0077682216220658	4.461079982554003e-90	0.4904063004309708	0.042413995650895195	0.19121820714835405	1.162162162162162
1.00961801795436	2.4794842518864465e-90	0.49040721562211465	0.03924235853284977	0.1908545187579268	1.1636636636636637
1.011455958302661	1.3769351903166927e-90	0.49040813077326895	0.036279616823773515	0.19049494445352147	1.165165165165165
1.0132819886840954	7.640054294896537e-91	0.4904090458844332	0.03351473790512969	0.19013941228831188	1.1666666666666667
1.015096055534557	4.2355536887705403e-91	0.49040996095560796	0.03093703861718894	0.18978785097704023	1.1681681681681682
1.0168981057088753	2.3461443965802754e-91	0.49041087598679217	0.02853619429418995	0.18944018989670927	1.1696696696696696
1.0186880864809535	1.2984645137000962e-91	0.49041179097798576	0.026302245579045314	0.1890963590871393	1.1711711711711712
1.0204659455438914	7.180194899820311e-92	0.4904127059291885	0.024225603157069783	0.18875628925139282	1.1726726726726726
1.0222316310100834	3.96710030406854e-92	0.4904136208404001	0.022297050549531676	0.18841991175606804	1.1741741741741742
1.0239850914113002	2.1899839411590806e-92	0.49041453571161964	0.020507745108103395	0.18808715863146502	1.1756756756756757
1.0257262756987497	1.2079236368936252e-92	0.4904154505428474	0.018849217350561956	0.1877579625716242	1.177177177177177
1.0274551332431203	6.656850900035575e-93	0.49041636533408295	0.017313368776506702	0.18743225693424168	1.1786786786786787
1.0291716138346036	3.6654641843942917e-93	0.49041728008532554	0.015892468299445652	0.18710997574046276	1.1801801801801801
1.0308756676829067	2.016600782937341e-93	0.49041819479657534	0.014579147428476382	0.18679105367455517	1.1816816816816818
1.0325672454172399	1.1085152781119734e-93	0.4904191094678319	0.013366394329028796	0.18647542608346476	1.1831831831831832
1.0342462980862968	6.088274644431712e-94	0.490420024099095	0.01224754688780416	0.18616302897625608	1.1846846846846846
1.035912777158214	3.3410085588078765e-94	0.4904209386903639	0.01121628490225765	0.1858537990234393	1.1861861861861862
1.0375666345205186	1.831857730355944e-94	0.4904218532416389	0.01026662150976745	0.18554767355618595	1.1876876876876876
1.0392078224800636	1.0035446394292924e-94	0.4904227677529191	0.009392893966110214	0.18524459056543538	1.1891891891891893
1.0408362937629474	5.493036058133534e-95	0.490423682224204	0.00858975387708848	0.18494448870089503	1.1906906906906907
1.0424520015144254	3.004131954781701e-95	0.4904245966554942	0.007852156981179753	0.18464730726993445	1.192192192192192
1.044054899298807	1.6415584856671884e-95	0.49042551104678855	0.007175352574987475	0.18435298623637753	1.1936936936936937
1.0456449410993398	8.962403994985553e-96	0.490426425398087	0.00655487266710309	0.18406146621919384	1.1951951951951951
1.0472220813180926	4.889038679765799e-96	0.49042733970938934	0.0059865209398055575	0.1837726884910911	1.1966966966966968
1.0487862747758185	2.6647301172227914e-96	0.49042825398069484	0.005466361591875023	0.18348659497701078	1.1981981981981982
1.0503374767118163	1.4511549520128592e-96	0.4904291682120035	0.00499070812971419	0.18320312825252977	1.1996996996996996
1.0518756427837817	7.895963762039205e-97	0.490430082403315	0.00455611216801195	0.1829222315421691	1.2012012012012012
1.0534007290676486	4.292668043885538e-97	0.49043099655462924	0.0041593522953641444	0.18264384871761205	1.2027027027027026
1.0549126920574308	2.3317407617971558e-97	0.4904319106659451	0.003797423054628329	0.1823679242958342	1.2042042042042043
1.0564114886650484	1.265505464404711e-97	0.4904328247372634	0.003467524082357338	0.18209440343714656	1.2057057057057057
1.0578970762201556	6.86244039439548e-98	0.4904337387685827	0.0031670494464429975	0.18182323194315408	1.207207207207207
1.0593694124699615	3.718124658400754e-98	0.4904346527599029	0.002893577216137775	0.18155435625463193	1.2087087087087087
1.060828455579046	2.0127976096075098e-98	0.49043556671122446	0.002644859293909534	0.18128772344932126	1.2102102102102101
1.0622741641291724	1.0886971102886308e-98	0.4904364806225461	0.002418811534140952	0.18102328123964562	1.2117117117117118
1.0637064971190997	5.883622944365327e-99	0.4904373944938681	0.00221350416951628	0.18076097797035148	1.2132132132132132
1.0651254139643866	3.176972065686375e-99	0.4904383083251894	0.0020271525620439356	0.18050076261607292	1.2147147147147146
1.0665308744972015	1.7140076661660334e-99	0.4904392221165109	0.0018581082920523225	0.1802425847788245	1.2162162162162162
1.0679228389661237	9.239382024516422e-100	0.4904401358678312	0.0017048505951599746	0.17998639468542194	1.2177177177177176
1.0693012680359502	4.97626946510994e-100	0.49044104957915036	0.0015659781541613362	0.17973214318483446	1.2192192192192193
1.0706661227874972	2.6779080135831493e-100	0.49044196325046824	0.0014402012499793683	0.17947978174546914	1.2207207207207207
1.0720173647174087	1.439853216547992e-100	0.49044287688178395	0.0013263342733068415	0.1792292624523899	1.2222222222222223
1.073354955737958	7.735200717717141e-101	0.4904437904730976	0.001223288596285398	0.1789805380044732	1.2237237237237237
1.0746788581768592	4.151984797497186e-101	0.4904447040244088	0.0011300658015404913	0.1787335617115008	1.2252252252252251
1.0759890347770735	2.2267462129425013e-101	0.49044561753571736	0.001045751264095346	0.17848828749119314	1.2267267267267268
1.077285448696623	1.1932089180871987e-101	0.4904465310070225	0.0009695080801127285	0.17824466986618434	1.2282282282282282
1.078568063508408	6.3884140984321416e-102	0.49044744443832433	0.0009005713350496468	0.17800266396093983	1.2297297297297298
1.0798368432000234	3.4174363048100093e-102	0.4904483578296223	0.0008382427026444807	0.17776222549861978	1.2312312312312312
1.0810917521735846	1.82657958217708e-102	0.490449271180916	0.0007818853651739542	0.17752331079788863	1.2327327327327327
1.0823327552455562	9.754557412131824e-103	0.4904501844922056	0.000730919244608387	0.17728587676967364	1.2342342342342343
1.083559817646583	5.204839480275597e-103	0.4904510977634904	0.0006848165336424489	0.17704988091387308	1.2357357357357357
1.0847729050213335	2.774839779193819e-103	0.4904520109947698	0.0006430975150738675	0.1768152813160164	1.2372372372372373
1.0859719834283414	1.4780845719101457e-103	0.4904529241860438	0.0006053266576313087	0.17658203664387756	1.2387387387387387
1.0871570193398625	7.866679497012737e-104	0.4904538373373124	0.0005711089761018352	0.17635010614404378	1.2402402402402402
1.0883279796417298	4.1832558764190355e-104	0.49045475044857456	0.0005400866434674607	0.17611944963844028	1.2417417417417418
1.0894848316332222	2.2226352796768798e-104	0.4904556635198305	0.0005119358427165478	0.17589002752081345	1.2432432432432432
1.09062754302694	1.1799205849384709e-104	0.4904565765510794	0.00048636384603899425	0.1756618007531741	1.2447447447447448
1.0917560819486876	6.25846968321256e-105	0.49045748954232116	0.0004631063092339079	0.17543473086220102	1.2462462462462462
1.0928704169373655	3.3167621462442884e-105	0.4904584024935557	0.0004419247693442976	0.1752087799356081	1.2477477477477477
1.0939705169448712	1.756270086135305e-105	0.49045931540478266	0.0004226043337769988	0.17498391061847532	1.2492492492492493
1.0950563513360103	9.291783471052726e-106	0.4904602282760016	0.00040495154945806414	0.17476008610954563	1.2507507507507507
1.0961278898884173	4.911765879294399e-106	0.4904611411072119	0.0003887924409067538	0.17453727015748857	1.2522522522522523
1.0971851027924855	2.594221387762242e-106	0.4904620538984135	0.0003739707064776544	0.17431542705713324	1.2537537537537538
1.0982279606513101	1.3690118700190444e-106	0.4904629666496062	0.00036034606241320806	0.17409452164567046	1.2552552552552552
1.09925643448064	7.218354260731707e-107	0.4904638793607893	0.00034779272476243516	0.17387451929882664	1.2567567567567568
1.1002704957088403	3.802769235106719e-107	0.49046479203196314	0.00033619801964984556	0.1736553859270111	1.2582582582582582
1.1012701161768699	2.0016703289378748e-107	0.4904657046631267	0.000325461112816661	0.17343708797143598	1.2597597597597598
1.1022552681382662	1.0527274127912043e-107	0.4904666172542799	0.00031549184980013666	0.17321959240021337	1.2612612612612613
1.103225924259148	5.5318464026336075e-108	0.49046752980542213	0.0003062096985616524	0.1730028667044278	1.2627627627627627
1.1041820576182244	2.904391081399837e-108	0.49046844231655357	0.0002975427868173268	0.17278687889418767	1.2642642642642643
1.1051236417068202	1.5235996932452764e-108	0.49046935478767373	0.00028942702676276565	0.17257159749465584	1.2657657657657657
1.1060506504289138	7.985782160727101e-109	0.4904702672187823	0.0002818053203138121	0.17235699154206022	1.2672672672672673
1.1069630581011884	4.1821041323272073e-109	0.49047117960987896	0.00027462683840559715	0.1721430305796875	1.2687687687687688
1.1078608394530962	2.188280680018212e-109	0.4904720919609631	0.0002678463683008136	0.17192968465385816	1.2702702702702702
1.1087439696269366	1.144042110073903e-109	0.49047300427203444	0.00026142372325363807	0.17171692430988764	1.2717717717717718
1.1096124241779461	5.976016599637472e-110	0.49047391654309275	0.00025532320925674426	0.17150472058803107	1.2732732732732732
1.1104661790744081	3.1189784962463865e-110	0.49047482877413817	0.0002495131439645249	0.1712930450194162	1.2747747747747749
1.1113052106977703	1.6264614210278076e-110	0.4904757409651696	0.0002439654232353171	0.17108186962196284	1.2762762762762763
1.1121294958427799	8.474341337547277e-111	0.4904766531161872	0.00023865513106853767	0.17087116689629184	1.2777777777777777
1.112939011717634	4.411628563872305e-111	0.4904775652271907	0.00023356018902907956	0.1706609098216234	1.2792792792792793
1.1137337359441428	2.294683155071864e-111	0.49047847729817917	0.00022866104155081862	0.17045107185166727	1.2807807807807807
1.114513646557909	1.1925519742238365e-111	0.49047938932915286	0.00022394037379386915	0.17024162691050368	1.2822822822822824
1.1152787220085219	6.192452791344076e-112	0.4904803013201118	0.00021938285899637458	0.17003254938845866	1.2837837837837838
1.1160289411597653	3.212764509559458e-112	0.49048121327105443	0.00021497493251145018	0.1698238141379725	1.2852852852852852
1.116764283289844	1.6654280823453475e-112	0.49048212518198153	0.00021070458995387507	0.169615396469464	1.2867867867867868
1.117484728091622	8.625885197207362e-113	0.4904830370528922	0.0002065612070995977	0.1694072721471903	1.2882882882882882
1.1181902556728782	4.4638774662434215e-113	0.4904839488837863	0.00020253537938471128	0.16919941738510394	1.2897897897897899
1.1188808465565767	2.3080842429979898e-113	0.49048486067466324	0.00019861877903982488	0.16899180884270798	1.2912912912912913
1.1195564816811518	1.1923996726548972e-113	0.49048577242552344	0.0001948040280712546	0.16878442362090956	1.2927927927927927
1.1202171424008123	6.154926068994822e-114	0.49048668413636576	0.00019108458546294614	0.16857723925787413	1.2942942942942943
1.120862810485855	3.1743487132639567e-114	0.49048759580719026	0.00018745464712303464	0.16837023372487958	1.2957957957957957
1.1214934681230009	1.635751124257144e-114	0.4904885074379967	0.00018390905723723357	0.16816338542217196	1.2972972972972974
1.1221090979157404	8.42191049676662e-115	0.49048941902878435	0.0001804432298184247	0.1679566731748242	1.2987987987987988
1.1227096828847003	4.3324625410296715e-115	0.4904903305795531	0.00017705307935854088	0.16775007622859742	1.3003003003003002
1.1232952064680202	2.2268440915611e-115	0.49049124209030287	0.00017373495959583965	0.16754357424580643	1.3018018018018018
1.1238656525217492	1.1436038470188921e-115	0.4904921535610331	0.00017048560950844323	0.16733714730119048	1.3033033033033032
1.1244210053202557	5.868028359257722e-116	0.4904930649917433	0.0001673021057343405	0.16713077587778877	1.3048048048048049
1.1249612495566539	3.00842785414066e-116	0.49049397638243336	0.00016418182069941056	0.16692444086282326	1.3063063063063063
1.1254863703432443	1.5410537923400783e-116	0.4904948877331029	0.00016112238580902203	0.1667181235435878	1.3078078078078077
1.1259963532119703	7.88727160947175e-117	0.4904957990437518	0.0001581216591259794	0.16651180560334572	1.3093093093093093
1.1264911841148892	4.033356362323274e-117	0.4904967103143792	0.00015517769701850796	0.16630546911723507	1.3108108108108107
1.1269708494246609	2.0608064001529223e-117	0.4904976215449852	0.0001522887293170744	0.1660990965481841	1.3123123123123124
1.1274353359350469	1.0520553620409124e-117	0.4904985327355696	0.00014945313756868953	0.16589267074283603	1.3138138138138138
1.1278846308614294	5.36624867773103e-118	0.4904994438861318	0.00014666943602222217	0.1656861749274842	1.3153153153153152
1.1283187218413402	2.7348517884752176e-118	0.4905003549966714	0.00014393625501875936	0.16547959270401894	1.3168168168168168
1.1287375969350077	1.392603866722641e-118	0.49050126606718814	0.0001412523264973959	0.1652729080458857	1.3183183183183182
1.1291412446259177	7.085201381756133e-119	0.49050217709768196	0.00013861647135951957	0.16506610529405588	1.3198198198198199
1.129529653821385	3.6017005414365877e-119	0.4905030880881523	0.00013602758846393564	0.16485916915301052	1.3213213213213213
1.1299028138531462	1.8293373611354938e-119	0.49050399903859876	0.00013348464505137208	0.16465208468673753	1.3228228228228227
1.130260714477958	9.283480035977114e-120	0.4905049099490211	0.00013098666842033997	0.16444483731474305	1.3243243243243243
1.1306033458782143	4.70715622161331e-120	0.490505820819419	0.000128532738697216	0.1642374128080776	1.3258258258258258
1.1309306986625767	2.384719026092184e-120	0.49050673164979197	0.00012612198256204245	0.16402979728537717	1.3273273273273274
1.1312427638666158	1.2071093723466229e-120	0.4905076424401402	0.0001237535678081136	0.16382197720891978	1.3288288288288288
1.1315395329534674	6.105016298795962e-121	0.49050855319046294	0.00012142669862813703	0.1636139393806992	1.3303303303303302
1.1318209978144997	3.0850189359989145e-121	0.4905094639007599	0.000119140611532832	0.16340567093851394	1.3318318318318318
1.1320871507699966	1.557613279104993e-121	0.4905103745710306	0.00011689457181939503	0.16319715935207443	1.3333333333333333
1.1323379845698471	7.857642186980046e-122	0.49051128520127524	0.00011468787051750703	0.1629883924191273	1.334834834834835
1.1325734923942532	3.960551423438392e-122	0.4905121957914925	0.00011251982174961312	0.1627793582615977	1.3363363363363363
1.132793667854445	1.9945726751086042e-122	0.49051310634168327	0.00011038976045018111	0.16257004532175026	1.3378378378378377
1.132998504993409	1.0036328647701654e-122	0.4905140168518467	0.00010829704039568938	0.1623604423583683	1.3393393393393394
1.133187998286628	5.045807568825901e-123	0.4905149273219822	0.00010624103250328553	0.16215053844295327	1.3408408408408408
1.1333621426428282	2.534645893264159e-123	0.49051583775208973	0.00010422112336149256	0.16194032295594268	1.3423423423423424
1.1335209334047434	1.2721394039006195e-123	0.490516748142169	0.00010223671396112893	0.16172978558294884	1.3438438438438438
1.1336643663498813	6.379445274381406e-124	0.4905176584922194	0.00010028721859877826	0.16151891631101745	1.3453453453453452
1.1337924376913067	3.1964059329824915e-124	0.4905185688022411	9.837206392882514e-05	0.16130770542490686	1.3468468468468469
1.133905144078429	1.6001906944757755e-124	0.4905194790722332	9.649068814326516e-05	0.16109614350338894	1.3483483483483483
1.1340024825978023	8.004097191949893e-125	0.4905203893021957	9.464254026130006e-05	0.16088422141557035	1.34984984984985
1.1340844507739316	4.000218988755623e-125	0.4905212994921281	9.282707951316878e-05	0.16067193031723598	1.3513513513513513
1.1341510465700884	1.99749628914259e-125	0.49052220964203014	9.10437748047834e-05	0.16045926164721416	1.352852852852853
1.1342022683891344	9.965956697736574e-126	0.49052311975190166	8.92921042515976e-05	0.16024620712376403	1.3543543543543544
1.1342381150743535	4.96801399996993e-126	0.49052402982174226	8.757155477172329e-05	0.16003275874098538	1.3558558558558558
1.134258585910289	2.474442844431769e-126	0.4905249398515517	8.588162172972392e-05	0.15981890876525104	1.3573573573573574
1.1342636806235888	1.2314104735198427e-126	0.49052584984132924	8.422180862370317e-05	0.15960464973166266	1.3588588588588588
1.1342533993838575	6.122926694074846e-127	0.49052675979107485	8.259162680935667e-05	0.159389974440529	1.3603603603603605
1.1342277428045122	3.0419080161498154e-127	0.490527669700788	8.099059525556616e-05	0.15917487595386787	1.3618618618618619
1.1341867119436468	1.5099546201742442e-127	0.49052857957046897	7.941824032687738e-05	0.1589593475919321	1.3633633633633633
1.1341303083048995	7.488804855492722e-128	0.4905294894001167	7.787409558889206e-05	0.15874338292975862	1.364864864864865
1.1340585338383251	3.711008361475821e-128	0.4905303991897314	7.635770163317424e-05	0.15852697579374192	1.3663663663663663
1.133971390941272	1.8373934019613887e-128	0.49053130893931246	7.486860591876506e-05	0.15831012025823185	1.367867867867868
1.133868882459262	9.089566528166165e-129	0.4905322186488593	7.340636262784482e-05	0.15809281064215497	1.3693693693693694
1.133751011686874	4.49277835073959e-129	0.4905331283183721	7.197053253342296e-05	0.15787504150566115	1.3708708708708708
1.1336177823686322	2.2187972281800734e-129	0.49053403794785044	7.056068287727669e-05	0.1576568076467947	1.3723723723723724
1.133469198699893	1.0948409592494231e-129	0.49053494753729393	6.917638725661068e-05	0.1574381040981899	1.3738738738738738
1.1333052653277367	5.397780982473661e-130	0.4905358570867023	6.781722551814572e-05	0.15721892612379168	1.3753753753753755
1.13312598735186	2.658950679899346e-130	0.4905367665960747	6.64827836585471e-05	0.1569992692156014	1.3768768768768769
1.1329313703254673	1.3086879551483015e-130	0.49053767606541154	6.517265373025994e-05	0.15677912909044736	1.3783783783783783
1.1327214202561657	6.435654625928444e-131	0.49053858549471185	6.388643375197012e-05	0.1565585016867811	1.37987987987988
1.1324961436068586	3.162133155901354e-131	0.49053949488397613	6.262372762303196e-05	0.1563373831614983	1.3813813813813813
1.1322555472966376	1.5523812158877132e-131	0.49054040423320333	6.138414504129504e-05	0.1561157698867862	1.382882882882883
1.1319996387016742	7.61460543973239e-132	0.49054131354239333	6.016730142386865e-05	0.15589365844699485	1.3843843843843844
1.13172842565611	3.731876224192464e-132	0.4905422228115455	5.897281783042254e-05	0.15567104563553583	1.3858858858858858
1.1314419164529455	1.827417829189801e-132	0.49054313204066047	5.780032088869018e-05	0.1554479284518045	1.3873873873873874
1.1311401198449236	8.940859806102419e-133	0.4905440412297369	5.6649442721897146e-05	0.15522430409813012	1.3888888888888888
1.1308230450454135	4.370705183094539e-133	0.490544950378775	5.5519820877875224e-05	0.1550001699767497	1.3903903903903905
1.1304907017292884	2.134786960839026e-133	0.49054585948777435	5.441109825967076e-05	0.1547755236868087	1.3918918918918919
1.1301431000337998	1.041809637123002e-133	0.4905467685567343	5.332292305747833e-05	0.15455036302138708	1.3933933933933933
1.1297802505594472	5.079874699219193e-134	0.4905476775856548	5.225494868176284e-05	0.15432468596455137	1.394894894894895
1.1294021643708416	2.4748474275284806e-134	0.4905485865745358	5.1206833697456594e-05	0.15409849068843248	1.3963963963963963
1.129008852997565	1.2046882122383175e-134	0.4905494955233767	5.017824175913072e-05	0.15387177555032883	1.397897897897898
1.1286003284350221	5.859110545568566e-135	0.49055040443217685	4.916884154706683e-05	0.15364453908983608	1.3993993993993994
1.1281766031452856	2.847210153951162e-135	0.4905513133009363	4.8178306704157634e-05	0.1534167800260022	1.4009009009009008
1.1277376900579323	1.3824141043587976e-135	0.4905522221296548	4.720631577358279e-05	0.15318849725450814	1.4024024024024024
1.1272836025708763	6.706371213844597e-136	0.4905531309183315	4.62525521372147e-05	0.1529596898448748	1.4039039039039038
1.126814354551186	3.2506321204277234e-136	0.4905540396669671	4.5316703954711896e-05	0.15273035703769514	1.4054054054054055
1.1263299603358992	1.5742686841318045e-136	0.4905549483755603	4.439846410327439e-05	0.1525004982418926	1.406906906906907
1.125830434732825	7.617644320746434e-137	0.4905558570441111	4.34975301180288e-05	0.15227011303200472	1.4084084084084083
1.1253157930213347	3.6829288258970773e-137	0.49055676567261897	4.261360413302482e-05	0.1520392011454925	1.40990990990991
1.124786050953146	1.7790852606360132e-137	0.4905576742610843	4.174639282282467e-05	0.15180776248007563	1.4114114114114114
1.1242412247530889	8.586793084173874e-138	0.4905585828095061	4.089560734466606e-05	0.15157579709109278	1.412912912912913
1.1236813311198692	4.1409123177167056e-138	0.4905594913178837	4.0060963281193065e-05	0.15134330518888792	1.4144144144144144
1.1231063872268103	1.9952249725441927e-138	0.4905603997862178	3.924218058373905e-05	0.1511102871362214	1.4159159159159158
1.122516410722588	9.605467561875351e-139	0.4905613082145073	3.843898351615364e-05	0.15087674344570692	1.4174174174174174
1.1219114197319506	4.620361412153762e-139	0.4905622166027522	3.76511005991705e-05	0.15064267477727344	1.4189189189189189
1.1212914328564219	2.220568562564195e-139	0.4905631249509522	3.687826455530157e-05	0.1504080819356527	1.4204204204204205
1.120656469174994	1.066309372556341e-139	0.490564033259107	3.612021225426161e-05	0.15017296586789122	1.421921921921922
1.1200065482448025	5.116029812904669e-140	0.49056494152721586	3.5376684658911584e-05	0.14993732766088785	1.4234234234234233
1.1193416901017854	2.4525264915031804e-140	0.49056584975527884	3.4647426771720525e-05	0.14970116853895626	1.424924924924925
1.1186619152613275	1.1746950761294915e-140	0.4905667579432956	3.3932187581741955e-05	0.14946448986141145	1.4264264264264264
1.1179672447188858	5.621696429252174e-141	0.4905676660912654	3.3230720012099115e-05	0.14922729312018257	1.427927927927928
1.1172576999506005	2.688069123212638e-141	0.49056857419918876	3.2542780867980826e-05	0.1489895799374489	1.4294294294294294
1.116533302913885	1.2842343296991892e-141	0.49056948226706454	3.1868130785141425e-05	0.14875135206330112	1.4309309309309308
1.1157940760479979	6.130260339607995e-142	0.4905703902948925	3.120653417890452e-05	0.1485126113734266	1.4324324324324325
1.1150400422745992	2.923777787944937e-142	0.4905712982826728	3.055775919366832e-05	0.14827335986681983	1.4339339339339339
1.1142712249982825	1.393287070353718e-142	0.4905722062304048	2.992157765290834e-05	0.14803359966351576	1.4354354354354355
1.1134876481070881	6.633880620145473e-143	0.4905731141380882	2.9297765009678812e-05	0.14779333300234873	1.436936936936937
1.1126893359729995	3.155916452547166e-143	0.4905740220057228	2.8686100297608153e-05	0.14755256223873375	1.4384384384384383
1.111876313452412	1.500079042559139e-143	0.49057492983330825	2.8086366082387184e-05	0.1473112898424734	1.43993993993994
1.1110486058865858	7.124158780657165e-144	0.4905758376208439	2.749834841374922e-05	0.14706951839558668	1.4414414414414414
1.1102062391020724	3.380522551988174e-144	0.4905767453683298	2.6921836777937833e-05	0.14682725059016277	1.442942942942943
1.1093492394111197	1.6027466776774552e-144	0.4905776530757654	2.6356624050662775e-05	0.1465844892262378	1.4444444444444444
1.1084776336120554	7.59235897194994e-145	0.4905785607431504	2.5802506450540567e-05	0.1463412372096945	1.4459459459459458
1.107591448989644	3.593514342282899e-145	0.49057946837048444	2.5259283493017645e-05	0.1460974975501859	1.4474474474474475
1.1066907133154196	1.6993891142559342e-145	0.49058037595776743	2.4726757944775563e-05	0.14585327335908138	1.4489489489489489
1.1057754548479979	8.02965862507643e-146	0.49058128350499913	2.420473577861323e-05	0.1456085678474359	1.4504504504504505
1.1048457023333553	3.7908110029753976e-146	0.4905821910121786	2.369302612880753e-05	0.14536338432398208	1.451951951951952
1.1039014850050903	1.7881254465581264e-146	0.4905830984793065	2.3191441246947436e-05	0.14511772619314456	1.4534534534534533
1.1029428325846513	8.427419936447438e-147	0.4905840059063815	2.2699796458240706e-05	0.1448715969530771	1.454954954954955
1.101969775281544	3.9684607333561894e-147	0.4905849132934035	2.2217910118290896e-05	0.14462500019372226	1.4564564564564564
1.1009823437935056	1.8671548634793286e-147	0.49058582064037265	2.1745603570341123e-05	0.1443779395948926	1.457957957957958
1.099980569306655	8.777470802935999e-148	0.49058672794728825	2.1282701102984168e-05	0.14413041892437425	1.4594594594594594
1.0989644834956132	4.1227713309677175e-148	0.49058763521415005	2.0829029908334964e-05	0.14388244203605252	1.4609609609609608
1.0979341185235936	1.934817032012996e-148	0.49058854244095745	2.038442004066377e-05	0.14363401286805885	1.4624624624624625
1.0968895070424673	9.072382595248319e-149	0.49058944962771095	1.9948704375487793e-05	0.14338513544093995	1.4639639639639639
1.0958306821927928	4.250437282046852e-149	0.4905903567744093	1.9521718569117167e-05	0.14313581385584695	1.4654654654654655
1.0947576776038208	1.989649917956106e-149	0.49059126388105273	1.9103301018655128e-05	0.1428860522927478	1.466966966966967
1.0936705273934626	9.305731657550948e-150	0.49059217094764096	1.8693292822448027e-05	0.14263585500865922	1.4684684684684683
1.0925692661682336	4.348657280891373e-150	0.49059307797417295	1.829153774098308e-05	0.14238522633589953	1.46996996996997
1.0914539290231617	2.0304422410412324e-150	0.49059398496064904	1.7897882158231617e-05	0.14213417068036371	1.4714714714714714
1.090324551541662	9.472331709839557e-151	0.4905948919070689	1.7512175043433806e-05	0.14188269251981742	1.472972972972973
1.089181169795384	4.4152363540344846e-151	0.490595798813432	1.7134267913324117e-05	0.14163079640221218	1.4744744744744744
1.0880238203440198	2.0562779397835978e-151	0.49059670567973784	1.67640147947929e-05	0.14137848694402097	1.475975975975976
1.0868525402350855	9.568425422327204e-152	0.4905976125059865	1.640127218798283e-05	0.1411257688285936	1.4774774774774775
1.085667367003664	4.448667393505109e-152	0.49059851929217746	1.6045899029815535e-05	0.1408726468045321	1.478978978978979
1.0844683386721137	2.0665703676373706e-152	0.4905994260383105	1.5697756657947763e-05	0.14061912568408585	1.4804804804804805
1.0832554937497472	9.591825282479115e-153	0.49060033274438486	1.5356708775152454e-05	0.1403652103415666	1.481981981981982
1.08202887123247	4.448187870571712e-153	0.4906012394104008	1.5022621414122641e-05	0.1401109057117827	1.4834834834834836
1.0807885106023865	2.0610844380126377e-153	0.4906021460363577	1.4695362902695461e-05	0.13985621678849225	1.484984984984985
1.0795344518273688	9.541996380005235e-154	0.49060305262225545	1.4374803829491908e-05	0.13960114862287645	1.4864864864864864
1.0782667353605921	4.4138087497483874e-154	0.4906039591680933	1.406081700997156e-05	0.13934570632203017	1.487987987987988
1.07698540214003	2.0399455508086314e-154	0.4906048656738713	1.3753277452897493e-05	0.13908989504747346	1.4894894894894894
1.0756904935879157	9.420076734775155e-155	0.4906057721395891	1.3452062327209006e-05	0.13883372001367955	1.490990990990991
1.0743820516101656	4.346314072002942e-155	0.49060667856524626	1.31570509292995e-05	0.13857718648662284	1.4924924924924925
1.0730601185957638	2.003634827135619e-155	0.49060758495084233	1.2868124650695447e-05	0.13832029978234425	1.493993993993994
1.0717247374161112	9.228834088895369e-156	0.4906084912963772	1.2585166946134548e-05	0.13806306526553522	1.4954954954954955
1.0703759514243345	4.2472312293115876e-156	0.4906093976018504	1.230806330203929e-05	0.13780548834813938	1.496996996996997
1.069013804454557	1.9529709050927758e-156	0.4906103038672616	1.2036701205382858e-05	0.137547574487972	1.4984984984984986
1.0676383408211327	8.97256145382562e-157	0.49061121009261105	1.1770970112944851e-05	0.13728932918735717	1.5
